# Supplementary material for: Improved quality control and moisture determination in dry kava (Piper methysticum) from Vanuatu: a practical oven-drying approach
Source: PeerJ. 2026 Jul 7;14:e21102. doi: 10.7717/peerj.21102 (PMC13353233; doi:10.7717/peerj.21102)
Supplement: Supplemental Information 1 [file peerj-14-21102-s001.xlsx]

## Sheet: Sheet1
						Absorbance red at 440nm
	Code	Temperature	Weight of sample(g)	Weight Lost(g)	% weight Lost	Abs after drying(nm)	Abs before Heating(nm)
	Ambae	105	5.14	0.54	10.51	0.42	0.31
	Ambrym	105	5.08	0.65	12.7	0.81	0.74
	Epi	105	5.06	0.54	10.7	0.59	0.28
	Santo	105	5.07	0.57	11.3	0.41	0.41
	Malekula	105	5.06	0.67	13.2	0.64	0.73
	Ambae	115	5.05	0.54	10.7	0.35	0.31
	Ambrym	115	5.1	0.61	12	0.81	0.74
	Epi	115	5.13	0.53	10.3	0.56	0.28
	Santo	115	5.09	0.57	11.2	0.46	0.41
	Malekula	115	5.04	0.68	13.5	0.66	0.73
	Ambae	120	5.12	0.59	11.4	0.44	0.31
	Ambrym	120	5.08	0.66	12.9	1.02	0.74
	Epi	120	5.05	0.57	11.3	0.53	0.28
	Santo	120	5.03	0.61	12	0.42	0.41
	Malekula	120	5.01	0.69	13.8	0.69	0.73
	Ambae	125	5.08	0.64	12.2	0.52	0.31
	Ambrym	125	5.1	0.71	13.9	1.08	0.74
	Epi	125	5.12	0.63	12.3	0.71	0.28
	Santo	125	5.06	0.65	12.8	0.57	0.41
	Malekula	125	5.07	0.74	14.6	0.77	0.73
	Ambae	131	5.06	0.64	12.6	0.82	0.31
	Ambrym	131	5.03	0.71	14.1	1.37	0.74
	Epi	131	5.02	0.63	12.5	0.7	0.28
	Santo	131	5.08	0.67	13.2	0.7	0.41
	Malekula	131	5.02	0.74	14.7	1.07	0.73
