# Supplementary material for: Improved quality control and moisture determination in dry kava (Piper methysticum) from Vanuatu: a practical oven-drying approach
Source: PeerJ. 2026 Jul 7;14:e21102. doi: 10.7717/peerj.21102 (PMC13353233; doi:10.7717/peerj.21102)
Supplement: Supplemental Information 2 [file peerj-14-21102-s002.xlsx]

## Sheet: Sheet1
	Time (min)	Sample	Moisture (%) OVEN	Moisture (%) IR	Average GeoLab IR	Average OVEN
	30	1C	10.48, 10.48, 10.41	10.56, 10.45, 10.51	10.5067	10.46
	30	2C	15.21, 15.19, 15.20	15.44, 15.56, 15.52	15.5067	15.2
	30	3C	9.84, 9.88, 9.79	9.56, 9.84, 9.77	9.72333	9.84
	30	4C	9.97, 9.90, 9.96	10.22, 10.22, 10.29	10.2433	9.94
	30	5C	12.01, 11.71, 11.82	11.86, 11.68, 11.81	11.7833	11.84
	30	1R	8.92, 8.79	9.03, 8.97, 8.88	8.96	8.86
	30	2R	10.20, 10.19, 10.33	10.95, 10.88, 10.90	10.91	10.24
	30	3R	9.28, 9.88, 9.05	9.17, 9.14, 9.11	9.14	9.4
	30	4R	12.42, 12.34, 12.39	12.89, 12.90, 12.85	12.88	12.38
	30	5R	9.74, 9.59, 9.60	10.07, 10.15, 10.15	10.1233	9.65
	60	1C	10.78, 10.73, 10.65	10.56, 10.45, 10.51	10.5067	10.72
	60	2C	15.56, 15.52, 15.49	15.44, 15.56, 15.52	15.5067	15.52
	60	3C	9.999, 10.75, 9.97	9.56, 9.84, 9.77	9.72333	9.97
	60	4C	10.51, 10.16, 10.17	10.22, 10.22, 10.29	10.2433	10.28
	60	5C	12.06, 11.81, 11.90	11.86, 11.68, 11.81	11.7833	11.92
	60	1R	8.86, 8.83, 8.77	9.03, 8.97, 8.88	8.96	8.82
	60	2R	10.75, 10.62	10.95, 10.88, 10.90	10.91	10.68
	60	3R	9.34, 9.24, 9.47	9.17, 9.14, 9.11	9.14	9.35
	60	4R	12.46, 12.52, 12.36	12.89, 12.90, 12.85	12.88	12.45
	60	5R	9.88, 9.92, 9.89	10.07, 10.15, 10.15	10.1233	9.89
	90	1C	10.96, 10.92, 10.89	10.56, 10.45, 10.51	10.5067	10.92
	90	2C	15.68, 15.59, 15.54	15.44, 15.56, 15.52	15.5067	15.6
	90	3C	10.03, 10.08, 10.05	9.56, 9.84, 9.77	9.72333	10.05
	90	4C	10.20, 10.36, 10.14	10.22, 10.22, 10.29	10.2433	10.23
	90	5C	12.13, 12.03	11.86, 11.68, 11.81	11.7833	12.08
	90	1R	8.89, 8.80, 8.78	9.03, 8.97, 8.88	8.96	8.82
	90	2R	10.85, 10.76	10.95, 10.88, 10.90	10.91	10.81
	90	3R	9.46, 9.54, 9.49	9.17, 9.14, 9.11	9.14	9.49
	90	4R	12.20, 12.10, 12.14	12.89, 12.90, 12.85	12.88	12.15
	90	5R	9.94, 9.91, 9.95	10.07, 10.15, 10.15	10.1233	9.93
	120	1C	10.74, 11.02, 10.93	10.56, 10.45, 10.51	10.5067	10.9
	120	2C	15.56, 15.41, 15.59	15.44, 15.56, 15.52	15.5067	15.52
	120	3C	9.94, 9.93, 9.94	9.56, 9.84, 9.77	9.72333	9.94
	120	4C	10.25, 10.34, 10.24	10.22, 10.22, 10.29	10.2433	10.28
	120	5C	12.23, 12.16, 12.04	11.86, 11.68, 11.81	11.7833	12.14
	120	1R	9.07, 9.06, 9.21	9.03, 8.97, 8.88	8.96	9.11
	120	2R	10.80, 10.76, 10.88	10.95, 10.88, 10.90	10.91	10.81
	120	3R	9.54, 9.50, 9.49	9.17, 9.14, 9.11	9.14	9.51
	120	4R	12.58, 12.65, 12.74	12.89, 12.90, 12.85	12.88	12.66
	120	5R	10.14, 9.96, 10.24	10.07, 10.15, 10.15	10.1233	10.11
Kava Type	Sample	Code
Chips	1C	BVKM01001225
Chips	2C	BVKAP01000125
Chips	3C	BVKM01000825
Chips	4C	BVKM01000925
Chips	5C	BVKM01001525
Roots	1R	BVKM01001625
Roots	2R	BVKI01000325
Roots	3R	BVKM01000325
Roots	4R	BVKAI01000225
Roots	5R	BVKM01001425
