# Supplementary material for: Improved quality control and moisture determination in dry kava (Piper methysticum) from Vanuatu: a practical oven-drying approach
Source: PeerJ. 2026 Jul 7;14:e21102. doi: 10.7717/peerj.21102 (PMC13353233; doi:10.7717/peerj.21102)
Supplement: Supplemental Information 3 [file peerj-14-21102-s003.xlsx]

## Sheet: 1hr
Wave number	07B1H1	07B2H1	10B1H1	10B2H1	18B1H1	18B2H1	21B1H1	21B2H1	38B1H1	38B2H1	43B1H1	43B2H1	45B1H1	45B2H1	57B1H1	57B2H1	66B1H1	66B2H1	68B1H1	68B2H1
3998.53	0.03628	0.03152	0.03663	0.03644	0.02783	0.01958	0.02588	-0.04733	0.03191	0.02842	0.02842	0.03508	0.03498	0.03424	0.03549	0.03549	0.03368	0.03368	0.02696	0.0387
3997.5	0.03655	0.03165	0.0365	0.03642	0.02796	0.01948	0.02649	-0.04699	0.03169	0.02844	0.02844	0.03566	0.03525	0.03461	0.03528	0.03528	0.03374	0.03374	0.02727	0.03883
3996.47	0.03694	0.03189	0.0366	0.03657	0.02808	0.01963	0.02698	-0.04692	0.03129	0.02888	0.02888	0.03612	0.03542	0.03512	0.03497	0.03497	0.03373	0.03373	0.02748	0.03884
3995.44	0.03703	0.0321	0.03654	0.03666	0.028	0.02005	0.02678	-0.04715	0.03124	0.02932	0.02932	0.03626	0.03568	0.03506	0.03466	0.03466	0.03354	0.03354	0.02759	0.03861
3994.41	0.03668	0.03235	0.03628	0.03703	0.02817	0.02017	0.02616	-0.04756	0.03177	0.02916	0.02916	0.03617	0.0362	0.03461	0.03413	0.03413	0.0334	0.0334	0.02772	0.0384
3993.38	0.0365	0.03226	0.03611	0.03751	0.02853	0.01974	0.02586	-0.04801	0.03191	0.02876	0.02876	0.03606	0.03657	0.03436	0.03355	0.03355	0.03353	0.03353	0.02773	0.03822
3992.35	0.03643	0.03195	0.03606	0.03735	0.02868	0.01947	0.02611	-0.04789	0.0313	0.02887	0.02887	0.03603	0.03629	0.0343	0.03352	0.03352	0.0337	0.0337	0.02725	0.03804
3991.32	0.03631	0.03188	0.03624	0.03695	0.02855	0.01976	0.02623	-0.04722	0.03103	0.02948	0.02948	0.03592	0.03564	0.03419	0.03388	0.03388	0.03366	0.03366	0.02675	0.03804
3990.29	0.03658	0.03218	0.03645	0.03705	0.02819	0.02062	0.02602	-0.04654	0.03128	0.0296	0.0296	0.03549	0.03549	0.03422	0.03428	0.03428	0.0334	0.0334	0.02704	0.03823
3989.26	0.03688	0.03229	0.03665	0.03728	0.02768	0.02135	0.02603	-0.04619	0.03133	0.02909	0.02909	0.03495	0.0359	0.0344	0.03489	0.03489	0.0331	0.0331	0.02767	0.03839
3988.23	0.03691	0.03194	0.03724	0.03719	0.02733	0.02119	0.02609	-0.04675	0.03116	0.02902	0.02902	0.03466	0.03613	0.03448	0.03557	0.03557	0.0328	0.0328	0.02764	0.03858
3987.21	0.0368	0.03189	0.03783	0.03698	0.02748	0.02071	0.02568	-0.04764	0.0313	0.02943	0.02943	0.03435	0.03615	0.03432	0.0358	0.0358	0.03263	0.03263	0.02731	0.03882
3986.18	0.03646	0.03213	0.03777	0.03696	0.02764	0.02052	0.0255	-0.04765	0.03164	0.02936	0.02936	0.03404	0.03622	0.03418	0.03533	0.03533	0.03278	0.03278	0.02758	0.03864
3985.15	0.0362	0.03201	0.03696	0.03699	0.0276	0.02065	0.02606	-0.04693	0.03161	0.02865	0.02865	0.0343	0.03608	0.03453	0.03446	0.03446	0.03312	0.03312	0.02809	0.03827
3984.12	0.0366	0.032	0.0358	0.03667	0.02776	0.02057	0.02629	-0.0461	0.03119	0.0281	0.0281	0.03497	0.03587	0.03501	0.03403	0.03403	0.03329	0.03329	0.02785	0.03819
3983.09	0.03708	0.03257	0.03497	0.03658	0.02782	0.02008	0.02607	-0.04604	0.03102	0.02813	0.02813	0.03534	0.03611	0.03492	0.03417	0.03417	0.03315	0.03315	0.02723	0.03843
3982.06	0.0369	0.03291	0.03485	0.03728	0.02744	0.02023	0.0262	-0.04683	0.03133	0.02819	0.02819	0.0352	0.03645	0.03457	0.03444	0.03444	0.03315	0.03315	0.02719	0.03848
3981.03	0.03665	0.03286	0.03564	0.03776	0.02701	0.02126	0.02634	-0.04707	0.03143	0.02798	0.02798	0.03494	0.03626	0.03453	0.0348	0.0348	0.03357	0.03357	0.02749	0.03778
3980	0.03675	0.03302	0.03676	0.03707	0.02712	0.02183	0.02614	-0.04668	0.03131	0.02793	0.02793	0.03506	0.03602	0.03464	0.03471	0.03471	0.03384	0.03384	0.02767	0.03722
3978.97	0.03693	0.03318	0.03717	0.0359	0.02736	0.02146	0.02616	-0.04669	0.03148	0.02815	0.02815	0.03572	0.03588	0.03453	0.03437	0.03437	0.03366	0.03366	0.02782	0.03781
3977.94	0.03702	0.03313	0.03715	0.03553	0.02737	0.02068	0.02634	-0.04685	0.03167	0.02854	0.02854	0.03644	0.03531	0.03429	0.03459	0.03459	0.03354	0.03354	0.02773	0.03886
3976.91	0.03693	0.0331	0.0373	0.03596	0.02772	0.01983	0.02602	-0.04683	0.03165	0.02906	0.02906	0.03625	0.03482	0.03419	0.03498	0.03498	0.03354	0.03354	0.02747	0.0392
3975.88	0.03688	0.03284	0.03737	0.03645	0.02825	0.01962	0.02551	-0.04724	0.03163	0.02916	0.02916	0.03535	0.03497	0.03438	0.03506	0.03506	0.03334	0.03334	0.02756	0.03855
3974.86	0.03697	0.0323	0.03729	0.0366	0.02835	0.02042	0.02552	-0.04764	0.03175	0.02867	0.02867	0.03476	0.03531	0.03428	0.03508	0.03508	0.03342	0.03342	0.02758	0.0377
3973.83	0.03702	0.03221	0.03727	0.0366	0.02825	0.02096	0.02603	-0.04733	0.0319	0.02832	0.02832	0.03488	0.0356	0.03364	0.03528	0.03528	0.03391	0.03391	0.02741	0.03792
3972.8	0.03725	0.03247	0.03705	0.0371	0.02792	0.02033	0.02647	-0.04686	0.03214	0.02821	0.02821	0.0355	0.03596	0.03335	0.03531	0.03531	0.03382	0.03382	0.02743	0.03902
3971.77	0.03767	0.03254	0.03665	0.03773	0.02748	0.01963	0.02646	-0.04665	0.03228	0.02788	0.02788	0.03586	0.0362	0.03378	0.03504	0.03504	0.03323	0.03323	0.0271	0.03946
3970.74	0.03765	0.0326	0.03662	0.03778	0.0277	0.01985	0.02636	-0.04648	0.0319	0.02763	0.02763	0.03559	0.03608	0.03414	0.03466	0.03466	0.03288	0.03288	0.02623	0.03893
3969.71	0.03728	0.03264	0.03685	0.03746	0.02799	0.02036	0.02652	-0.04647	0.03163	0.02805	0.02805	0.03492	0.03575	0.03411	0.03447	0.03447	0.03267	0.03267	0.02584	0.0386
3968.68	0.03716	0.03245	0.03699	0.03718	0.02762	0.02042	0.02689	-0.04669	0.03187	0.02881	0.02881	0.03449	0.0355	0.0343	0.03454	0.03454	0.03231	0.03231	0.02641	0.03879
3967.65	0.03694	0.03208	0.03711	0.03698	0.0275	0.02049	0.0271	-0.04697	0.03186	0.02903	0.02903	0.03452	0.03572	0.03446	0.03456	0.03456	0.03219	0.03219	0.02715	0.03883
3966.62	0.0366	0.0317	0.03732	0.03691	0.02809	0.0208	0.02688	-0.04718	0.03155	0.02871	0.02871	0.03464	0.03613	0.03445	0.03465	0.03465	0.03266	0.03266	0.02758	0.03865
3965.59	0.03637	0.03154	0.03757	0.03713	0.02876	0.02069	0.02661	-0.04725	0.03123	0.02865	0.02865	0.03455	0.03605	0.03453	0.03463	0.03463	0.03334	0.03334	0.02748	0.03803
3964.56	0.03625	0.03181	0.03744	0.03713	0.02866	0.02046	0.02663	-0.04742	0.03091	0.0289	0.0289	0.03424	0.03595	0.03416	0.03428	0.03428	0.03371	0.03371	0.02685	0.03683
3963.53	0.03635	0.03236	0.03678	0.03665	0.02793	0.02048	0.0268	-0.0475	0.03088	0.02851	0.02851	0.03408	0.0361	0.03346	0.03413	0.03413	0.03357	0.03357	0.02689	0.03629
3962.5	0.03658	0.03279	0.03619	0.03632	0.02752	0.02031	0.02685	-0.04712	0.03143	0.02766	0.02766	0.03444	0.03586	0.03324	0.03441	0.03441	0.03347	0.03347	0.02771	0.03708
3961.48	0.03692	0.03279	0.03592	0.03648	0.02778	0.02011	0.02641	-0.04658	0.03208	0.02775	0.02775	0.03508	0.03558	0.03376	0.03461	0.03461	0.03365	0.03365	0.02796	0.03813
3960.45	0.0369	0.03245	0.03614	0.03681	0.02819	0.02002	0.02577	-0.04649	0.03228	0.02854	0.02854	0.03536	0.03555	0.03445	0.03436	0.03436	0.03353	0.03353	0.02753	0.03857
3959.42	0.03688	0.03221	0.03677	0.03686	0.02793	0.01988	0.02553	-0.04696	0.03238	0.02869	0.02869	0.03555	0.0356	0.03463	0.0339	0.0339	0.03323	0.03323	0.02723	0.0391
3958.39	0.03766	0.03207	0.03697	0.03638	0.02717	0.01997	0.02554	-0.04741	0.03247	0.02827	0.02827	0.0358	0.03594	0.03432	0.03352	0.03352	0.033	0.033	0.0272	0.03999
3957.36	0.03822	0.03198	0.03696	0.03588	0.02695	0.02022	0.02572	-0.04758	0.03219	0.02814	0.02814	0.03538	0.03622	0.03396	0.03369	0.03369	0.03294	0.03294	0.02743	0.04025
3956.33	0.03759	0.03221	0.03749	0.03603	0.02759	0.02001	0.02627	-0.04776	0.03183	0.02862	0.02862	0.03461	0.03628	0.03404	0.03435	0.03435	0.03315	0.03315	0.02788	0.03957
3955.3	0.03686	0.03232	0.03751	0.03656	0.02828	0.01966	0.02669	-0.04771	0.03203	0.02916	0.02916	0.03418	0.03647	0.03469	0.03441	0.03441	0.03337	0.03337	0.02799	0.03873
3954.27	0.03665	0.03187	0.03634	0.03665	0.02843	0.01982	0.02632	-0.04721	0.03243	0.02927	0.02927	0.03395	0.03661	0.03511	0.03385	0.03385	0.0333	0.0333	0.02746	0.03805
3953.24	0.03641	0.03132	0.03553	0.03658	0.02812	0.02008	0.02601	-0.04708	0.03236	0.0291	0.0291	0.03392	0.03653	0.03462	0.03378	0.03378	0.03282	0.03282	0.02689	0.0378
3952.21	0.03619	0.03125	0.0358	0.03689	0.02748	0.02018	0.0264	-0.04759	0.03204	0.02873	0.02873	0.03461	0.03644	0.03408	0.03416	0.03416	0.0323	0.0323	0.02662	0.03801
3951.18	0.03619	0.03166	0.03629	0.03679	0.02699	0.02051	0.0262	-0.04777	0.03192	0.02847	0.02847	0.03565	0.03637	0.03394	0.0342	0.0342	0.03229	0.03229	0.02646	0.03833
3950.15	0.03667	0.03206	0.03663	0.03632	0.02716	0.02109	0.02524	-0.04723	0.03196	0.02892	0.02892	0.03607	0.03645	0.03377	0.03419	0.03419	0.03276	0.03276	0.02649	0.03879
3949.12	0.03728	0.03175	0.03683	0.03659	0.02789	0.02117	0.02493	-0.04684	0.03191	0.02935	0.02935	0.03569	0.0366	0.0337	0.03439	0.03439	0.03337	0.03337	0.02659	0.039
3948.1	0.03717	0.03112	0.03693	0.03719	0.02864	0.0208	0.02525	-0.04738	0.03197	0.029	0.029	0.0351	0.03616	0.03413	0.03453	0.03453	0.03359	0.03359	0.02654	0.03877
3947.07	0.0368	0.03106	0.03697	0.03743	0.02868	0.0207	0.02538	-0.04761	0.032	0.02865	0.02865	0.03481	0.03508	0.03476	0.03473	0.03473	0.03361	0.03361	0.0265	0.03852
3946.04	0.0367	0.03128	0.03702	0.03757	0.02814	0.02074	0.02526	-0.04674	0.03141	0.02837	0.02837	0.03485	0.03392	0.03465	0.03437	0.03437	0.03375	0.03375	0.0265	0.03837
3945.01	0.03688	0.03125	0.03709	0.03768	0.02777	0.02075	0.02499	-0.04678	0.03094	0.02777	0.02777	0.03505	0.03341	0.0342	0.0337	0.0337	0.03361	0.03361	0.02669	0.03836
3943.98	0.03697	0.03085	0.03749	0.03746	0.02767	0.02074	0.02496	-0.04829	0.03115	0.02732	0.02732	0.03527	0.03412	0.03429	0.03361	0.03361	0.03366	0.03366	0.02722	0.03855
3942.95	0.03659	0.03037	0.03808	0.03719	0.02779	0.02077	0.02561	-0.04883	0.03169	0.02749	0.02749	0.03539	0.03557	0.03451	0.03352	0.03352	0.0343	0.0343	0.0277	0.0387
3941.92	0.03646	0.03075	0.03779	0.0375	0.02807	0.0209	0.02629	-0.04783	0.0323	0.02785	0.02785	0.03539	0.03649	0.03435	0.03353	0.03353	0.03442	0.03442	0.02784	0.03865
3940.89	0.03674	0.03173	0.03679	0.0379	0.0281	0.02068	0.02645	-0.04778	0.0325	0.02783	0.02783	0.03501	0.03623	0.03413	0.03394	0.03394	0.03395	0.03395	0.0278	0.03854
3939.86	0.03676	0.03255	0.03595	0.03769	0.02782	0.02027	0.02621	-0.04847	0.03259	0.02748	0.02748	0.03437	0.03555	0.03433	0.03429	0.03429	0.03382	0.03382	0.02779	0.0384
3938.83	0.03664	0.03315	0.03567	0.03709	0.0277	0.01981	0.02576	-0.04861	0.03284	0.02712	0.02712	0.03418	0.03531	0.03481	0.03475	0.03475	0.03399	0.03399	0.02781	0.03821
3937.8	0.03655	0.03309	0.03615	0.0367	0.02776	0.01936	0.02563	-0.0484	0.0322	0.02734	0.02734	0.03471	0.03542	0.03488	0.03536	0.03536	0.03404	0.03404	0.02766	0.03818
3936.77	0.03627	0.03227	0.03676	0.03655	0.02729	0.01954	0.02588	-0.04812	0.03107	0.02795	0.02795	0.03526	0.03545	0.03451	0.03561	0.03561	0.03358	0.03358	0.02748	0.0383
3935.74	0.0361	0.03155	0.0371	0.03655	0.02681	0.02001	0.0259	-0.04752	0.03096	0.02828	0.02828	0.0351	0.03565	0.0343	0.03536	0.03536	0.033	0.033	0.02752	0.03839
3934.72	0.03644	0.03109	0.03727	0.03696	0.0274	0.02014	0.02577	-0.04692	0.03156	0.02825	0.02825	0.03436	0.03594	0.03447	0.03505	0.03505	0.0329	0.0329	0.02781	0.03842
3933.69	0.03722	0.03078	0.03712	0.03753	0.02793	0.02006	0.02609	-0.04698	0.03175	0.0278	0.0278	0.03406	0.03578	0.03473	0.03475	0.03475	0.03283	0.03283	0.02808	0.03838
3932.66	0.03802	0.03103	0.03667	0.03758	0.02737	0.01997	0.02648	-0.04752	0.03139	0.02728	0.02728	0.03482	0.03521	0.03472	0.03455	0.03455	0.0326	0.0326	0.02804	0.03818
3931.63	0.03842	0.03155	0.03591	0.03706	0.02709	0.01986	0.02629	-0.04742	0.03108	0.02727	0.02727	0.03534	0.03492	0.03436	0.03452	0.03452	0.03285	0.03285	0.02777	0.03814
3930.6	0.03812	0.03172	0.0352	0.03641	0.02778	0.01981	0.02613	-0.04646	0.0313	0.02735	0.02735	0.03482	0.03537	0.03439	0.03427	0.03427	0.0333	0.0333	0.02731	0.03842
3929.57	0.03741	0.03194	0.03542	0.03604	0.02877	0.02	0.02615	-0.04532	0.03184	0.02761	0.02761	0.03473	0.03602	0.03482	0.0342	0.0342	0.0336	0.0336	0.02703	0.03866
3928.54	0.03708	0.03238	0.03648	0.03596	0.02927	0.02039	0.02567	-0.04514	0.03214	0.02838	0.02838	0.03523	0.03579	0.03478	0.03448	0.03448	0.03386	0.03386	0.0272	0.03897
3927.51	0.0373	0.03276	0.03704	0.03605	0.02905	0.0205	0.02476	-0.04617	0.03207	0.02893	0.02893	0.03515	0.03494	0.0345	0.03473	0.03473	0.03372	0.03372	0.02734	0.03919
3926.48	0.03759	0.03301	0.03672	0.03647	0.02839	0.02027	0.02427	-0.04703	0.03212	0.029	0.029	0.03472	0.03465	0.03456	0.03492	0.03492	0.03302	0.03302	0.02723	0.03899
3925.45	0.03773	0.03308	0.03635	0.03698	0.02769	0.02015	0.02482	-0.04712	0.03217	0.0292	0.0292	0.03475	0.03478	0.03472	0.03515	0.03515	0.03218	0.03218	0.02712	0.03884
3924.42	0.03752	0.03287	0.03644	0.03692	0.02747	0.02009	0.02588	-0.04744	0.03206	0.02965	0.02965	0.03503	0.03494	0.03469	0.03534	0.03534	0.03205	0.03205	0.02698	0.03899
3923.39	0.03712	0.03249	0.03658	0.03673	0.02746	0.01985	0.02608	-0.04775	0.03209	0.0295	0.0295	0.03489	0.0354	0.03431	0.03485	0.03485	0.03265	0.03265	0.02659	0.03894
3922.36	0.03711	0.03213	0.0365	0.0367	0.02734	0.0196	0.02554	-0.04712	0.03227	0.02892	0.02892	0.03433	0.03567	0.03388	0.03407	0.03407	0.03297	0.03297	0.02641	0.03832
3921.34	0.03763	0.03211	0.03646	0.03621	0.02721	0.01955	0.025	-0.04622	0.03251	0.02871	0.02871	0.03388	0.03542	0.03357	0.03402	0.03402	0.03311	0.03311	0.02653	0.03734
3920.31	0.03786	0.03225	0.03692	0.03594	0.02698	0.01995	0.0246	-0.04588	0.03213	0.02878	0.02878	0.03417	0.03509	0.03371	0.03462	0.03462	0.03339	0.03339	0.02683	0.03722
3919.28	0.03693	0.03163	0.03747	0.03663	0.0266	0.02054	0.02432	-0.04653	0.03084	0.02873	0.02873	0.03495	0.03521	0.03431	0.03496	0.03496	0.03319	0.03319	0.02697	0.03826
3918.25	0.03606	0.03078	0.03714	0.03682	0.02617	0.02088	0.02461	-0.04764	0.03029	0.02814	0.02814	0.03514	0.03549	0.03442	0.03461	0.03461	0.03287	0.03287	0.02695	0.03862
3917.22	0.03627	0.03098	0.03653	0.03611	0.02605	0.02148	0.02574	-0.04832	0.03119	0.02751	0.02751	0.03481	0.0358	0.03429	0.03381	0.03381	0.03346	0.03346	0.02761	0.03827
3916.19	0.03657	0.03194	0.03643	0.03619	0.02664	0.02164	0.0265	-0.04807	0.03208	0.02799	0.02799	0.03455	0.03618	0.03443	0.03311	0.03311	0.03414	0.03414	0.02817	0.03819
3915.16	0.0364	0.03204	0.03617	0.03713	0.027	0.0208	0.02589	-0.04785	0.032	0.0287	0.0287	0.03472	0.03604	0.03416	0.03343	0.03343	0.03404	0.03404	0.02757	0.03801
3914.13	0.03636	0.03151	0.03586	0.03757	0.02713	0.02027	0.02493	-0.04794	0.03194	0.0284	0.0284	0.03481	0.03561	0.0338	0.03424	0.03424	0.0338	0.0338	0.02695	0.03765
3913.1	0.03644	0.03109	0.0361	0.03735	0.02756	0.02038	0.02474	-0.04735	0.03211	0.02762	0.02762	0.03443	0.03538	0.03357	0.03429	0.03429	0.0334	0.0334	0.02726	0.03753
3912.07	0.03645	0.03081	0.0367	0.03692	0.0278	0.02039	0.02551	-0.04641	0.03194	0.0273	0.0273	0.03412	0.03528	0.03343	0.03402	0.03402	0.03271	0.03271	0.02783	0.03784
3911.04	0.03653	0.03077	0.0371	0.03665	0.02755	0.02029	0.02632	-0.04622	0.03165	0.02713	0.02713	0.03414	0.03526	0.03401	0.03405	0.03405	0.03235	0.03235	0.02748	0.03852
3910.01	0.0365	0.03119	0.03675	0.03654	0.02741	0.02022	0.02639	-0.04681	0.03144	0.02713	0.02713	0.03393	0.0354	0.03501	0.03379	0.03379	0.03267	0.03267	0.0265	0.03907
3908.98	0.03614	0.03174	0.03586	0.03637	0.02778	0.01975	0.02613	-0.04789	0.03148	0.02753	0.02753	0.03337	0.03569	0.03524	0.03347	0.03347	0.03317	0.03317	0.02608	0.0387
3907.96	0.0357	0.03178	0.03513	0.03618	0.02804	0.0192	0.02614	-0.04899	0.03191	0.02779	0.02779	0.033	0.03579	0.03437	0.03363	0.03363	0.0334	0.0334	0.02633	0.03762
3906.93	0.03559	0.03147	0.03499	0.03606	0.02752	0.01937	0.02607	-0.0494	0.03193	0.02784	0.02784	0.03304	0.03504	0.03326	0.03376	0.03376	0.03335	0.03335	0.02628	0.03715
3905.9	0.03569	0.03161	0.0357	0.0361	0.02665	0.02013	0.02556	-0.04886	0.03111	0.02768	0.02768	0.03296	0.03403	0.03281	0.03335	0.03335	0.03322	0.03322	0.02596	0.03746
3904.87	0.03587	0.03229	0.03687	0.03652	0.02668	0.02061	0.02528	-0.0476	0.03026	0.02776	0.02776	0.03305	0.03391	0.03323	0.03297	0.03297	0.03313	0.03313	0.02621	0.03738
3903.84	0.03656	0.03258	0.0372	0.03712	0.02776	0.02094	0.02596	-0.04655	0.03041	0.02812	0.02812	0.03421	0.03439	0.0343	0.03333	0.03333	0.03283	0.03283	0.02675	0.037
3902.81	0.03708	0.0322	0.03624	0.03727	0.02824	0.02109	0.02702	-0.04662	0.03103	0.02776	0.02776	0.03474	0.03482	0.03522	0.03414	0.03414	0.0321	0.0321	0.02711	0.03717
3901.78	0.03736	0.03196	0.03571	0.03662	0.0283	0.02041	0.02756	-0.04727	0.03133	0.02763	0.02763	0.0344	0.03513	0.0354	0.03503	0.03503	0.0318	0.0318	0.02756	0.03788
3900.75	0.03764	0.03195	0.03605	0.03584	0.02855	0.01935	0.02659	-0.04811	0.03147	0.02766	0.02766	0.03429	0.03507	0.03484	0.03524	0.03524	0.03243	0.03243	0.02805	0.03865
3899.72	0.03721	0.03221	0.03587	0.03601	0.02836	0.0188	0.02528	-0.04867	0.03175	0.02759	0.02759	0.03383	0.03537	0.03464	0.03487	0.03487	0.03306	0.03306	0.02835	0.03875
3898.69	0.03639	0.03249	0.03569	0.03697	0.0278	0.0194	0.02531	-0.04788	0.03199	0.02827	0.02827	0.03346	0.03635	0.03515	0.03501	0.03501	0.03311	0.03311	0.02801	0.03828
3897.66	0.03592	0.03211	0.03593	0.03729	0.02735	0.02028	0.0253	-0.04702	0.03159	0.02789	0.02789	0.03382	0.03646	0.03531	0.0352	0.0352	0.0329	0.0329	0.0274	0.03778
3896.63	0.03587	0.03141	0.03599	0.0372	0.02697	0.02055	0.02494	-0.04674	0.031	0.02683	0.02683	0.03411	0.03568	0.03528	0.035	0.035	0.033	0.033	0.02724	0.03739
3895.6	0.0359	0.03073	0.03582	0.03722	0.02661	0.02044	0.02508	-0.047	0.03081	0.0269	0.0269	0.03409	0.0347	0.03507	0.03439	0.03439	0.03328	0.03328	0.02734	0.03738
3894.58	0.03597	0.03046	0.03568	0.03703	0.02628	0.02017	0.02556	-0.04807	0.03089	0.02771	0.02771	0.03417	0.03384	0.03444	0.03356	0.03356	0.03326	0.03326	0.0273	0.03757
3893.55	0.03635	0.03081	0.03535	0.03652	0.02616	0.01994	0.02592	-0.04858	0.03086	0.02817	0.02817	0.03428	0.03314	0.03392	0.03322	0.03322	0.03279	0.03279	0.027	0.03726
3892.52	0.03664	0.03137	0.03444	0.0362	0.02655	0.01979	0.02591	-0.04836	0.03097	0.02796	0.02796	0.03389	0.03263	0.03353	0.03324	0.03324	0.03227	0.03227	0.02666	0.03654
3891.49	0.03707	0.03231	0.03474	0.03642	0.02765	0.02014	0.02614	-0.04808	0.03144	0.02769	0.02769	0.03327	0.03333	0.03356	0.03386	0.03386	0.03209	0.03209	0.0267	0.03644
3890.46	0.03755	0.03243	0.03703	0.03638	0.0281	0.02088	0.02648	-0.04731	0.03149	0.02785	0.02785	0.03343	0.03484	0.03447	0.03483	0.03483	0.03202	0.03202	0.0267	0.03748
3889.43	0.03727	0.03136	0.03773	0.03593	0.02735	0.02111	0.02623	-0.04707	0.03121	0.02796	0.02796	0.03402	0.03499	0.03501	0.0346	0.0346	0.03212	0.03212	0.0263	0.03799
3888.4	0.03684	0.03081	0.03697	0.03564	0.02693	0.02096	0.02588	-0.04742	0.03117	0.02806	0.02806	0.03397	0.03462	0.03483	0.03405	0.03405	0.03276	0.03276	0.02612	0.03775
3887.37	0.0366	0.03077	0.03588	0.03542	0.02708	0.02068	0.02527	-0.04777	0.03109	0.02775	0.02775	0.0332	0.03424	0.03439	0.03346	0.03346	0.03349	0.03349	0.02633	0.03762
3886.34	0.03697	0.03101	0.03516	0.0353	0.02729	0.02035	0.02484	-0.04838	0.03088	0.02702	0.02702	0.03298	0.03352	0.03455	0.03252	0.03252	0.03352	0.03352	0.0271	0.03818
3885.31	0.03838	0.03185	0.03587	0.03555	0.02744	0.02004	0.02588	-0.04854	0.03103	0.02737	0.02737	0.03391	0.03386	0.03528	0.03304	0.03304	0.03284	0.03284	0.02782	0.0391
3884.28	0.03858	0.03192	0.03636	0.03576	0.02737	0.01977	0.02648	-0.04809	0.03128	0.02789	0.02789	0.03403	0.03484	0.03496	0.0346	0.0346	0.03236	0.03236	0.02728	0.03904
3883.25	0.03728	0.03143	0.03617	0.03613	0.02765	0.01973	0.02581	-0.04809	0.03113	0.02756	0.02756	0.03369	0.03505	0.03419	0.03488	0.03488	0.03221	0.03221	0.02687	0.03835
3882.23	0.03589	0.03111	0.036	0.03643	0.02819	0.02	0.02518	-0.04859	0.03053	0.02714	0.02714	0.03329	0.03465	0.03379	0.03444	0.03444	0.03245	0.03245	0.02714	0.03758
3881.2	0.03549	0.03067	0.036	0.03612	0.0284	0.02019	0.02524	-0.0496	0.03019	0.02714	0.02714	0.0326	0.03436	0.034	0.03446	0.03446	0.03298	0.03298	0.0274	0.0369
3880.17	0.03626	0.03024	0.0366	0.0362	0.02851	0.02054	0.02616	-0.04952	0.03133	0.02808	0.02808	0.03291	0.03558	0.03427	0.03511	0.03511	0.0333	0.0333	0.0273	0.03702
3879.14	0.03641	0.03055	0.03678	0.03695	0.02791	0.02098	0.02689	-0.04806	0.03247	0.02864	0.02864	0.03404	0.03628	0.03407	0.03516	0.03516	0.03323	0.03323	0.02725	0.03701
3878.11	0.0358	0.031	0.03645	0.03691	0.02647	0.02067	0.02696	-0.04752	0.03231	0.02814	0.02814	0.03413	0.03561	0.03409	0.03471	0.03471	0.03312	0.03312	0.02701	0.03633
3877.08	0.03553	0.03132	0.03615	0.03637	0.02536	0.01992	0.0268	-0.04774	0.03149	0.02748	0.02748	0.03396	0.03523	0.03397	0.034	0.034	0.03304	0.03304	0.02664	0.0363
3876.05	0.03541	0.03165	0.03543	0.03586	0.02553	0.01925	0.02634	-0.04836	0.03063	0.02711	0.02711	0.03401	0.035	0.03315	0.03326	0.03326	0.0331	0.0331	0.02638	0.03726
3875.02	0.03537	0.03188	0.03461	0.03557	0.02647	0.01924	0.02579	-0.04905	0.03039	0.02686	0.02686	0.0337	0.03447	0.03253	0.03337	0.03337	0.03312	0.03312	0.02605	0.03859
3873.99	0.03602	0.03157	0.03527	0.03612	0.02709	0.02027	0.02553	-0.04919	0.03139	0.02696	0.02696	0.0331	0.03486	0.03364	0.0343	0.0343	0.0327	0.0327	0.02631	0.03902
3872.96	0.03626	0.03065	0.03614	0.03719	0.02676	0.02107	0.02537	-0.04862	0.03268	0.02771	0.02771	0.03294	0.03568	0.03457	0.03387	0.03387	0.03232	0.03232	0.0269	0.03796
3871.93	0.03568	0.03021	0.03547	0.0374	0.02596	0.02143	0.02523	-0.04808	0.03317	0.02829	0.02829	0.03296	0.03559	0.03365	0.03274	0.03274	0.03208	0.03208	0.02692	0.03701
3870.9	0.03527	0.03073	0.03441	0.03645	0.02578	0.02209	0.02543	-0.04782	0.03301	0.0288	0.0288	0.03292	0.03526	0.03261	0.03225	0.03225	0.03192	0.03192	0.02717	0.03655
3869.87	0.03624	0.03226	0.03468	0.03504	0.02755	0.02222	0.02628	-0.04817	0.03184	0.02947	0.02947	0.03358	0.03488	0.03319	0.03233	0.03233	0.03261	0.03261	0.02747	0.03659
3868.85	0.03777	0.03305	0.03634	0.03516	0.02913	0.0211	0.02674	-0.04829	0.03065	0.0289	0.0289	0.03449	0.03473	0.03423	0.03311	0.03311	0.03325	0.03325	0.02638	0.03706
3867.82	0.03746	0.03215	0.03645	0.03569	0.02894	0.02046	0.02631	-0.04774	0.03067	0.02788	0.02788	0.03419	0.03459	0.03412	0.03405	0.03405	0.03316	0.03316	0.02564	0.03724
3866.79	0.03622	0.03075	0.0356	0.03601	0.02862	0.01993	0.02543	-0.04764	0.03111	0.02727	0.02727	0.03368	0.03424	0.03389	0.03466	0.03466	0.03315	0.03315	0.02598	0.03684
3865.76	0.03529	0.02992	0.03498	0.03619	0.02836	0.0189	0.02478	-0.04836	0.0317	0.02711	0.02711	0.03378	0.03439	0.03412	0.0348	0.0348	0.03316	0.03316	0.0271	0.03619
3864.73	0.03579	0.03093	0.03534	0.03607	0.028	0.01829	0.02559	-0.04864	0.03244	0.02775	0.02775	0.03432	0.03584	0.03484	0.03442	0.03442	0.03335	0.03335	0.02832	0.0365
3863.7	0.0361	0.03233	0.036	0.03594	0.02778	0.01855	0.02607	-0.04822	0.03262	0.02808	0.02808	0.03386	0.03652	0.03498	0.03412	0.03412	0.03316	0.03316	0.02809	0.03725
3862.67	0.03558	0.03242	0.0362	0.03607	0.02756	0.01887	0.02564	-0.04883	0.03213	0.02756	0.02756	0.0332	0.03548	0.03477	0.03416	0.03416	0.03217	0.03217	0.02713	0.03721
3861.64	0.03598	0.03152	0.03632	0.03636	0.02725	0.01931	0.02579	-0.04932	0.03164	0.02723	0.02723	0.03353	0.03468	0.03472	0.03458	0.03458	0.03155	0.03155	0.02663	0.03742
3860.61	0.03652	0.0307	0.03658	0.03606	0.02698	0.01946	0.02592	-0.04885	0.0313	0.02713	0.02713	0.03353	0.03475	0.03429	0.0348	0.0348	0.03184	0.03184	0.02631	0.03782
3859.58	0.03623	0.03093	0.03679	0.03543	0.0268	0.01935	0.02554	-0.04882	0.03114	0.02658	0.02658	0.03241	0.03452	0.03339	0.03444	0.03444	0.03207	0.03207	0.02605	0.0375
3858.55	0.0358	0.03126	0.03685	0.03525	0.02665	0.01925	0.02519	-0.04941	0.03129	0.02603	0.02603	0.0316	0.03382	0.03268	0.03416	0.03416	0.0323	0.0323	0.02645	0.03699
3857.52	0.03561	0.03107	0.03691	0.03535	0.02667	0.01893	0.02525	-0.0497	0.03136	0.02607	0.02607	0.03201	0.03319	0.03261	0.03454	0.03454	0.03293	0.03293	0.02699	0.03683
3856.49	0.03554	0.03106	0.03652	0.03519	0.02652	0.01832	0.02561	-0.04918	0.0311	0.02617	0.02617	0.03278	0.03293	0.0326	0.03496	0.03496	0.03338	0.03338	0.02671	0.03714
3855.47	0.03487	0.0315	0.03532	0.03477	0.02531	0.01795	0.02584	-0.04906	0.03066	0.02552	0.02552	0.03251	0.03272	0.03231	0.03431	0.03431	0.03358	0.03358	0.02629	0.03794
3854.44	0.03392	0.03184	0.03465	0.03479	0.02419	0.01853	0.02601	-0.04978	0.03051	0.02484	0.02484	0.03168	0.03298	0.03256	0.03305	0.03305	0.03379	0.03379	0.02678	0.03939
3853.41	0.03533	0.03197	0.03682	0.0359	0.02689	0.02024	0.02603	-0.05012	0.03197	0.02619	0.02619	0.03238	0.03445	0.0332	0.0338	0.0338	0.0333	0.0333	0.02744	0.03935
3852.38	0.03736	0.03276	0.03804	0.03576	0.02916	0.02092	0.0254	-0.04981	0.03299	0.02744	0.02744	0.03421	0.03493	0.03282	0.03578	0.03578	0.03283	0.03283	0.02702	0.03738
3851.35	0.03755	0.03281	0.03699	0.03553	0.02887	0.02056	0.02503	-0.04869	0.03224	0.02727	0.02727	0.03528	0.03483	0.03278	0.03574	0.03574	0.03267	0.03267	0.02717	0.03717
3850.32	0.03701	0.03229	0.03586	0.0362	0.02843	0.02018	0.02527	-0.04798	0.03131	0.0271	0.0271	0.03498	0.03445	0.03289	0.03466	0.03466	0.03227	0.03227	0.0272	0.03704
3849.29	0.0366	0.03188	0.03526	0.03694	0.02815	0.02044	0.02613	-0.04833	0.03089	0.0276	0.0276	0.03405	0.0341	0.0331	0.0339	0.0339	0.03189	0.03189	0.02713	0.03654
3848.26	0.03615	0.03146	0.03529	0.0372	0.028	0.02075	0.02681	-0.04875	0.03037	0.02809	0.02809	0.03357	0.03421	0.03348	0.03365	0.03365	0.0321	0.0321	0.02741	0.03654
3847.23	0.03563	0.0311	0.03564	0.03705	0.02783	0.02056	0.02638	-0.04841	0.02956	0.02796	0.02796	0.0334	0.03443	0.03324	0.03347	0.03347	0.03266	0.03266	0.02755	0.03685
3846.2	0.03545	0.03094	0.03579	0.03673	0.02741	0.02061	0.02549	-0.04799	0.02927	0.0279	0.0279	0.03332	0.03439	0.03253	0.03303	0.03303	0.03291	0.03291	0.02725	0.03719
3845.17	0.03496	0.03084	0.03564	0.03636	0.02679	0.0208	0.02492	-0.04833	0.02962	0.02788	0.02788	0.03364	0.03421	0.03234	0.03229	0.03229	0.03299	0.03299	0.02682	0.03754
3844.14	0.03418	0.03072	0.03546	0.03622	0.02641	0.02038	0.02489	-0.04917	0.03013	0.02773	0.02773	0.03413	0.03452	0.03289	0.03204	0.03204	0.03308	0.03308	0.02652	0.03777
3843.11	0.03439	0.03039	0.03525	0.03621	0.02657	0.01971	0.02487	-0.04934	0.03038	0.028	0.028	0.03396	0.03499	0.03369	0.0331	0.0331	0.03267	0.03267	0.02628	0.03769
3842.09	0.03487	0.02983	0.03488	0.03569	0.02703	0.01929	0.02406	-0.04887	0.02998	0.02783	0.02783	0.03269	0.03449	0.03348	0.03388	0.03388	0.03194	0.03194	0.02584	0.03687
3841.06	0.03498	0.02954	0.03464	0.03498	0.02769	0.0189	0.0235	-0.0486	0.02936	0.02736	0.02736	0.03174	0.0338	0.03226	0.03369	0.03369	0.03184	0.03184	0.02503	0.03585
3840.03	0.03551	0.02955	0.03511	0.03452	0.02788	0.01862	0.02446	-0.04859	0.0294	0.02757	0.02757	0.03242	0.03362	0.03149	0.0336	0.0336	0.03238	0.03238	0.02479	0.03585
3839	0.03622	0.02989	0.03585	0.03369	0.02668	0.0184	0.02582	-0.04886	0.03003	0.02787	0.02787	0.03279	0.03317	0.03207	0.03376	0.03376	0.03287	0.03287	0.02598	0.03655
3837.97	0.0369	0.03111	0.03642	0.03344	0.02566	0.01846	0.027	-0.04854	0.03055	0.0284	0.0284	0.03231	0.03308	0.03347	0.03377	0.03377	0.0333	0.0333	0.02694	0.03781
3836.94	0.03704	0.03188	0.03676	0.03498	0.02633	0.01932	0.02741	-0.04782	0.03049	0.02862	0.02862	0.03225	0.03401	0.03376	0.03387	0.03387	0.03278	0.03278	0.02589	0.03875
3835.91	0.03651	0.03128	0.03657	0.03561	0.02655	0.02052	0.02634	-0.04784	0.03016	0.02811	0.02811	0.03253	0.03427	0.03324	0.03412	0.03412	0.03178	0.03178	0.02506	0.03758
3834.88	0.03658	0.03062	0.03626	0.03497	0.02657	0.0217	0.02567	-0.04714	0.03025	0.02804	0.02804	0.03336	0.03457	0.03311	0.03471	0.03471	0.03138	0.03138	0.02589	0.03637
3833.85	0.03645	0.03052	0.03615	0.0347	0.02696	0.02156	0.02591	-0.04637	0.03092	0.02819	0.02819	0.0336	0.03512	0.03306	0.03473	0.03473	0.03121	0.03121	0.02727	0.03664
3832.82	0.03546	0.0305	0.03582	0.03544	0.02677	0.02069	0.02536	-0.04684	0.0314	0.02791	0.02791	0.03294	0.03486	0.03315	0.03386	0.03386	0.03073	0.03073	0.02788	0.03689
3831.79	0.03519	0.03077	0.03552	0.03657	0.0268	0.02024	0.02462	-0.0476	0.0314	0.02763	0.02763	0.03283	0.03465	0.0336	0.03316	0.03316	0.03075	0.03075	0.0278	0.03704
3830.76	0.03578	0.03131	0.03579	0.03668	0.02763	0.01958	0.02447	-0.04783	0.03096	0.02754	0.02754	0.03371	0.03503	0.03369	0.03329	0.03329	0.03157	0.03157	0.02709	0.03739
3829.73	0.03586	0.03113	0.03586	0.03609	0.02775	0.01901	0.024	-0.04778	0.03049	0.02759	0.02759	0.03434	0.0351	0.03316	0.03349	0.03349	0.03222	0.03222	0.0262	0.03743
3828.71	0.03589	0.03057	0.03567	0.03599	0.02704	0.01947	0.0236	-0.04798	0.03057	0.02748	0.02748	0.03405	0.03509	0.03297	0.03324	0.03324	0.03239	0.03239	0.02566	0.03744
3827.68	0.03601	0.03036	0.03554	0.03623	0.02621	0.02037	0.02389	-0.04864	0.03091	0.0271	0.0271	0.0335	0.03481	0.03354	0.0327	0.0327	0.03224	0.03224	0.02585	0.03745
3826.65	0.03594	0.03115	0.03545	0.03632	0.02612	0.02059	0.02475	-0.04906	0.03093	0.02738	0.02738	0.03393	0.03401	0.03411	0.03266	0.03266	0.03203	0.03203	0.02635	0.03726
3825.62	0.03581	0.03205	0.03548	0.03585	0.02674	0.01991	0.02561	-0.04887	0.03085	0.028	0.028	0.03431	0.03349	0.03384	0.03362	0.03362	0.03175	0.03175	0.02635	0.03718
3824.59	0.03559	0.03172	0.03539	0.03486	0.02708	0.01913	0.02615	-0.04893	0.03057	0.02782	0.02782	0.03378	0.03328	0.03354	0.03436	0.03436	0.03172	0.03172	0.02601	0.03691
3823.56	0.03517	0.03074	0.03501	0.03402	0.02705	0.01897	0.02631	-0.0492	0.03031	0.02707	0.02707	0.03325	0.03306	0.03404	0.03431	0.03431	0.03197	0.03197	0.02545	0.03649
3822.53	0.03493	0.03008	0.0344	0.03367	0.02661	0.01949	0.02603	-0.04941	0.03072	0.02594	0.02594	0.03324	0.03228	0.03497	0.03387	0.03387	0.03202	0.03202	0.02486	0.03682
3821.5	0.03575	0.0302	0.03381	0.03381	0.02567	0.0204	0.02641	-0.04939	0.03156	0.0246	0.0246	0.03394	0.03125	0.03517	0.03344	0.03344	0.03216	0.03216	0.02536	0.03795
3820.47	0.03718	0.03109	0.03474	0.03469	0.02533	0.02105	0.02719	-0.04758	0.03133	0.02526	0.02526	0.03399	0.03278	0.03412	0.03307	0.03307	0.03304	0.03304	0.0266	0.03861
3819.44	0.03714	0.03146	0.03586	0.03534	0.02574	0.02075	0.02635	-0.04604	0.03065	0.02736	0.02736	0.03285	0.03471	0.03363	0.03271	0.03271	0.03324	0.03324	0.0263	0.03836
3818.41	0.03628	0.03126	0.03589	0.03534	0.02597	0.02026	0.02547	-0.04665	0.03038	0.02856	0.02856	0.03215	0.03479	0.03333	0.03251	0.03251	0.03284	0.03284	0.0256	0.0375
3817.38	0.03498	0.03144	0.03511	0.03469	0.02591	0.01984	0.02496	-0.04885	0.0299	0.02881	0.02881	0.03188	0.03357	0.03338	0.03238	0.03238	0.03227	0.03227	0.02539	0.03654
3816.35	0.03414	0.0326	0.03397	0.03399	0.02638	0.01958	0.025	-0.05096	0.02966	0.02861	0.02861	0.03269	0.03277	0.03431	0.03258	0.03258	0.03152	0.03152	0.02613	0.03619
3815.33	0.03498	0.03245	0.03388	0.03456	0.02749	0.01971	0.02569	-0.04902	0.03067	0.0281	0.0281	0.03458	0.03421	0.03446	0.03378	0.03378	0.03103	0.03103	0.02683	0.03636
3814.3	0.03569	0.03072	0.03438	0.03516	0.02731	0.01951	0.02587	-0.04673	0.03093	0.02732	0.02732	0.03452	0.03459	0.03367	0.03433	0.03433	0.03102	0.03102	0.02665	0.03651
3813.27	0.03573	0.02973	0.03482	0.03504	0.02637	0.01938	0.02564	-0.04666	0.03033	0.02718	0.02718	0.0336	0.03388	0.03321	0.03403	0.03403	0.03092	0.03092	0.02674	0.03677
3812.24	0.03549	0.02957	0.03523	0.03485	0.02565	0.01972	0.02545	-0.0472	0.02997	0.02769	0.02769	0.03331	0.0337	0.03305	0.03376	0.03376	0.03073	0.03073	0.02699	0.03689
3811.21	0.03537	0.02969	0.03517	0.03512	0.02573	0.01979	0.0255	-0.04769	0.03007	0.0277	0.0277	0.03383	0.03396	0.03326	0.03374	0.03374	0.03101	0.03101	0.02659	0.03666
3810.18	0.03556	0.03002	0.03481	0.03543	0.02594	0.01953	0.02523	-0.04802	0.03026	0.02687	0.02687	0.03431	0.0341	0.03355	0.03368	0.03368	0.03175	0.03175	0.02569	0.03667
3809.15	0.03563	0.03051	0.03447	0.03537	0.02554	0.01919	0.02442	-0.04811	0.0307	0.02579	0.02579	0.03384	0.03436	0.0332	0.03334	0.03334	0.03213	0.03213	0.02499	0.03734
3808.12	0.03533	0.03084	0.03419	0.03498	0.02489	0.01859	0.02405	-0.04906	0.03118	0.02509	0.02509	0.03277	0.03451	0.03264	0.0325	0.0325	0.03231	0.03231	0.02445	0.03794
3807.09	0.03563	0.03105	0.03454	0.03461	0.02533	0.01845	0.02482	-0.0508	0.03105	0.02575	0.02575	0.03305	0.03463	0.03301	0.03182	0.03182	0.03288	0.03288	0.02409	0.03769
3806.06	0.03618	0.03097	0.03536	0.0349	0.02667	0.01893	0.02566	-0.04986	0.03083	0.02723	0.02723	0.03453	0.03514	0.0337	0.03262	0.03262	0.03294	0.03294	0.02454	0.0369
3805.03	0.03577	0.0308	0.03502	0.03496	0.0266	0.01908	0.02563	-0.04838	0.03116	0.02737	0.02737	0.03383	0.03478	0.03334	0.03323	0.03323	0.03209	0.03209	0.02512	0.03661
3804	0.03559	0.03086	0.03418	0.03452	0.02593	0.01923	0.0251	-0.04899	0.03169	0.02655	0.02655	0.0324	0.03357	0.03263	0.03324	0.03324	0.03104	0.03104	0.02558	0.0369
3802.98	0.03555	0.03095	0.03397	0.03393	0.0253	0.0194	0.02372	-0.05098	0.03201	0.02521	0.02521	0.03175	0.03249	0.03174	0.03321	0.03321	0.03079	0.03079	0.026	0.03773
3801.95	0.03548	0.03049	0.03482	0.03438	0.02467	0.0194	0.02208	-0.05204	0.03117	0.02467	0.02467	0.03134	0.03286	0.031	0.03308	0.03308	0.03215	0.03215	0.02608	0.03868
3800.92	0.03642	0.02989	0.03569	0.03619	0.02484	0.01963	0.02309	-0.04998	0.03008	0.02691	0.02691	0.03181	0.03486	0.03208	0.03401	0.03401	0.03283	0.03283	0.02577	0.03815
3799.89	0.03703	0.03013	0.03542	0.03625	0.02564	0.01996	0.02472	-0.0484	0.03058	0.02836	0.02836	0.03319	0.03496	0.03326	0.03465	0.03465	0.0315	0.0315	0.02599	0.03675
3798.86	0.03661	0.02987	0.035	0.0356	0.02588	0.01984	0.02491	-0.04853	0.03075	0.02782	0.02782	0.03375	0.03406	0.03359	0.03376	0.03376	0.03088	0.03088	0.02621	0.03615
3797.83	0.03542	0.02921	0.03516	0.03508	0.026	0.0194	0.02466	-0.04922	0.02995	0.02682	0.02682	0.03391	0.0336	0.03396	0.03292	0.03292	0.03135	0.03135	0.02583	0.03621
3796.8	0.03433	0.02923	0.03643	0.03455	0.02676	0.01941	0.02481	-0.04983	0.02922	0.02622	0.02622	0.03444	0.03388	0.03429	0.03302	0.03302	0.03201	0.03201	0.02515	0.03684
3795.77	0.03441	0.02974	0.03758	0.03456	0.02715	0.02027	0.02521	-0.04991	0.02958	0.02612	0.02612	0.03521	0.03447	0.03358	0.03322	0.03322	0.03199	0.03199	0.02454	0.03769
3794.74	0.03486	0.03006	0.03692	0.03501	0.02664	0.02063	0.02494	-0.04923	0.02969	0.02601	0.02601	0.03494	0.03445	0.0326	0.03313	0.03313	0.03137	0.03137	0.02421	0.0379
3793.71	0.0351	0.03024	0.03551	0.03525	0.02624	0.02035	0.02481	-0.04848	0.02931	0.02608	0.02608	0.03407	0.03423	0.03271	0.03305	0.03305	0.03094	0.03094	0.02462	0.03785
3792.68	0.03521	0.03017	0.03443	0.03513	0.02599	0.01993	0.02521	-0.04841	0.02942	0.02666	0.02666	0.03362	0.03433	0.0334	0.03289	0.03289	0.03137	0.03137	0.02531	0.0377
3791.65	0.03494	0.02971	0.03415	0.03453	0.02567	0.01934	0.02538	-0.0491	0.02998	0.0273	0.0273	0.03333	0.03432	0.03377	0.03283	0.03283	0.03179	0.03179	0.02573	0.037
3790.62	0.03448	0.02935	0.03428	0.03427	0.02565	0.01887	0.02502	-0.04964	0.03033	0.02748	0.02748	0.03297	0.0339	0.03371	0.03299	0.03299	0.03161	0.03161	0.02583	0.03641
3789.6	0.03444	0.02974	0.03419	0.03497	0.02626	0.01904	0.02467	-0.04928	0.03046	0.02736	0.02736	0.03291	0.03359	0.03323	0.03303	0.03303	0.03157	0.03157	0.02568	0.03655
3788.57	0.03491	0.03062	0.03418	0.03548	0.027	0.01935	0.02492	-0.04889	0.03057	0.02721	0.02721	0.03299	0.03401	0.03275	0.03301	0.03301	0.03154	0.03154	0.02572	0.03685
3787.54	0.03522	0.03128	0.03431	0.03507	0.02734	0.01895	0.02544	-0.04896	0.03058	0.02723	0.02723	0.03286	0.03456	0.03261	0.03313	0.03313	0.03114	0.03114	0.02566	0.03683
3786.51	0.03497	0.03119	0.03404	0.03439	0.02721	0.01846	0.02561	-0.04874	0.03036	0.02722	0.02722	0.03289	0.03413	0.03262	0.0331	0.0331	0.031	0.031	0.02528	0.03638
3785.48	0.03495	0.03076	0.034	0.03368	0.0266	0.01842	0.02558	-0.04838	0.03008	0.02709	0.02709	0.03338	0.03318	0.03261	0.03279	0.03279	0.03092	0.03092	0.02509	0.03578
3784.45	0.03566	0.03074	0.03483	0.03366	0.02624	0.01835	0.0257	-0.04809	0.02995	0.02759	0.02759	0.03389	0.03294	0.03227	0.03243	0.03243	0.03058	0.03058	0.02493	0.03575
3783.42	0.03576	0.03076	0.03529	0.03478	0.02671	0.01823	0.02557	-0.04775	0.03011	0.02784	0.02784	0.03401	0.03301	0.03181	0.03224	0.03224	0.0304	0.0304	0.0249	0.03604
3782.39	0.0351	0.03021	0.03521	0.03558	0.02696	0.01851	0.02516	-0.04763	0.03014	0.02689	0.02689	0.03395	0.03295	0.03185	0.03251	0.03251	0.03046	0.03046	0.02553	0.03593
3781.36	0.03494	0.02967	0.03512	0.03572	0.02641	0.01896	0.02464	-0.04814	0.02972	0.02602	0.02602	0.03388	0.03302	0.03221	0.0333	0.0333	0.03075	0.03075	0.02627	0.0354
3780.33	0.03525	0.0302	0.03463	0.03616	0.02548	0.01923	0.02418	-0.04918	0.02916	0.02611	0.02611	0.03349	0.03331	0.03233	0.03406	0.03406	0.03137	0.03137	0.02659	0.0349
3779.3	0.03531	0.03159	0.03439	0.03686	0.02511	0.01959	0.02451	-0.0491	0.02887	0.02683	0.02683	0.0327	0.03425	0.03282	0.0341	0.0341	0.03219	0.03219	0.0263	0.03539
3778.27	0.03537	0.03183	0.03481	0.03646	0.02574	0.0198	0.0251	-0.04792	0.02898	0.02693	0.02693	0.03223	0.03459	0.03368	0.03334	0.03334	0.0323	0.0323	0.02566	0.03627
3777.24	0.03571	0.03074	0.0347	0.03556	0.0262	0.01959	0.02492	-0.04784	0.02901	0.0265	0.0265	0.03218	0.03392	0.0336	0.03306	0.03306	0.03179	0.03179	0.02543	0.03626
3776.22	0.03585	0.02968	0.03396	0.03499	0.02606	0.01942	0.0245	-0.04872	0.02901	0.02655	0.02655	0.03219	0.03387	0.03299	0.03337	0.03337	0.03134	0.03134	0.02554	0.03611
3775.19	0.03555	0.02979	0.03323	0.03449	0.02584	0.01957	0.02443	-0.04927	0.02936	0.02698	0.02698	0.03218	0.03424	0.03277	0.03354	0.03354	0.0311	0.0311	0.02577	0.03631
3774.16	0.03554	0.03068	0.03349	0.03429	0.02602	0.01971	0.02425	-0.04888	0.02957	0.02723	0.02723	0.03232	0.03378	0.03284	0.03346	0.03346	0.03089	0.03089	0.02607	0.03618
3773.13	0.03616	0.03105	0.03481	0.03448	0.02615	0.01942	0.02391	-0.04827	0.02958	0.02741	0.02741	0.03254	0.03267	0.03274	0.0329	0.0329	0.03068	0.03068	0.02595	0.0356
3772.1	0.03631	0.03057	0.03577	0.03449	0.02604	0.01872	0.02414	-0.04825	0.0299	0.02738	0.02738	0.03212	0.03187	0.03257	0.03221	0.03221	0.03065	0.03065	0.02548	0.03526
3771.07	0.03544	0.03003	0.03551	0.03444	0.02592	0.01811	0.02437	-0.04862	0.03042	0.02692	0.02692	0.03119	0.03186	0.03231	0.03234	0.03234	0.03061	0.03061	0.0253	0.03538
3770.04	0.03434	0.03004	0.03515	0.03502	0.026	0.01849	0.0242	-0.04836	0.03085	0.02639	0.02639	0.03132	0.0328	0.03158	0.03302	0.03302	0.03105	0.03105	0.02544	0.03559
3769.01	0.034	0.02993	0.03592	0.03564	0.02639	0.01959	0.02434	-0.04742	0.031	0.02649	0.02649	0.03227	0.03409	0.03118	0.03342	0.03342	0.03223	0.03223	0.02543	0.03556
3767.98	0.03422	0.02953	0.03601	0.03544	0.02649	0.02011	0.02439	-0.04771	0.0307	0.02691	0.02691	0.03194	0.03446	0.03156	0.03389	0.03389	0.03252	0.03252	0.02565	0.03551
3766.95	0.03453	0.02932	0.03464	0.03497	0.02617	0.02044	0.02427	-0.04931	0.0303	0.02706	0.02706	0.03123	0.03436	0.03174	0.03423	0.03423	0.0319	0.0319	0.02645	0.03567
3765.92	0.03511	0.02937	0.03335	0.03447	0.02575	0.02084	0.02455	-0.05027	0.03017	0.02713	0.02713	0.03138	0.03432	0.03157	0.03379	0.03379	0.03144	0.03144	0.02672	0.03608
3764.89	0.03584	0.02956	0.03393	0.0344	0.02555	0.02054	0.02485	-0.04938	0.03018	0.02718	0.02718	0.03172	0.0341	0.03153	0.03288	0.03288	0.03174	0.03174	0.0256	0.03632
3763.86	0.03559	0.03	0.03512	0.0347	0.0256	0.01976	0.02445	-0.04886	0.0302	0.02673	0.02673	0.03158	0.03377	0.03171	0.03225	0.03225	0.03204	0.03204	0.02508	0.03606
3762.84	0.03456	0.03054	0.03561	0.03469	0.02573	0.01946	0.02403	-0.04938	0.03029	0.02625	0.02625	0.03174	0.03343	0.03182	0.03207	0.03207	0.03211	0.03211	0.0256	0.03566
3761.81	0.03386	0.03049	0.03532	0.03456	0.02565	0.01931	0.02421	-0.05014	0.0302	0.02634	0.02634	0.03193	0.03285	0.03179	0.03212	0.03212	0.03199	0.03199	0.02597	0.03573
3760.78	0.03357	0.03015	0.03488	0.0347	0.02565	0.01916	0.02505	-0.05085	0.02969	0.02676	0.02676	0.03173	0.0327	0.03195	0.03206	0.03206	0.03175	0.03175	0.02572	0.03633
3759.75	0.03371	0.03005	0.03502	0.03537	0.02596	0.01963	0.02601	-0.05094	0.02921	0.02701	0.02701	0.03183	0.03351	0.03213	0.03196	0.03196	0.03164	0.03164	0.02553	0.03696
3758.72	0.03428	0.0296	0.03513	0.03559	0.02576	0.02004	0.0257	-0.05016	0.02944	0.02636	0.02636	0.0322	0.03363	0.03192	0.032	0.032	0.03154	0.03154	0.02562	0.03682
3757.69	0.03407	0.02938	0.03476	0.03459	0.02559	0.01994	0.02482	-0.05031	0.02953	0.02554	0.02554	0.03197	0.03309	0.03151	0.03202	0.03202	0.0314	0.0314	0.02528	0.03604
3756.66	0.03359	0.02995	0.03459	0.03355	0.02603	0.01975	0.02409	-0.05057	0.02895	0.02569	0.02569	0.03198	0.03331	0.0308	0.03234	0.03234	0.03138	0.03138	0.02507	0.03563
3755.63	0.03375	0.03024	0.03457	0.03301	0.02629	0.01903	0.02329	-0.05013	0.02855	0.0265	0.0265	0.03254	0.03386	0.0303	0.0331	0.0331	0.03101	0.03101	0.0253	0.03594
3754.6	0.03401	0.02969	0.0344	0.03272	0.02594	0.01818	0.02295	-0.05066	0.02867	0.02723	0.02723	0.03265	0.03396	0.03042	0.03361	0.03361	0.03053	0.03053	0.02544	0.03615
3753.57	0.03388	0.02915	0.03416	0.03258	0.02529	0.01823	0.02328	-0.05227	0.02837	0.02765	0.02765	0.03226	0.03421	0.03102	0.03354	0.03354	0.03066	0.03066	0.02581	0.03618
3752.54	0.03415	0.02977	0.03373	0.03277	0.02536	0.0195	0.02401	-0.05266	0.02763	0.02777	0.02777	0.03214	0.03533	0.03249	0.0332	0.0332	0.03128	0.03128	0.02658	0.03667
3751.51	0.0359	0.03098	0.03317	0.03432	0.02673	0.02041	0.02404	-0.05092	0.02827	0.02769	0.02769	0.03271	0.03606	0.0332	0.03349	0.03349	0.03208	0.03208	0.02591	0.03665
3750.48	0.03733	0.03084	0.03327	0.03575	0.02633	0.01972	0.02345	-0.05128	0.02962	0.02694	0.02694	0.03254	0.03501	0.0319	0.0336	0.0336	0.03306	0.03306	0.02398	0.03529
3749.46	0.03824	0.0298	0.03433	0.03522	0.0253	0.01815	0.02466	-0.05254	0.0301	0.02662	0.02662	0.03265	0.03401	0.03153	0.03325	0.03325	0.03289	0.03289	0.02353	0.03467
3748.43	0.03755	0.02847	0.03467	0.03372	0.02638	0.01687	0.02622	-0.05257	0.03002	0.02704	0.02704	0.03336	0.0338	0.03171	0.03294	0.03294	0.03122	0.03122	0.02517	0.03544
3747.4	0.03594	0.02839	0.03404	0.0334	0.02714	0.01695	0.02581	-0.05388	0.03015	0.02666	0.02666	0.0327	0.03354	0.03092	0.03259	0.03259	0.03086	0.03086	0.0258	0.03562
3746.37	0.03472	0.02887	0.03333	0.03384	0.02695	0.01739	0.0251	-0.05727	0.03013	0.02571	0.02571	0.03158	0.0332	0.0303	0.0322	0.0322	0.03129	0.03129	0.025	0.03476
3745.34	0.03337	0.02914	0.03259	0.03458	0.02708	0.01773	0.02505	-0.06086	0.02989	0.02488	0.02488	0.03119	0.03304	0.0305	0.03159	0.03159	0.03126	0.03126	0.02336	0.0339
3744.31	0.03268	0.02868	0.03367	0.03514	0.02854	0.01883	0.02579	-0.05797	0.02936	0.02577	0.02577	0.03285	0.03447	0.03254	0.03146	0.03146	0.03032	0.03032	0.02251	0.03563
3743.28	0.03377	0.0284	0.03453	0.03466	0.0285	0.01925	0.02509	-0.05369	0.02876	0.02637	0.02637	0.03336	0.03554	0.03312	0.03208	0.03208	0.02975	0.02975	0.02378	0.03638
3742.25	0.03406	0.02854	0.0336	0.03467	0.0272	0.01868	0.02408	-0.05467	0.02915	0.0259	0.0259	0.03256	0.03457	0.03245	0.03202	0.03202	0.02949	0.02949	0.02464	0.03528
3741.22	0.0339	0.02836	0.03347	0.03509	0.02561	0.01855	0.02408	-0.05618	0.03039	0.02581	0.02581	0.03232	0.03303	0.03177	0.03201	0.03201	0.02953	0.02953	0.02558	0.03497
3740.19	0.03372	0.02831	0.03443	0.03475	0.02427	0.01898	0.0245	-0.05663	0.03101	0.02601	0.02601	0.03236	0.03238	0.03073	0.03234	0.03234	0.02987	0.02987	0.02617	0.03562
3739.16	0.03386	0.02851	0.03483	0.03402	0.02402	0.01918	0.02394	-0.05693	0.03003	0.02625	0.02625	0.03203	0.0329	0.03008	0.03237	0.03237	0.03034	0.03034	0.02567	0.03616
3738.13	0.03382	0.02849	0.03438	0.03359	0.02461	0.01912	0.02292	-0.05711	0.02871	0.02641	0.02641	0.03178	0.03281	0.03039	0.03208	0.03208	0.03126	0.03126	0.02467	0.0359
3737.1	0.03306	0.02837	0.03362	0.03243	0.02495	0.01855	0.02251	-0.05635	0.02809	0.02631	0.02631	0.03222	0.03151	0.03144	0.03217	0.03217	0.03241	0.03241	0.02399	0.03499
3736.08	0.03262	0.02853	0.03346	0.03089	0.02446	0.01769	0.02253	-0.05539	0.02841	0.02675	0.02675	0.03295	0.03131	0.03281	0.0322	0.0322	0.03294	0.03294	0.02361	0.03445
3735.05	0.03342	0.02875	0.03482	0.0312	0.02438	0.0174	0.02282	-0.05447	0.02916	0.02751	0.02751	0.03352	0.03353	0.03276	0.03201	0.03201	0.03101	0.03101	0.02358	0.03513
3734.02	0.03433	0.02835	0.03568	0.03222	0.02516	0.0168	0.02333	-0.05427	0.0284	0.02716	0.02716	0.03311	0.03405	0.03096	0.03226	0.03226	0.02907	0.02907	0.02436	0.03585
3732.99	0.03463	0.02791	0.03516	0.03263	0.02576	0.01628	0.02298	-0.05516	0.0276	0.02695	0.02695	0.03103	0.03252	0.02999	0.03222	0.03222	0.02953	0.02953	0.02506	0.03611
3731.96	0.03495	0.02778	0.03451	0.03317	0.02654	0.01675	0.02197	-0.05521	0.02874	0.02704	0.02704	0.02909	0.03192	0.03044	0.03263	0.03263	0.03029	0.03029	0.0259	0.03638
3730.93	0.03506	0.02797	0.03403	0.03369	0.02667	0.0174	0.02227	-0.05415	0.03013	0.02661	0.02661	0.02973	0.0331	0.03101	0.03319	0.03319	0.02985	0.02985	0.02639	0.03551
3729.9	0.03463	0.02819	0.03328	0.0339	0.02595	0.01744	0.02326	-0.05347	0.02996	0.02632	0.02632	0.03088	0.03398	0.03106	0.03293	0.03293	0.02952	0.02952	0.02596	0.03439
3728.87	0.03393	0.02824	0.0324	0.03384	0.02524	0.01704	0.02368	-0.05316	0.02931	0.02624	0.02624	0.0311	0.03406	0.0312	0.03253	0.03253	0.02956	0.02956	0.02545	0.03466
3727.84	0.03341	0.02823	0.03176	0.03358	0.02491	0.01658	0.02386	-0.05332	0.02863	0.02581	0.02581	0.03114	0.03354	0.03152	0.03237	0.03237	0.02943	0.02943	0.02534	0.03543
3726.81	0.03387	0.02838	0.03217	0.03353	0.02507	0.01725	0.0243	-0.0532	0.02824	0.02553	0.02553	0.03163	0.03272	0.03243	0.03256	0.03256	0.02921	0.02921	0.02576	0.03512
3725.78	0.035	0.02862	0.0333	0.03405	0.02534	0.01874	0.02497	-0.05203	0.02839	0.02595	0.02595	0.032	0.03229	0.03332	0.03273	0.03273	0.02927	0.02927	0.02625	0.03426
3724.75	0.03523	0.02858	0.03349	0.0345	0.02532	0.01926	0.02547	-0.05121	0.02856	0.02616	0.02616	0.03203	0.03262	0.03272	0.0325	0.0325	0.03002	0.03002	0.02589	0.03412
3723.72	0.03412	0.02849	0.03304	0.03383	0.02532	0.01895	0.02487	-0.05144	0.0289	0.02587	0.02587	0.03207	0.03263	0.0315	0.03196	0.03196	0.0308	0.0308	0.025	0.03417
3722.7	0.03326	0.02867	0.03275	0.0327	0.02609	0.01824	0.02339	-0.05182	0.02976	0.02561	0.02561	0.03219	0.0321	0.03091	0.03108	0.03108	0.03075	0.03075	0.02455	0.03386
3721.67	0.03376	0.02831	0.03293	0.0325	0.02694	0.01801	0.02282	-0.05136	0.03033	0.02574	0.02574	0.03216	0.03264	0.03109	0.03074	0.03074	0.02983	0.02983	0.02511	0.03406
3720.64	0.03393	0.02771	0.03313	0.03268	0.02628	0.0184	0.02315	-0.05086	0.02984	0.02572	0.02572	0.03201	0.03379	0.03097	0.03104	0.03104	0.0292	0.0292	0.02546	0.03487
3719.61	0.03348	0.02839	0.03308	0.03294	0.02527	0.01836	0.0235	-0.05074	0.02904	0.02514	0.02514	0.03203	0.03427	0.0306	0.03149	0.03149	0.02967	0.02967	0.02482	0.03552
3718.58	0.03289	0.02998	0.03321	0.03322	0.02521	0.01801	0.02419	-0.05079	0.02845	0.0249	0.0249	0.03188	0.03427	0.03089	0.03225	0.03225	0.03043	0.03043	0.02417	0.03582
3717.55	0.03224	0.03034	0.03346	0.03301	0.02531	0.0181	0.02462	-0.0515	0.0283	0.02527	0.02527	0.03152	0.03375	0.0312	0.03264	0.03264	0.03007	0.03007	0.02418	0.03569
3716.52	0.03164	0.02934	0.03327	0.03293	0.02474	0.01814	0.02434	-0.05189	0.0284	0.02513	0.02513	0.03137	0.03275	0.03067	0.03222	0.03222	0.02954	0.02954	0.02422	0.03543
3715.49	0.03146	0.0285	0.03298	0.03291	0.02456	0.01774	0.02383	-0.0508	0.02847	0.02485	0.02485	0.03123	0.03204	0.02995	0.03153	0.03153	0.0297	0.0297	0.02445	0.0355
3714.46	0.03179	0.02853	0.03286	0.03252	0.02536	0.01761	0.0231	-0.04964	0.02815	0.02511	0.02511	0.03076	0.03177	0.02968	0.03125	0.03125	0.02974	0.02974	0.02486	0.03607
3713.43	0.03201	0.02861	0.03247	0.03192	0.0261	0.01805	0.02202	-0.05034	0.02717	0.02514	0.02514	0.02993	0.03152	0.02991	0.03128	0.03128	0.02936	0.02936	0.02495	0.03705
3712.4	0.03248	0.02861	0.03226	0.03165	0.02594	0.0185	0.02203	-0.0518	0.0263	0.02537	0.02537	0.02945	0.03215	0.03049	0.03143	0.03143	0.02937	0.02937	0.02523	0.03792
3711.37	0.03338	0.02938	0.03289	0.03229	0.02506	0.01877	0.02434	-0.05087	0.02733	0.02591	0.02591	0.03111	0.03355	0.03112	0.03195	0.03195	0.02962	0.02962	0.02532	0.03675
3710.35	0.03268	0.02981	0.03273	0.03288	0.02436	0.01907	0.02556	-0.04973	0.02873	0.02504	0.02504	0.03257	0.03355	0.03131	0.03213	0.03213	0.02934	0.02934	0.02455	0.03488
3709.32	0.03219	0.02921	0.03243	0.03308	0.0245	0.01938	0.02525	-0.04972	0.02961	0.02527	0.02527	0.03232	0.03296	0.03152	0.03159	0.03159	0.02994	0.02994	0.0241	0.0341
3708.29	0.03301	0.02839	0.03272	0.03268	0.02533	0.0193	0.02409	-0.0498	0.03026	0.02641	0.02641	0.03158	0.03258	0.0319	0.03099	0.03099	0.0311	0.0311	0.02403	0.03393
3707.26	0.03349	0.02809	0.03249	0.03217	0.02572	0.01872	0.02317	-0.04997	0.03032	0.02581	0.02581	0.03127	0.03284	0.03203	0.03077	0.03077	0.03112	0.03112	0.02386	0.03406
3706.23	0.03387	0.02795	0.03205	0.03223	0.02571	0.0184	0.02332	-0.04973	0.03001	0.02491	0.02491	0.03157	0.03324	0.03202	0.03062	0.03062	0.03034	0.03034	0.02386	0.03425
3705.2	0.03376	0.02786	0.03206	0.03229	0.02525	0.01842	0.02393	-0.04896	0.02964	0.02512	0.02512	0.03217	0.03317	0.03184	0.03069	0.03069	0.02942	0.02942	0.02389	0.03429
3704.17	0.03286	0.028	0.0323	0.03196	0.02438	0.01776	0.02385	-0.04872	0.02949	0.02543	0.02543	0.0322	0.03296	0.03108	0.03107	0.03107	0.02885	0.02885	0.02365	0.03459
3703.14	0.03257	0.02825	0.03249	0.03191	0.02369	0.01707	0.02325	-0.04962	0.02933	0.02522	0.02522	0.03156	0.03255	0.02983	0.03087	0.03087	0.02906	0.02906	0.02337	0.03503
3702.11	0.03353	0.02842	0.03318	0.03252	0.02367	0.01771	0.02316	-0.05061	0.02882	0.02571	0.02571	0.03123	0.03195	0.02956	0.03041	0.03041	0.02967	0.02967	0.02358	0.035
3701.08	0.03431	0.02818	0.03463	0.03309	0.02463	0.01864	0.02388	-0.04987	0.02885	0.02682	0.02682	0.0314	0.03193	0.03085	0.0312	0.0312	0.02983	0.02983	0.0243	0.03465
3700.05	0.03383	0.02779	0.03517	0.03346	0.02577	0.01872	0.02404	-0.04856	0.02956	0.02687	0.02687	0.03117	0.03205	0.03106	0.03173	0.03173	0.02983	0.02983	0.02462	0.03461
3699.02	0.03311	0.02759	0.03497	0.03384	0.02647	0.01864	0.02337	-0.04868	0.02998	0.02627	0.02627	0.0305	0.03166	0.03026	0.03138	0.03138	0.0302	0.0302	0.02456	0.03498
3697.99	0.03284	0.02748	0.03461	0.03368	0.02667	0.01843	0.02271	-0.05018	0.02967	0.02565	0.02565	0.02993	0.03129	0.03001	0.031	0.031	0.03014	0.03014	0.02424	0.03509
3696.97	0.033	0.02759	0.03384	0.03345	0.02642	0.01836	0.023	-0.05106	0.02863	0.02531	0.02531	0.03004	0.03157	0.03033	0.031	0.031	0.02957	0.02957	0.02373	0.03441
3695.94	0.03297	0.02785	0.03313	0.03342	0.02573	0.01864	0.0239	-0.05061	0.02805	0.02542	0.02542	0.03067	0.03211	0.03055	0.03151	0.03151	0.02962	0.02962	0.02361	0.03389
3694.91	0.03274	0.02817	0.03306	0.03295	0.02531	0.01845	0.02371	-0.05033	0.0284	0.0259	0.0259	0.0312	0.03223	0.03083	0.03191	0.03191	0.02991	0.02991	0.02382	0.03398
3693.88	0.03279	0.02888	0.03324	0.03232	0.02555	0.01781	0.02268	-0.05041	0.02839	0.02632	0.02632	0.03144	0.03211	0.03127	0.03184	0.03184	0.02992	0.02992	0.02397	0.03394
3692.85	0.03289	0.02908	0.03346	0.03165	0.02522	0.01801	0.02229	-0.05059	0.02795	0.02638	0.02638	0.03104	0.03219	0.03146	0.03167	0.03167	0.03002	0.03002	0.02415	0.03384
3691.82	0.03292	0.02827	0.03406	0.03105	0.02389	0.0195	0.02194	-0.05105	0.02822	0.02657	0.02657	0.02974	0.03258	0.03099	0.0314	0.0314	0.02995	0.02995	0.02441	0.03442
3690.79	0.03364	0.02799	0.03406	0.03203	0.02333	0.02059	0.02114	-0.05086	0.02943	0.02691	0.02691	0.02869	0.0327	0.03023	0.03133	0.03133	0.02991	0.02991	0.02511	0.03552
3689.76	0.03405	0.02846	0.03249	0.03375	0.02447	0.01945	0.02054	-0.05035	0.02965	0.02609	0.02609	0.02872	0.03183	0.02986	0.03122	0.03122	0.02986	0.02986	0.02537	0.03532
3688.73	0.03318	0.02857	0.03159	0.03454	0.02616	0.01821	0.02093	-0.0514	0.029	0.02524	0.02524	0.02964	0.03083	0.02997	0.03084	0.03084	0.02974	0.02974	0.02485	0.03438
3687.7	0.03259	0.02831	0.0326	0.03543	0.02683	0.01895	0.02321	-0.05246	0.0293	0.02578	0.02578	0.0313	0.03105	0.03074	0.03192	0.03192	0.03015	0.03015	0.02469	0.03447
3686.67	0.03263	0.02813	0.03332	0.0355	0.02591	0.01973	0.02413	-0.05123	0.02951	0.02572	0.02572	0.03148	0.03172	0.0309	0.03263	0.03263	0.03021	0.03021	0.02422	0.03488
3685.64	0.03235	0.02816	0.03334	0.03471	0.02543	0.0195	0.02356	-0.04962	0.02912	0.02533	0.02533	0.03103	0.03195	0.03084	0.03215	0.03215	0.03019	0.03019	0.02386	0.03493
3684.61	0.03193	0.02833	0.0329	0.03382	0.02578	0.01854	0.02297	-0.04893	0.02856	0.02528	0.02528	0.03124	0.03174	0.03097	0.0318	0.0318	0.03039	0.03039	0.02442	0.03484
3683.59	0.03188	0.02871	0.0325	0.03313	0.02582	0.01754	0.02303	-0.04917	0.02833	0.02497	0.02497	0.03155	0.03123	0.03071	0.03174	0.03174	0.03028	0.03028	0.02483	0.03468
3682.56	0.03231	0.02909	0.03294	0.03334	0.02506	0.01723	0.02369	-0.04942	0.02834	0.02447	0.02447	0.03137	0.03087	0.0304	0.03162	0.03162	0.0301	0.0301	0.02451	0.03473
3681.53	0.03307	0.02916	0.03368	0.03403	0.02439	0.01746	0.02414	-0.04928	0.02807	0.0246	0.0246	0.03137	0.03106	0.03037	0.03144	0.03144	0.03044	0.03044	0.02444	0.03505
3680.5	0.03368	0.02904	0.03401	0.03394	0.02464	0.01798	0.02372	-0.04916	0.02796	0.02506	0.02506	0.03126	0.03144	0.03024	0.03108	0.03108	0.03079	0.03079	0.02502	0.03502
3679.47	0.0337	0.02878	0.03422	0.0333	0.02531	0.01851	0.02292	-0.04909	0.02855	0.0249	0.0249	0.03087	0.03196	0.03013	0.03056	0.03056	0.03062	0.03062	0.02572	0.03463
3678.44	0.03297	0.02797	0.03392	0.03254	0.02518	0.01836	0.0226	-0.04918	0.02907	0.02431	0.02431	0.03062	0.0326	0.02986	0.03025	0.03025	0.03025	0.03025	0.02536	0.03432
3677.41	0.03182	0.02749	0.03251	0.03156	0.02437	0.01767	0.02272	-0.05071	0.02892	0.02394	0.02394	0.03016	0.03211	0.0291	0.03047	0.03047	0.02948	0.02948	0.02406	0.0339
3676.38	0.03139	0.0282	0.03082	0.03137	0.02331	0.01718	0.02384	-0.05374	0.02852	0.02361	0.02361	0.03008	0.03016	0.02797	0.03118	0.03118	0.02776	0.02776	0.02287	0.03371
3675.35	0.03414	0.02847	0.03223	0.03357	0.02349	0.01812	0.02662	-0.05335	0.02839	0.02316	0.02316	0.03129	0.02875	0.02767	0.03234	0.03234	0.02663	0.02663	0.02303	0.0345
3674.32	0.03631	0.0273	0.03479	0.03424	0.02609	0.01894	0.02669	-0.04843	0.02954	0.02417	0.02417	0.03172	0.02998	0.02952	0.03305	0.03305	0.02892	0.02892	0.02412	0.03494
3673.29	0.035	0.02773	0.03443	0.03264	0.02708	0.01827	0.02474	-0.0478	0.03035	0.02495	0.02495	0.03124	0.03055	0.02995	0.03239	0.03239	0.03017	0.03017	0.02413	0.03466
3672.26	0.03345	0.02884	0.0338	0.03165	0.02657	0.01741	0.02334	-0.04954	0.03021	0.02472	0.02472	0.03071	0.03021	0.0289	0.03083	0.03083	0.0301	0.0301	0.0235	0.03437
3671.23	0.03291	0.02959	0.03347	0.03224	0.02542	0.01689	0.02333	-0.05146	0.02991	0.02455	0.02455	0.03015	0.02968	0.02748	0.02923	0.02923	0.0296	0.0296	0.02266	0.03452
3670.21	0.03284	0.02884	0.03335	0.03333	0.02462	0.01742	0.02396	-0.05126	0.03031	0.02524	0.02524	0.03051	0.03005	0.02799	0.02916	0.02916	0.02862	0.02862	0.02237	0.03523
3669.18	0.03204	0.02716	0.03374	0.03284	0.0251	0.01844	0.02358	-0.04982	0.03035	0.02592	0.02592	0.03164	0.03094	0.03001	0.03066	0.03066	0.02822	0.02822	0.02325	0.03547
3668.15	0.03201	0.02661	0.03398	0.03279	0.0261	0.01897	0.02321	-0.04981	0.02987	0.02648	0.02648	0.03177	0.03133	0.03048	0.03179	0.03179	0.02937	0.02937	0.0242	0.03532
3667.12	0.03264	0.02694	0.03348	0.03347	0.02611	0.01879	0.02261	-0.05001	0.02984	0.02614	0.02614	0.03115	0.03113	0.03004	0.03195	0.03195	0.03055	0.03055	0.02423	0.03483
3666.09	0.03296	0.02721	0.03295	0.03405	0.02514	0.01858	0.0221	-0.05051	0.02994	0.02522	0.02522	0.03054	0.03075	0.03001	0.03183	0.03183	0.03074	0.03074	0.02394	0.03416
3665.06	0.0328	0.0273	0.03257	0.03433	0.02459	0.01879	0.02231	-0.05141	0.02963	0.02476	0.02476	0.03057	0.0309	0.03061	0.03191	0.03191	0.03025	0.03025	0.02391	0.03364
3664.03	0.03247	0.02728	0.03194	0.03427	0.02486	0.01881	0.02298	-0.05132	0.02895	0.02441	0.02441	0.03101	0.03119	0.03073	0.03186	0.03186	0.02965	0.02965	0.02377	0.03339
3663	0.03245	0.02693	0.03141	0.03411	0.02502	0.01849	0.02365	-0.05044	0.02822	0.02404	0.02404	0.03111	0.03104	0.03016	0.03173	0.03173	0.02921	0.02921	0.02345	0.03354
3661.97	0.03259	0.02675	0.03138	0.03401	0.02481	0.01817	0.02385	-0.04943	0.02759	0.02411	0.02411	0.03089	0.03097	0.03005	0.032	0.032	0.02918	0.02918	0.02351	0.03389
3660.94	0.03254	0.02765	0.03197	0.03405	0.02463	0.01765	0.02349	-0.04805	0.02743	0.02441	0.02441	0.03087	0.0314	0.0302	0.03247	0.03247	0.02938	0.02938	0.02415	0.03424
3659.91	0.0323	0.02847	0.03259	0.03382	0.02484	0.01707	0.02333	-0.04682	0.02743	0.02484	0.02484	0.03114	0.03164	0.0301	0.03248	0.03248	0.02928	0.02928	0.02476	0.03477
3658.88	0.03199	0.02847	0.03296	0.0329	0.02541	0.01723	0.02321	-0.04671	0.02732	0.02572	0.02572	0.03117	0.03144	0.03008	0.03198	0.03198	0.02923	0.02923	0.02509	0.03496
3657.85	0.03169	0.0287	0.03332	0.03217	0.02589	0.01786	0.02231	-0.04756	0.0276	0.02667	0.02667	0.03071	0.03117	0.02969	0.03154	0.03154	0.02951	0.02951	0.02512	0.03387
3656.83	0.03178	0.02918	0.03315	0.03258	0.02594	0.0187	0.02129	-0.04916	0.02834	0.02711	0.02711	0.03029	0.03076	0.02904	0.03144	0.03144	0.02936	0.02936	0.02425	0.03275
3655.8	0.03263	0.02926	0.03277	0.03312	0.02559	0.01943	0.02177	-0.05047	0.02898	0.02672	0.02672	0.03052	0.0307	0.02957	0.03123	0.03123	0.0288	0.0288	0.02305	0.03387
3654.77	0.03292	0.02907	0.03308	0.03241	0.02543	0.01874	0.02256	-0.04977	0.02857	0.02566	0.02566	0.03079	0.03075	0.03013	0.03075	0.03075	0.02926	0.02926	0.02321	0.03512
3653.74	0.03208	0.02866	0.03348	0.03187	0.02529	0.01809	0.02236	-0.04937	0.02807	0.02508	0.02508	0.03077	0.03035	0.02955	0.03082	0.03082	0.03021	0.03021	0.02398	0.03518
3652.71	0.03121	0.02806	0.0338	0.03203	0.02484	0.01815	0.02172	-0.05023	0.02847	0.02511	0.02511	0.03036	0.02996	0.02886	0.03127	0.03127	0.03055	0.03055	0.02424	0.03481
3651.68	0.03179	0.0279	0.03432	0.03282	0.02422	0.01759	0.02186	-0.05062	0.02996	0.02519	0.02519	0.03038	0.02997	0.02868	0.03152	0.03152	0.02974	0.02974	0.02351	0.03406
3650.65	0.0347	0.02857	0.03507	0.03422	0.02433	0.01597	0.02416	-0.04793	0.03199	0.02507	0.02507	0.03304	0.03126	0.02937	0.03226	0.03226	0.02919	0.02919	0.02237	0.03313
3649.62	0.03708	0.02924	0.03511	0.03485	0.02552	0.01591	0.02592	-0.04443	0.03195	0.02489	0.02489	0.03615	0.03337	0.03097	0.03379	0.03379	0.03173	0.03173	0.02255	0.03357
3648.59	0.03626	0.02913	0.03394	0.03434	0.0253	0.01762	0.02406	-0.04593	0.02999	0.02485	0.02485	0.03571	0.03389	0.03171	0.03425	0.03425	0.03323	0.03323	0.02378	0.03461
3647.56	0.03454	0.02914	0.03235	0.03404	0.02401	0.0189	0.02273	-0.04899	0.02836	0.02499	0.02499	0.03394	0.03317	0.03204	0.03406	0.03406	0.03099	0.03099	0.02508	0.03494
3646.53	0.03314	0.02928	0.03195	0.03429	0.02417	0.01893	0.02375	-0.0484	0.02817	0.02531	0.02531	0.03275	0.03258	0.03233	0.03335	0.03335	0.02904	0.02904	0.02577	0.03508
3645.5	0.03217	0.02877	0.03243	0.03446	0.02497	0.0184	0.0245	-0.04697	0.02898	0.02535	0.02535	0.03264	0.03275	0.03159	0.03248	0.03248	0.0292	0.0292	0.02535	0.03472
3644.47	0.03179	0.02807	0.03259	0.03443	0.02563	0.01831	0.02446	-0.04714	0.02933	0.02539	0.02539	0.0327	0.03297	0.0307	0.03232	0.03232	0.02961	0.02961	0.02495	0.03445
3643.45	0.03234	0.02778	0.0326	0.03448	0.02648	0.01868	0.02448	-0.04754	0.02916	0.02581	0.02581	0.03215	0.03253	0.03048	0.03275	0.03275	0.03002	0.03002	0.02499	0.03463
3642.42	0.03303	0.02779	0.03276	0.03474	0.02666	0.01906	0.02471	-0.04725	0.0292	0.02624	0.02624	0.0315	0.03164	0.03035	0.03322	0.03322	0.03044	0.03044	0.02524	0.0344
3641.39	0.03267	0.02755	0.03268	0.03452	0.02589	0.01908	0.0248	-0.04683	0.0296	0.02637	0.02637	0.03144	0.03141	0.02971	0.03299	0.03299	0.03044	0.03044	0.02543	0.03379
3640.36	0.03196	0.02736	0.03232	0.03358	0.02546	0.01908	0.02442	-0.0471	0.02981	0.02647	0.02647	0.03112	0.03163	0.02952	0.032	0.032	0.03025	0.03025	0.02498	0.03383
3639.33	0.03201	0.02757	0.0324	0.03289	0.02549	0.01924	0.02395	-0.04746	0.02964	0.02662	0.02662	0.03043	0.0318	0.0302	0.03095	0.03095	0.02997	0.02997	0.02392	0.03431
3638.3	0.03264	0.0278	0.03292	0.03297	0.02547	0.01912	0.02389	-0.04705	0.02978	0.02663	0.02663	0.03049	0.03222	0.03074	0.03057	0.03057	0.02969	0.02969	0.02353	0.03454
3637.27	0.03288	0.02785	0.03327	0.03333	0.02562	0.01872	0.02382	-0.04618	0.03018	0.0262	0.0262	0.03111	0.03227	0.03087	0.03106	0.03106	0.02988	0.02988	0.02412	0.0345
3636.24	0.03251	0.02816	0.03313	0.03354	0.02575	0.01852	0.02371	-0.04572	0.02981	0.02574	0.02574	0.03145	0.03185	0.03137	0.03189	0.03189	0.03019	0.03019	0.02447	0.03429
3635.21	0.03186	0.02866	0.03243	0.03357	0.02541	0.01832	0.02395	-0.04559	0.02941	0.02576	0.02576	0.03162	0.0317	0.03175	0.03221	0.03221	0.0303	0.0303	0.0246	0.03413
3634.18	0.03129	0.02884	0.03209	0.03344	0.02581	0.01803	0.02434	-0.04519	0.02989	0.0264	0.0264	0.0319	0.0317	0.03134	0.03184	0.03184	0.03044	0.03044	0.02496	0.03471
3633.15	0.03136	0.02896	0.03284	0.03324	0.02715	0.01822	0.02458	-0.0453	0.03011	0.02728	0.02728	0.03214	0.03181	0.03062	0.03146	0.03146	0.03078	0.03078	0.02545	0.03578
3632.12	0.03166	0.02933	0.03295	0.03272	0.02715	0.01847	0.02436	-0.04626	0.02952	0.02725	0.02725	0.032	0.03201	0.03022	0.03138	0.03138	0.03131	0.03131	0.02582	0.03588
3631.09	0.03185	0.02916	0.03207	0.03222	0.02626	0.01886	0.02366	-0.04674	0.02918	0.02657	0.02657	0.03127	0.0321	0.02987	0.03178	0.03178	0.0316	0.0316	0.02614	0.03491
3630.07	0.03226	0.02774	0.0316	0.03314	0.02584	0.01995	0.02298	-0.04703	0.02981	0.02656	0.02656	0.02986	0.03204	0.02926	0.03282	0.03282	0.03126	0.03126	0.02673	0.03349
3629.04	0.03376	0.02708	0.03269	0.03568	0.02611	0.02118	0.02407	-0.0482	0.03194	0.02823	0.02823	0.03011	0.0324	0.02982	0.03437	0.03437	0.03048	0.03048	0.02765	0.03354
3628.01	0.03522	0.02942	0.03376	0.03539	0.0265	0.02061	0.02604	-0.04874	0.03254	0.02905	0.02905	0.03315	0.03339	0.03173	0.03485	0.03485	0.02979	0.02979	0.02716	0.03532
3626.98	0.03477	0.02962	0.03403	0.03417	0.02654	0.01934	0.02565	-0.04835	0.03125	0.02752	0.02752	0.0336	0.03357	0.03148	0.03433	0.03433	0.02959	0.02959	0.02588	0.03546
3625.95	0.03404	0.02866	0.03417	0.03403	0.02659	0.01863	0.02463	-0.04716	0.03051	0.02594	0.02594	0.03288	0.03324	0.03075	0.03382	0.03382	0.02986	0.02986	0.02511	0.03524
3624.92	0.03386	0.02868	0.03377	0.03414	0.02639	0.01853	0.02416	-0.04591	0.03047	0.02585	0.02585	0.03278	0.03258	0.03127	0.03373	0.03373	0.0305	0.0305	0.02505	0.03542
3623.89	0.03421	0.02914	0.03339	0.0341	0.02602	0.01854	0.02433	-0.04582	0.03047	0.02662	0.02662	0.03277	0.03206	0.03226	0.03388	0.03388	0.031	0.031	0.02527	0.03525
3622.86	0.03448	0.02915	0.03326	0.03393	0.02609	0.01856	0.02441	-0.04596	0.03034	0.02705	0.02705	0.0321	0.03214	0.03209	0.03354	0.03354	0.03078	0.03078	0.02549	0.03467
3621.83	0.03411	0.02929	0.03276	0.03374	0.02646	0.0188	0.02426	-0.04552	0.03047	0.02717	0.02717	0.03164	0.03223	0.03105	0.03304	0.03304	0.03027	0.03027	0.02559	0.03438
3620.8	0.03389	0.02987	0.03186	0.03361	0.02696	0.01893	0.02488	-0.04544	0.03073	0.02737	0.02737	0.03204	0.03184	0.03048	0.03303	0.03303	0.02984	0.02984	0.02492	0.0343
3619.77	0.0341	0.0301	0.03108	0.03357	0.0272	0.01865	0.0261	-0.04608	0.0303	0.02836	0.02836	0.03272	0.03172	0.03082	0.03312	0.03312	0.02955	0.02955	0.02353	0.03449
3618.74	0.03371	0.02968	0.03179	0.03361	0.02681	0.01889	0.02615	-0.04666	0.02927	0.02905	0.02905	0.03271	0.03282	0.03174	0.03278	0.03278	0.0299	0.0299	0.02271	0.03544
3617.72	0.03359	0.02966	0.03385	0.03342	0.02649	0.0198	0.02553	-0.04634	0.02915	0.02801	0.02801	0.03217	0.03398	0.03209	0.03308	0.03308	0.03059	0.03059	0.0234	0.03597
3616.69	0.03376	0.02986	0.0347	0.03314	0.0265	0.01983	0.0251	-0.04503	0.02987	0.02686	0.02686	0.03177	0.03411	0.03111	0.0341	0.0341	0.03089	0.03089	0.0244	0.03547
3615.66	0.03338	0.02972	0.03426	0.03311	0.02653	0.01922	0.02465	-0.04389	0.03036	0.02664	0.02664	0.03155	0.0335	0.02996	0.03476	0.03476	0.03058	0.03058	0.02486	0.035
3614.63	0.03329	0.02967	0.03413	0.03312	0.0264	0.01934	0.02453	-0.04391	0.0304	0.02691	0.02691	0.0318	0.03281	0.0299	0.03467	0.03467	0.03055	0.03055	0.0255	0.03482
3613.6	0.03379	0.0298	0.03437	0.03304	0.02641	0.01991	0.02451	-0.04543	0.03008	0.02742	0.02742	0.03265	0.0331	0.03085	0.0339	0.0339	0.03095	0.03095	0.02575	0.03456
3612.57	0.03378	0.02968	0.03467	0.03359	0.02695	0.01977	0.02495	-0.04649	0.02967	0.02831	0.02831	0.0336	0.0341	0.03213	0.03362	0.03362	0.0306	0.0306	0.02475	0.03462
3611.54	0.03327	0.02974	0.03512	0.03435	0.02707	0.0194	0.02625	-0.04621	0.02986	0.02866	0.02866	0.03374	0.03417	0.03271	0.03403	0.03403	0.03024	0.03024	0.02436	0.03499
3610.51	0.03261	0.03033	0.03498	0.03456	0.02628	0.01919	0.02706	-0.04664	0.03041	0.02821	0.02821	0.03304	0.03378	0.03229	0.03382	0.03382	0.03057	0.03057	0.0251	0.03508
3609.48	0.03204	0.03102	0.03478	0.03482	0.02602	0.01891	0.02719	-0.04723	0.0306	0.02807	0.02807	0.03294	0.03378	0.03194	0.03331	0.03331	0.03096	0.03096	0.02564	0.03517
3608.45	0.03239	0.03089	0.03487	0.03483	0.02723	0.01875	0.0265	-0.04642	0.0303	0.02797	0.02797	0.03367	0.03313	0.03216	0.03375	0.03375	0.03117	0.03117	0.02545	0.03542
3607.42	0.03291	0.03043	0.03446	0.03438	0.02791	0.01877	0.02542	-0.04517	0.03035	0.02751	0.02751	0.03399	0.03233	0.03231	0.03483	0.03483	0.03141	0.03141	0.02551	0.03555
3606.39	0.03327	0.03065	0.03413	0.0345	0.02783	0.0189	0.02474	-0.04412	0.03083	0.02777	0.02777	0.03415	0.03311	0.03192	0.03526	0.03526	0.03198	0.03198	0.02631	0.0357
3605.36	0.03372	0.03088	0.03397	0.03469	0.02824	0.01917	0.02438	-0.04397	0.03102	0.02823	0.02823	0.03418	0.03415	0.03125	0.03492	0.03492	0.03254	0.03254	0.02676	0.0359
3604.34	0.03388	0.03084	0.0335	0.03411	0.02862	0.01958	0.0244	-0.0446	0.03085	0.02805	0.02805	0.03408	0.03422	0.03085	0.03445	0.03445	0.03223	0.03223	0.02645	0.03585
3603.31	0.03386	0.03079	0.03326	0.0338	0.02782	0.01992	0.02499	-0.0451	0.03065	0.02778	0.02778	0.03379	0.03384	0.03097	0.03402	0.03402	0.03131	0.03131	0.02589	0.03541
3602.28	0.03387	0.03063	0.03385	0.03471	0.02657	0.0197	0.02544	-0.0452	0.03095	0.02818	0.02818	0.03333	0.03367	0.03147	0.03385	0.03385	0.03087	0.03087	0.02571	0.03512
3601.25	0.03418	0.0301	0.03458	0.03541	0.02652	0.01904	0.02567	-0.04464	0.03191	0.02898	0.02898	0.03325	0.034	0.03174	0.03386	0.03386	0.03112	0.03112	0.02622	0.03575
3600.22	0.03513	0.02935	0.03476	0.03497	0.02744	0.01878	0.02622	-0.04339	0.0326	0.02906	0.02906	0.03351	0.03435	0.03148	0.0337	0.0337	0.03166	0.03166	0.02646	0.03663
3599.19	0.03625	0.02923	0.03497	0.03457	0.02784	0.01905	0.02676	-0.04257	0.03241	0.02824	0.02824	0.03353	0.0341	0.03144	0.03423	0.03423	0.03181	0.03181	0.02606	0.03649
3598.16	0.03683	0.02987	0.03528	0.03451	0.02776	0.01943	0.02707	-0.04252	0.03198	0.02763	0.02763	0.03361	0.03406	0.03216	0.03564	0.03564	0.03161	0.03161	0.02614	0.03642
3597.13	0.03649	0.03013	0.03543	0.03422	0.0277	0.01971	0.02714	-0.04254	0.03199	0.02793	0.02793	0.034	0.0348	0.03273	0.03597	0.03597	0.03186	0.03186	0.0262	0.03689
3596.1	0.03555	0.02972	0.03562	0.03425	0.02771	0.02016	0.02742	-0.04255	0.03261	0.02851	0.02851	0.03446	0.03536	0.03241	0.03528	0.03528	0.03202	0.03202	0.02569	0.03679
3595.07	0.03486	0.02951	0.03569	0.03515	0.02832	0.02122	0.02805	-0.04214	0.0334	0.02872	0.02872	0.03488	0.03534	0.0321	0.03536	0.03536	0.03191	0.03191	0.02586	0.03678
3594.04	0.03507	0.0296	0.03551	0.03554	0.02905	0.02215	0.02816	-0.04149	0.0333	0.02885	0.02885	0.03538	0.0351	0.03217	0.03583	0.03583	0.03224	0.03224	0.02642	0.03702
3593.01	0.03596	0.02982	0.03593	0.03493	0.02877	0.0219	0.02779	-0.04114	0.03251	0.02922	0.02922	0.03592	0.03464	0.03171	0.03597	0.03597	0.03214	0.03214	0.02647	0.03659
3591.98	0.03634	0.03044	0.03653	0.03479	0.02815	0.02085	0.02727	-0.04065	0.03209	0.02969	0.02969	0.03591	0.03395	0.03103	0.03612	0.03612	0.03139	0.03139	0.02665	0.03614
3590.96	0.03562	0.03095	0.03603	0.03517	0.02795	0.01991	0.02685	-0.04006	0.03187	0.02966	0.02966	0.03557	0.03349	0.03102	0.03639	0.03639	0.03101	0.03101	0.02663	0.03615
3589.93	0.03482	0.03109	0.03507	0.03527	0.02754	0.01925	0.0267	-0.03954	0.03143	0.02928	0.02928	0.03541	0.0334	0.03126	0.03641	0.03641	0.03135	0.03135	0.02588	0.03612
3588.9	0.03488	0.0314	0.03478	0.03521	0.027	0.01897	0.02701	-0.03908	0.03135	0.02948	0.02948	0.0355	0.03374	0.03179	0.03628	0.03628	0.03204	0.03204	0.02475	0.03569
3587.87	0.0353	0.03184	0.035	0.03533	0.02761	0.01937	0.0273	-0.03872	0.0318	0.03028	0.03028	0.03583	0.03459	0.03322	0.03703	0.03703	0.03263	0.03263	0.02417	0.0351
3586.84	0.03534	0.0313	0.03551	0.03591	0.02895	0.02014	0.02664	-0.03841	0.03191	0.031	0.031	0.03629	0.03589	0.03349	0.03813	0.03813	0.03352	0.03352	0.02524	0.03495
3585.81	0.03562	0.03034	0.03664	0.03612	0.02986	0.02051	0.02675	-0.03764	0.03201	0.03155	0.03155	0.03672	0.03705	0.03264	0.03827	0.03827	0.03446	0.03446	0.02648	0.03578
3584.78	0.03591	0.03005	0.03773	0.03549	0.03016	0.02043	0.02785	-0.03738	0.03258	0.03156	0.03156	0.03709	0.03718	0.03274	0.03775	0.03775	0.03472	0.03472	0.02626	0.03707
3583.75	0.03602	0.03032	0.03841	0.03561	0.03008	0.02065	0.02858	-0.03826	0.03317	0.03132	0.03132	0.03773	0.03697	0.03299	0.03716	0.03716	0.03454	0.03454	0.02586	0.03787
3582.72	0.03635	0.03106	0.03814	0.03703	0.02998	0.02147	0.02849	-0.03942	0.0333	0.03089	0.03089	0.03773	0.0369	0.03289	0.03691	0.03691	0.03407	0.03407	0.02629	0.03778
3581.69	0.03665	0.03186	0.03719	0.03804	0.03015	0.02194	0.02797	-0.04002	0.03347	0.03014	0.03014	0.03702	0.037	0.033	0.03743	0.03743	0.0336	0.0336	0.02697	0.03725
3580.66	0.03649	0.03235	0.03688	0.03798	0.03061	0.02172	0.02818	-0.03975	0.03421	0.02963	0.02963	0.03685	0.03722	0.03305	0.03839	0.03839	0.03329	0.03329	0.02699	0.03673
3579.63	0.03619	0.03262	0.03723	0.03769	0.03088	0.02171	0.02894	-0.03928	0.03461	0.02971	0.02971	0.03697	0.03746	0.03299	0.03888	0.03888	0.03297	0.03297	0.02666	0.03645
3578.6	0.03601	0.03267	0.03746	0.03726	0.0306	0.02162	0.02917	-0.03924	0.03416	0.02993	0.02993	0.03727	0.03784	0.03326	0.03882	0.03882	0.03305	0.03305	0.02665	0.03682
3577.58	0.03608	0.03268	0.0378	0.03684	0.03018	0.02109	0.02938	-0.03878	0.03376	0.03026	0.03026	0.03807	0.03794	0.0339	0.03878	0.03878	0.03358	0.03358	0.02684	0.03744
3576.55	0.03655	0.03254	0.0382	0.03677	0.02992	0.0211	0.02953	-0.03787	0.0338	0.0307	0.0307	0.03856	0.03756	0.03452	0.03878	0.03878	0.03391	0.03391	0.02712	0.03768
3575.52	0.03663	0.03242	0.0382	0.0366	0.02996	0.02187	0.02904	-0.03782	0.03371	0.03106	0.03106	0.03837	0.03703	0.03469	0.03895	0.03895	0.03405	0.03405	0.02735	0.03779
3574.49	0.03621	0.03264	0.03817	0.03626	0.0303	0.02262	0.02858	-0.0382	0.03353	0.03174	0.03174	0.03814	0.03681	0.03468	0.03923	0.03923	0.03431	0.03431	0.02737	0.03825
3573.46	0.03593	0.03294	0.038	0.03638	0.0306	0.02283	0.02862	-0.03756	0.03384	0.03232	0.03232	0.03838	0.03728	0.03467	0.03909	0.03909	0.03466	0.03466	0.02744	0.03843
3572.43	0.03588	0.03315	0.03747	0.03724	0.03097	0.02259	0.02872	-0.03638	0.03445	0.03197	0.03197	0.03887	0.03782	0.03453	0.03837	0.03837	0.03511	0.03511	0.0275	0.03786
3571.4	0.03624	0.03288	0.0373	0.03808	0.03115	0.02216	0.02862	-0.03591	0.03454	0.03161	0.03161	0.03917	0.03785	0.03462	0.03789	0.03789	0.03527	0.03527	0.02753	0.03744
3570.37	0.03669	0.03244	0.03758	0.03832	0.0307	0.02193	0.02834	-0.03627	0.03418	0.03193	0.03193	0.03918	0.03774	0.03494	0.0383	0.0383	0.03496	0.03496	0.02799	0.03738
3569.34	0.03646	0.03271	0.03762	0.0386	0.03024	0.02213	0.02843	-0.03702	0.03394	0.03203	0.03203	0.039	0.03746	0.03486	0.03873	0.03873	0.03506	0.03506	0.0284	0.0369
3568.31	0.03643	0.03363	0.03738	0.03921	0.03013	0.02241	0.02937	-0.0381	0.03389	0.03205	0.03205	0.03902	0.03688	0.03446	0.03876	0.03876	0.03609	0.03609	0.02819	0.03624
3567.28	0.03794	0.03474	0.03778	0.03922	0.03005	0.02223	0.03003	-0.03938	0.03487	0.0326	0.0326	0.03939	0.03705	0.03448	0.03879	0.03879	0.03704	0.03704	0.0281	0.03656
3566.25	0.03937	0.03514	0.03897	0.03871	0.03011	0.02213	0.03021	-0.03855	0.03648	0.03316	0.03316	0.0402	0.03792	0.03527	0.03905	0.03905	0.03651	0.03651	0.02827	0.03756
3565.22	0.03921	0.03462	0.03984	0.03878	0.03074	0.02274	0.03063	-0.03577	0.03671	0.03362	0.03362	0.04132	0.03807	0.03557	0.03962	0.03962	0.03526	0.03526	0.02783	0.03835
3564.2	0.03846	0.03447	0.0401	0.03872	0.03192	0.02293	0.0306	-0.03465	0.03645	0.0338	0.0338	0.04163	0.03799	0.03484	0.03985	0.03985	0.03458	0.03458	0.02777	0.03929
3563.17	0.03793	0.03482	0.04008	0.03854	0.03295	0.02254	0.03065	-0.0349	0.03655	0.03348	0.03348	0.04126	0.03848	0.0344	0.0397	0.0397	0.03451	0.03451	0.02851	0.04032
3562.14	0.03748	0.03477	0.04035	0.03867	0.03317	0.02247	0.03094	-0.03514	0.03684	0.03307	0.03307	0.04078	0.03915	0.03503	0.03944	0.03944	0.03494	0.03494	0.02889	0.04054
3561.11	0.03724	0.03447	0.04108	0.03865	0.03301	0.02295	0.03117	-0.03515	0.03717	0.03322	0.03322	0.0406	0.03952	0.0359	0.03951	0.03951	0.03566	0.03566	0.0286	0.03995
3560.08	0.03782	0.03463	0.04139	0.03847	0.03301	0.02363	0.0311	-0.03437	0.03753	0.03351	0.03351	0.041	0.03969	0.03619	0.04013	0.04013	0.03605	0.03605	0.02841	0.03934
3559.05	0.03878	0.03517	0.04066	0.03873	0.03315	0.02415	0.0304	-0.03318	0.03775	0.03359	0.03359	0.04172	0.03983	0.03639	0.04076	0.04076	0.03595	0.03595	0.02865	0.03938
3558.02	0.03886	0.03548	0.03975	0.03937	0.03332	0.02426	0.02964	-0.03281	0.03764	0.03372	0.03372	0.04222	0.04027	0.03684	0.04122	0.04122	0.03611	0.03611	0.02877	0.04007
3556.99	0.03815	0.03557	0.03936	0.03989	0.03365	0.02402	0.02951	-0.03336	0.03753	0.03379	0.03379	0.04227	0.04067	0.03704	0.04175	0.04175	0.0366	0.0366	0.02867	0.0405
3555.96	0.03805	0.03566	0.03924	0.04004	0.03378	0.02389	0.03009	-0.03377	0.03744	0.03383	0.03383	0.04218	0.04057	0.03706	0.04216	0.04216	0.03669	0.03669	0.02885	0.04008
3554.93	0.03871	0.03557	0.03928	0.04016	0.03341	0.02399	0.03064	-0.03341	0.03738	0.03419	0.03419	0.04231	0.04022	0.03713	0.04229	0.04229	0.03668	0.03668	0.02907	0.03965
3553.9	0.03919	0.03511	0.03965	0.04038	0.03311	0.02412	0.03065	-0.03293	0.03756	0.03478	0.03478	0.04255	0.03966	0.03703	0.04216	0.04216	0.03697	0.03697	0.02901	0.04002
3552.87	0.0395	0.03499	0.04042	0.04028	0.03338	0.02435	0.03103	-0.03267	0.03739	0.03527	0.03527	0.04264	0.03962	0.03679	0.04229	0.04229	0.0368	0.0368	0.02898	0.04061
3551.84	0.03968	0.03565	0.04134	0.03973	0.03386	0.02458	0.03215	-0.03241	0.03671	0.03573	0.03573	0.04293	0.04046	0.03689	0.04325	0.04325	0.03622	0.03622	0.02936	0.04068
3550.82	0.03961	0.03606	0.04183	0.03947	0.03402	0.02456	0.03247	-0.0323	0.03623	0.03603	0.03603	0.04338	0.04095	0.03719	0.04418	0.04418	0.03613	0.03613	0.02973	0.04071
3549.79	0.03944	0.03588	0.04204	0.03978	0.03417	0.02444	0.03186	-0.03222	0.03624	0.03601	0.03601	0.0437	0.04101	0.03729	0.04422	0.04422	0.03642	0.03642	0.02967	0.04097
3548.76	0.03892	0.03582	0.04238	0.03993	0.03447	0.02437	0.03148	-0.03202	0.03702	0.03582	0.03582	0.044	0.04144	0.03738	0.0437	0.0437	0.03667	0.03667	0.02933	0.04111
3547.73	0.03856	0.03622	0.04258	0.03957	0.03471	0.02471	0.03179	-0.03212	0.03842	0.03583	0.03583	0.0442	0.04193	0.03757	0.04352	0.04352	0.037	0.037	0.02922	0.04134
3546.7	0.03915	0.03681	0.04261	0.03977	0.03486	0.02546	0.03241	-0.03243	0.0391	0.03587	0.03587	0.04466	0.04165	0.03735	0.04438	0.04438	0.03729	0.03729	0.02955	0.04173
3545.67	0.03982	0.03731	0.04298	0.04107	0.03552	0.02606	0.03298	-0.03229	0.03868	0.03552	0.03552	0.04563	0.04143	0.03676	0.04549	0.04549	0.03737	0.03737	0.02953	0.04188
3544.64	0.04013	0.03771	0.04354	0.04167	0.03661	0.02637	0.03358	-0.03148	0.03869	0.03562	0.03562	0.04636	0.042	0.03681	0.04582	0.04582	0.03798	0.03798	0.02919	0.04216
3543.61	0.04038	0.03775	0.04371	0.041	0.03682	0.0261	0.03398	-0.03033	0.03935	0.03651	0.03651	0.04667	0.04251	0.03763	0.04576	0.04576	0.03875	0.03875	0.02924	0.04253
3542.58	0.04058	0.03733	0.04372	0.04086	0.03627	0.0253	0.03397	-0.02966	0.03947	0.03719	0.03719	0.04673	0.04271	0.03841	0.04571	0.04571	0.03871	0.03871	0.02954	0.04252
3541.55	0.04097	0.03724	0.04411	0.04169	0.03594	0.02514	0.03395	-0.02952	0.0389	0.03709	0.03709	0.04648	0.04293	0.03849	0.04568	0.04568	0.03864	0.03864	0.02983	0.04265
3540.52	0.04118	0.03774	0.04425	0.04244	0.036	0.02605	0.0345	-0.02953	0.03844	0.0372	0.0372	0.04611	0.04325	0.03806	0.04581	0.04581	0.03941	0.03941	0.02961	0.04305
3539.49	0.04114	0.03794	0.04368	0.04263	0.03609	0.02688	0.03502	-0.02936	0.03864	0.03796	0.03796	0.04609	0.0438	0.03789	0.0459	0.0459	0.04005	0.04005	0.02925	0.04321
3538.46	0.04127	0.03755	0.04328	0.04251	0.03567	0.02679	0.03466	-0.0288	0.03922	0.03817	0.03817	0.0467	0.04426	0.03793	0.04602	0.04602	0.03991	0.03991	0.02963	0.04319
3537.44	0.0415	0.03737	0.04383	0.0426	0.03517	0.02637	0.03408	-0.02874	0.03983	0.03772	0.03772	0.04778	0.04439	0.03812	0.0465	0.0465	0.03994	0.03994	0.03029	0.04297
3536.41	0.04176	0.03774	0.04484	0.04293	0.03565	0.0263	0.03409	-0.02899	0.04059	0.03769	0.03769	0.04852	0.04453	0.03888	0.04717	0.04717	0.04038	0.04038	0.03071	0.04269
3535.38	0.04205	0.03796	0.04524	0.04302	0.03656	0.02639	0.03429	-0.02829	0.04125	0.03802	0.03802	0.04815	0.04445	0.0396	0.04759	0.04759	0.04076	0.04076	0.03138	0.04283
3534.35	0.0427	0.03784	0.04501	0.04301	0.0368	0.02668	0.03412	-0.0275	0.04133	0.038	0.038	0.04739	0.04421	0.03968	0.04766	0.04766	0.04089	0.04089	0.03216	0.04325
3533.32	0.04345	0.038	0.04472	0.04311	0.03684	0.02724	0.03374	-0.02723	0.04084	0.03774	0.03774	0.0472	0.04455	0.0396	0.04777	0.04777	0.04079	0.04079	0.03187	0.04359
3532.29	0.04368	0.03833	0.04462	0.04323	0.03681	0.02771	0.03389	-0.02725	0.04055	0.03826	0.03826	0.04763	0.04529	0.03937	0.04824	0.04824	0.0407	0.0407	0.03082	0.04364
3531.26	0.04366	0.03835	0.04474	0.04348	0.03651	0.028	0.03484	-0.02767	0.04084	0.03944	0.03944	0.04823	0.04576	0.03881	0.04902	0.04902	0.04114	0.04114	0.03059	0.04376
3530.23	0.04355	0.03846	0.04496	0.04385	0.03643	0.02804	0.03529	-0.028	0.04099	0.03959	0.03959	0.04846	0.04575	0.03855	0.04961	0.04961	0.04176	0.04176	0.0311	0.04409
3529.2	0.04329	0.03896	0.04507	0.0442	0.03685	0.02773	0.03472	-0.02791	0.04079	0.0389	0.0389	0.04849	0.04569	0.03903	0.04922	0.04922	0.04179	0.04179	0.03149	0.04439
3528.17	0.04332	0.03959	0.0452	0.04475	0.03746	0.02749	0.03442	-0.02744	0.04074	0.03884	0.03884	0.04856	0.04624	0.04002	0.04831	0.04831	0.04149	0.04149	0.03208	0.04474
3527.14	0.0436	0.03991	0.0458	0.04511	0.03784	0.02754	0.03494	-0.02637	0.04091	0.03946	0.03946	0.04872	0.04702	0.04088	0.04814	0.04814	0.04134	0.04134	0.03284	0.04509
3526.11	0.04302	0.0399	0.04651	0.04488	0.03793	0.02761	0.0355	-0.02551	0.0412	0.04006	0.04006	0.04963	0.047	0.04108	0.04849	0.04849	0.04153	0.04153	0.03305	0.04518
3525.09	0.04173	0.03989	0.04688	0.04476	0.03812	0.02764	0.03578	-0.02513	0.04137	0.04032	0.04032	0.05112	0.04644	0.04086	0.04898	0.04898	0.04198	0.04198	0.03323	0.04499
3524.06	0.0415	0.03975	0.04725	0.04522	0.0381	0.02772	0.03628	-0.02453	0.04109	0.04059	0.04059	0.0519	0.04644	0.04081	0.04956	0.04956	0.04234	0.04234	0.03344	0.04518
3523.03	0.04282	0.03944	0.04793	0.04579	0.03783	0.02809	0.03758	-0.02386	0.04097	0.04096	0.04096	0.05182	0.04722	0.041	0.04985	0.04985	0.04244	0.04244	0.03323	0.04608
3522	0.04424	0.0388	0.04828	0.04597	0.03788	0.02885	0.03874	-0.0234	0.04178	0.04142	0.04142	0.05191	0.04795	0.04128	0.05014	0.05014	0.04227	0.04227	0.03333	0.04688
3520.97	0.04452	0.03832	0.04787	0.04589	0.03842	0.02922	0.0386	-0.02294	0.04285	0.04225	0.04225	0.05229	0.04821	0.04153	0.05036	0.05036	0.04209	0.04209	0.03371	0.04713
3519.94	0.04417	0.03863	0.04768	0.04589	0.03939	0.02899	0.03755	-0.02226	0.0433	0.0429	0.0429	0.05228	0.0485	0.04135	0.05019	0.05019	0.04221	0.04221	0.03362	0.04711
3518.91	0.0442	0.0398	0.0484	0.04627	0.04001	0.02878	0.03662	-0.02176	0.04341	0.04282	0.04282	0.05206	0.04893	0.04121	0.05042	0.05042	0.04256	0.04256	0.0333	0.04685
3517.88	0.04456	0.04142	0.04908	0.04665	0.03977	0.02897	0.03658	-0.02169	0.04358	0.04227	0.04227	0.05229	0.04915	0.04172	0.05136	0.05136	0.04305	0.04305	0.03336	0.04679
3516.85	0.04471	0.04196	0.04909	0.04663	0.03927	0.02934	0.03716	-0.02142	0.04383	0.04195	0.04195	0.05292	0.04919	0.04219	0.05232	0.05232	0.0435	0.0435	0.03379	0.04719
3515.82	0.04465	0.04128	0.04893	0.04667	0.03932	0.02937	0.03762	-0.02107	0.04423	0.0425	0.0425	0.05343	0.04888	0.04238	0.05282	0.05282	0.04356	0.04356	0.03401	0.04699
3514.79	0.04491	0.04091	0.04876	0.04686	0.0399	0.02915	0.03774	-0.0213	0.04447	0.04327	0.04327	0.0534	0.04832	0.04277	0.0527	0.0527	0.04337	0.04337	0.03393	0.04629
3513.76	0.04557	0.04135	0.04902	0.04704	0.04033	0.02928	0.03763	-0.02155	0.04435	0.0434	0.0434	0.05311	0.04831	0.04313	0.05254	0.05254	0.0432	0.0432	0.03389	0.04649
3512.73	0.04573	0.04198	0.0497	0.0472	0.04026	0.02969	0.03768	-0.02157	0.04415	0.04353	0.04353	0.05323	0.04873	0.0431	0.05277	0.05277	0.04316	0.04316	0.03405	0.04738
3511.71	0.04528	0.04227	0.04989	0.04732	0.0402	0.03012	0.03817	-0.02163	0.04407	0.04378	0.04378	0.05367	0.04927	0.04292	0.05305	0.05305	0.04316	0.04316	0.03438	0.04799
3510.68	0.04514	0.04243	0.04996	0.04762	0.04075	0.03065	0.03887	-0.02161	0.04402	0.04336	0.04336	0.05393	0.04986	0.04282	0.05324	0.05324	0.04325	0.04325	0.03473	0.04837
3509.65	0.04572	0.04285	0.05045	0.04825	0.04143	0.03102	0.0397	-0.02117	0.04395	0.04282	0.04282	0.05388	0.05008	0.04267	0.05363	0.05363	0.04394	0.04394	0.0349	0.04888
3508.62	0.04658	0.0434	0.05071	0.04866	0.04146	0.03103	0.04047	-0.01995	0.04407	0.04306	0.04306	0.05418	0.05014	0.04261	0.05439	0.05439	0.0449	0.0449	0.03463	0.04941
3507.59	0.04704	0.04381	0.05065	0.04839	0.04099	0.03108	0.04044	-0.01881	0.0445	0.04379	0.04379	0.05476	0.05042	0.04304	0.05503	0.05503	0.0454	0.0454	0.03437	0.04988
3506.56	0.04722	0.04405	0.05059	0.04835	0.04078	0.03117	0.03984	-0.01847	0.04501	0.04459	0.04459	0.05483	0.05056	0.04381	0.05508	0.05508	0.04541	0.04541	0.03491	0.05027
3505.53	0.04742	0.04394	0.05041	0.04894	0.04113	0.03084	0.03972	-0.01859	0.04519	0.04516	0.04516	0.05492	0.05034	0.04456	0.05506	0.05506	0.04502	0.04502	0.03561	0.05031
3504.5	0.04771	0.04371	0.05029	0.04921	0.04178	0.03038	0.04012	-0.01851	0.0452	0.04503	0.04503	0.05542	0.05016	0.04507	0.05539	0.05539	0.04473	0.04473	0.03558	0.05012
3503.47	0.04809	0.04357	0.05057	0.04892	0.04248	0.03081	0.04033	-0.0183	0.04557	0.04474	0.04474	0.05578	0.0503	0.04525	0.05575	0.05575	0.04474	0.04474	0.03563	0.05008
3502.44	0.04819	0.04341	0.05097	0.04888	0.0428	0.03225	0.0406	-0.01825	0.04633	0.04539	0.04539	0.05609	0.05094	0.04506	0.05611	0.05611	0.04506	0.04506	0.03618	0.05027
3501.41	0.04798	0.04372	0.05149	0.04911	0.0427	0.03339	0.04101	-0.0178	0.04697	0.04647	0.04647	0.0564	0.05165	0.04471	0.05646	0.05646	0.0459	0.0459	0.03638	0.05049
3500.38	0.04788	0.04439	0.05207	0.04937	0.04266	0.03335	0.04115	-0.01709	0.04721	0.04716	0.04716	0.05634	0.05195	0.04493	0.0566	0.0566	0.04655	0.04655	0.03615	0.05039
3499.35	0.04806	0.04495	0.05224	0.05018	0.0428	0.03287	0.04158	-0.01669	0.04678	0.04732	0.04732	0.05632	0.05229	0.0453	0.05652	0.05652	0.04668	0.04668	0.0356	0.05021
3498.33	0.04831	0.04517	0.05216	0.05124	0.04306	0.03279	0.04226	-0.01665	0.04598	0.04702	0.04702	0.05669	0.05246	0.04496	0.05614	0.05614	0.04678	0.04678	0.03505	0.05067
3497.3	0.04825	0.04518	0.05238	0.05169	0.04323	0.03295	0.04249	-0.01635	0.04599	0.04668	0.04668	0.05709	0.05208	0.04472	0.05583	0.05583	0.04702	0.04702	0.03518	0.05147
3496.27	0.04811	0.04548	0.05306	0.05171	0.0432	0.03327	0.04252	-0.01554	0.04691	0.04669	0.04669	0.05748	0.05225	0.04531	0.05615	0.05615	0.04703	0.04703	0.03568	0.05191
3495.24	0.04827	0.04573	0.0537	0.05172	0.04332	0.0336	0.04261	-0.01505	0.04762	0.04709	0.04709	0.05809	0.05328	0.04591	0.05668	0.05668	0.04689	0.04689	0.03568	0.05224
3494.21	0.04839	0.0457	0.05393	0.05186	0.0436	0.03349	0.04257	-0.01523	0.04775	0.04738	0.04738	0.05895	0.05389	0.046	0.05676	0.05676	0.04741	0.04741	0.03563	0.05255
3493.18	0.04834	0.04578	0.0539	0.05191	0.04405	0.03298	0.04259	-0.01553	0.04796	0.04735	0.04735	0.05977	0.054	0.04637	0.05674	0.05674	0.04816	0.04816	0.03623	0.05262
3492.15	0.04856	0.04564	0.0542	0.05163	0.04452	0.03275	0.04272	-0.01515	0.04824	0.0473	0.0473	0.05991	0.05439	0.04726	0.05723	0.05723	0.04818	0.04818	0.03695	0.05238
3491.12	0.04899	0.04528	0.05482	0.05156	0.04433	0.03313	0.04287	-0.01415	0.04818	0.04734	0.04734	0.0596	0.05505	0.04786	0.05801	0.05801	0.04804	0.04804	0.03736	0.05207
3490.09	0.04937	0.04531	0.05476	0.05178	0.04402	0.03362	0.04291	-0.01364	0.04801	0.0475	0.0475	0.0594	0.05534	0.04791	0.05832	0.05832	0.04823	0.04823	0.03744	0.05219
3489.06	0.04951	0.0457	0.05424	0.05199	0.04463	0.03398	0.04298	-0.01367	0.04805	0.04805	0.04805	0.05982	0.05513	0.0481	0.05857	0.05857	0.04831	0.04831	0.03719	0.05269
3488.03	0.04964	0.04635	0.05428	0.05228	0.04564	0.03396	0.04349	-0.01337	0.04822	0.04893	0.04893	0.06097	0.0551	0.04848	0.05945	0.05945	0.04828	0.04828	0.03703	0.05337
3487	0.05031	0.04697	0.05477	0.0527	0.04602	0.03365	0.04417	-0.01304	0.04839	0.04935	0.04935	0.06158	0.0554	0.04828	0.06	0.06	0.04844	0.04844	0.03733	0.05418
3485.97	0.05085	0.04722	0.05534	0.05301	0.04624	0.03385	0.04453	-0.01288	0.04876	0.04929	0.04929	0.06137	0.0558	0.04799	0.05975	0.05975	0.04882	0.04882	0.03781	0.05462
3484.95	0.05096	0.04746	0.05593	0.05303	0.04654	0.03425	0.04472	-0.01232	0.04915	0.04953	0.04953	0.06158	0.05605	0.04832	0.05949	0.05949	0.04932	0.04932	0.03816	0.05454
3483.92	0.05141	0.04772	0.05614	0.05279	0.04646	0.0341	0.04457	-0.01171	0.04934	0.04999	0.04999	0.06223	0.05594	0.04875	0.05946	0.05946	0.04939	0.04939	0.03835	0.05438
3482.89	0.05207	0.04764	0.05605	0.05264	0.04621	0.03385	0.04431	-0.01123	0.04942	0.0504	0.0504	0.06254	0.05606	0.04879	0.05991	0.05991	0.04907	0.04907	0.03832	0.05432
3481.86	0.05226	0.04772	0.05639	0.05285	0.04606	0.03405	0.04438	-0.01061	0.0496	0.05057	0.05057	0.06235	0.05636	0.04876	0.06109	0.06109	0.04932	0.04932	0.03815	0.05463
3480.83	0.05237	0.04828	0.05722	0.05301	0.04606	0.03445	0.04438	-0.01008	0.04975	0.05009	0.05009	0.06216	0.05662	0.04886	0.06193	0.06193	0.04999	0.04999	0.0379	0.05534
3479.8	0.05268	0.04868	0.0579	0.05311	0.04606	0.03469	0.04414	-0.00967	0.04973	0.04948	0.04948	0.06258	0.05733	0.04921	0.06174	0.06174	0.05021	0.05021	0.03769	0.05612
3478.77	0.05245	0.04844	0.05792	0.05373	0.04621	0.0349	0.04399	-0.00948	0.05007	0.04909	0.04909	0.06346	0.05798	0.04998	0.06154	0.06154	0.05038	0.05038	0.03807	0.0566
3477.74	0.05182	0.04835	0.05745	0.05473	0.04688	0.03503	0.04457	-0.00991	0.05085	0.04934	0.04934	0.06397	0.05803	0.05049	0.06203	0.06203	0.05118	0.05118	0.03879	0.05648
3476.71	0.05142	0.04879	0.0572	0.05555	0.04775	0.03501	0.04592	-0.01033	0.05153	0.0504	0.0504	0.06372	0.05802	0.05037	0.06244	0.06244	0.05184	0.05184	0.039	0.05623
3475.68	0.05151	0.04917	0.05728	0.05599	0.04812	0.03507	0.04659	-0.01015	0.05198	0.05123	0.05123	0.06327	0.05807	0.05038	0.06227	0.06227	0.05173	0.05173	0.03892	0.05636
3474.65	0.05227	0.04934	0.05732	0.05624	0.04786	0.03499	0.04622	-0.00986	0.05224	0.05163	0.05163	0.06344	0.05834	0.05074	0.06183	0.06183	0.05146	0.05146	0.03896	0.0564
3473.62	0.05317	0.04946	0.05752	0.05617	0.04768	0.03484	0.04626	-0.00956	0.05221	0.05185	0.05185	0.06453	0.05922	0.05083	0.06174	0.06174	0.05144	0.05144	0.03909	0.05598
3472.59	0.05348	0.04924	0.05827	0.05575	0.04763	0.03527	0.04713	-0.00894	0.05189	0.05187	0.05187	0.06562	0.05979	0.05061	0.06236	0.06236	0.05176	0.05176	0.03922	0.05567
3471.57	0.05341	0.04891	0.05902	0.05565	0.04722	0.03591	0.04788	-0.00858	0.05161	0.05212	0.05212	0.06596	0.05964	0.05056	0.06301	0.06301	0.05229	0.05229	0.03914	0.0558
3470.54	0.05364	0.04936	0.05939	0.05571	0.04727	0.0359	0.04788	-0.00856	0.05174	0.05248	0.05248	0.06616	0.05949	0.05069	0.06322	0.06322	0.05292	0.05292	0.03907	0.05633
3469.51	0.05411	0.05046	0.0595	0.05565	0.04826	0.03567	0.04757	-0.00818	0.05235	0.05239	0.05239	0.06648	0.05955	0.05085	0.06314	0.06314	0.05356	0.05356	0.03927	0.05702
3468.48	0.0544	0.05132	0.05913	0.05597	0.04885	0.03589	0.0475	-0.00754	0.05293	0.05198	0.05198	0.06653	0.05969	0.05091	0.06315	0.06315	0.0536	0.0536	0.03974	0.05743
3467.45	0.05436	0.05116	0.05866	0.05657	0.04856	0.03634	0.04755	-0.00745	0.05321	0.05203	0.05203	0.06632	0.06045	0.05079	0.06387	0.06387	0.05364	0.05364	0.04029	0.05787
3466.42	0.05427	0.05037	0.05872	0.05687	0.04826	0.03676	0.04767	-0.00799	0.0533	0.05238	0.05238	0.06654	0.06165	0.05092	0.06497	0.06497	0.0543	0.0543	0.0406	0.05827
3465.39	0.05445	0.05034	0.05926	0.05699	0.04838	0.03715	0.04791	-0.00753	0.05301	0.05208	0.05208	0.06741	0.06176	0.05137	0.0654	0.0654	0.05458	0.05458	0.04076	0.05788
3464.36	0.05492	0.05097	0.05978	0.05721	0.04866	0.03738	0.04788	-0.00591	0.05254	0.05167	0.05167	0.06796	0.06093	0.05179	0.06563	0.06563	0.05438	0.05438	0.04087	0.05738
3463.33	0.0554	0.05128	0.05989	0.05733	0.0491	0.03758	0.04773	-0.00513	0.0526	0.05221	0.05221	0.06798	0.06075	0.05202	0.0666	0.0666	0.05396	0.05396	0.04078	0.0579
3462.3	0.05561	0.0511	0.0599	0.05734	0.04974	0.03796	0.04801	-0.00528	0.05323	0.0533	0.0533	0.06833	0.06109	0.0522	0.06745	0.06745	0.05339	0.05339	0.0406	0.05876
3461.27	0.05562	0.05104	0.06049	0.05741	0.05025	0.03834	0.04826	-0.00509	0.0541	0.05376	0.05376	0.06903	0.06129	0.05262	0.06693	0.06693	0.05362	0.05362	0.04058	0.05892
3460.24	0.0556	0.05159	0.0616	0.05739	0.05064	0.03851	0.04812	-0.00468	0.05475	0.05387	0.05387	0.06943	0.06167	0.05304	0.06588	0.06588	0.05445	0.05445	0.04086	0.05891
3459.21	0.05572	0.05235	0.06237	0.05743	0.05092	0.03836	0.04797	-0.00429	0.05475	0.05445	0.05445	0.06958	0.0623	0.05305	0.06562	0.06562	0.05479	0.05479	0.04131	0.05947
3458.19	0.05571	0.05247	0.06231	0.05785	0.05104	0.03804	0.04814	-0.00411	0.05467	0.05498	0.05498	0.06995	0.06288	0.05263	0.06626	0.06626	0.05474	0.05474	0.04162	0.06004
3457.16	0.05531	0.05201	0.06184	0.05836	0.05111	0.03777	0.04873	-0.00433	0.05501	0.05494	0.05494	0.07055	0.06323	0.05268	0.06756	0.06756	0.05466	0.05466	0.04169	0.05984
3456.13	0.05525	0.05191	0.06159	0.05844	0.05113	0.03771	0.04912	-0.00443	0.05504	0.05484	0.05484	0.07081	0.06294	0.05367	0.06864	0.06864	0.05469	0.05469	0.04161	0.05937
3455.1	0.056	0.05213	0.06206	0.05846	0.05142	0.03821	0.04886	-0.00404	0.05483	0.05492	0.05492	0.07063	0.06244	0.05455	0.06872	0.06872	0.05504	0.05504	0.0415	0.05962
3454.07	0.05696	0.05231	0.06298	0.05862	0.05198	0.03892	0.0487	-0.00366	0.0553	0.05494	0.05494	0.07038	0.0627	0.05468	0.06862	0.06862	0.05564	0.05564	0.0414	0.06059
3453.04	0.05749	0.05276	0.06354	0.05881	0.05215	0.03924	0.04892	-0.00341	0.05609	0.05523	0.05523	0.0701	0.06315	0.05423	0.06873	0.06873	0.0561	0.0561	0.04151	0.06134
3452.01	0.05742	0.05349	0.06357	0.05941	0.05217	0.03944	0.04908	-0.00266	0.05655	0.05611	0.05611	0.07024	0.06326	0.05364	0.06873	0.06873	0.05624	0.05624	0.04198	0.06165
3450.98	0.05716	0.0539	0.06325	0.06015	0.05273	0.03984	0.04958	-0.002	0.05687	0.0569	0.0569	0.07102	0.06357	0.05346	0.06891	0.06891	0.05608	0.05608	0.04241	0.06194
3449.95	0.05728	0.05384	0.06315	0.06028	0.05351	0.04038	0.05039	-0.00185	0.05713	0.05708	0.05708	0.07183	0.0639	0.05369	0.06944	0.06944	0.05613	0.05613	0.04267	0.06222
3448.92	0.05781	0.0537	0.06333	0.05992	0.05394	0.0407	0.05081	-0.00152	0.0571	0.05694	0.05694	0.07211	0.06408	0.05414	0.06981	0.06981	0.05706	0.05706	0.04305	0.06221
3447.89	0.05821	0.05375	0.06343	0.05974	0.05403	0.04036	0.05091	-0.00104	0.0568	0.05682	0.05682	0.07215	0.06461	0.05468	0.0698	0.0698	0.05798	0.05798	0.04334	0.06222
3446.86	0.05814	0.05384	0.06404	0.06018	0.05415	0.03992	0.05103	-0.00057	0.05679	0.05735	0.05735	0.07301	0.06549	0.05532	0.0699	0.0699	0.05789	0.05789	0.04343	0.06258
3445.84	0.05805	0.05358	0.06514	0.06081	0.05407	0.04005	0.05126	-0.0005	0.05711	0.05822	0.05822	0.074	0.06589	0.05601	0.07028	0.07028	0.05778	0.05778	0.0436	0.06249
3444.81	0.0583	0.05372	0.06558	0.0612	0.0538	0.04026	0.05151	-0.00073	0.05766	0.05829	0.05829	0.07394	0.06534	0.05625	0.07052	0.07052	0.05812	0.05812	0.0437	0.06225
3443.78	0.05851	0.0545	0.06512	0.06156	0.05376	0.04046	0.05169	-0.00075	0.05848	0.05785	0.05785	0.07352	0.06449	0.05595	0.07067	0.07067	0.05827	0.05827	0.04366	0.06298
3442.75	0.05864	0.05509	0.06477	0.06172	0.05389	0.04095	0.05185	-0.00051	0.05894	0.05784	0.05784	0.0737	0.06441	0.05592	0.07097	0.07097	0.05837	0.05837	0.04352	0.06371
3441.72	0.05903	0.05534	0.06546	0.06183	0.05409	0.04132	0.05209	0.00014	0.05887	0.05823	0.05823	0.07419	0.06526	0.0563	0.07141	0.07141	0.05875	0.05875	0.04343	0.06325
3440.69	0.05953	0.05549	0.06643	0.06238	0.05417	0.04119	0.05226	0.00095	0.05887	0.05855	0.05855	0.07428	0.06622	0.05683	0.07183	0.07183	0.05884	0.05884	0.04351	0.06258
3439.66	0.06014	0.0557	0.06668	0.06306	0.0543	0.04084	0.05211	0.00182	0.05881	0.05887	0.05887	0.07429	0.06685	0.05735	0.07192	0.07192	0.05878	0.05878	0.04345	0.06232
3438.63	0.06069	0.05589	0.0667	0.06313	0.05451	0.04058	0.05193	0.0026	0.05871	0.05901	0.05901	0.0746	0.06712	0.05724	0.07198	0.07198	0.05906	0.05906	0.04358	0.06211
3437.6	0.06071	0.05596	0.06673	0.06263	0.05451	0.0408	0.05227	0.00269	0.05904	0.05888	0.05888	0.07503	0.06701	0.05689	0.07238	0.07238	0.05932	0.05932	0.0443	0.06218
3436.57	0.06054	0.05604	0.06655	0.06245	0.05463	0.04126	0.05295	0.00258	0.05943	0.0591	0.0591	0.07538	0.06689	0.05698	0.07279	0.07279	0.05927	0.05927	0.04465	0.06296
3435.54	0.06062	0.05586	0.06675	0.06277	0.05514	0.04137	0.05351	0.00293	0.05993	0.05964	0.05964	0.07552	0.067	0.05714	0.07296	0.07296	0.05905	0.05905	0.04444	0.06393
3434.51	0.06062	0.0554	0.06748	0.06296	0.05549	0.04152	0.05376	0.00321	0.06068	0.05979	0.05979	0.07549	0.06719	0.05739	0.0729	0.0729	0.05905	0.05905	0.04466	0.06459
3433.48	0.06065	0.05559	0.06808	0.06281	0.05559	0.04214	0.05362	0.00282	0.06083	0.05964	0.05964	0.07553	0.06761	0.05777	0.07281	0.07281	0.0594	0.0594	0.04513	0.06486
3432.46	0.06078	0.05642	0.06809	0.06254	0.05583	0.04246	0.05352	0.0021	0.06017	0.06006	0.06006	0.07602	0.06847	0.05779	0.07294	0.07294	0.05958	0.05958	0.04519	0.06479
3431.43	0.06061	0.05687	0.06774	0.06265	0.05583	0.04209	0.05364	0.00223	0.0597	0.06094	0.06094	0.07689	0.06913	0.05771	0.07336	0.07336	0.05932	0.05932	0.04491	0.06474
3430.4	0.0602	0.0568	0.06758	0.06321	0.05548	0.04202	0.05373	0.00322	0.0602	0.0613	0.0613	0.07721	0.06915	0.05801	0.07405	0.07405	0.05922	0.05922	0.04467	0.06474
3429.37	0.06014	0.05673	0.06747	0.06377	0.05532	0.04278	0.054	0.00387	0.06108	0.0611	0.0611	0.07654	0.06892	0.05856	0.0745	0.0745	0.05959	0.05959	0.04487	0.06487
3428.34	0.06059	0.05709	0.06715	0.06414	0.05549	0.04341	0.05436	0.00411	0.06143	0.06082	0.06082	0.07624	0.0688	0.05901	0.07457	0.07457	0.06018	0.06018	0.04536	0.06551
3427.31	0.06108	0.05793	0.06715	0.06457	0.05565	0.04332	0.05451	0.00456	0.0611	0.0605	0.0605	0.07698	0.06889	0.05903	0.07494	0.07494	0.06071	0.06071	0.04537	0.0664
3426.28	0.06131	0.05856	0.06768	0.06523	0.05584	0.04318	0.05468	0.0053	0.06085	0.06036	0.06036	0.07767	0.06943	0.05901	0.07546	0.07546	0.06103	0.06103	0.04514	0.06661
3425.25	0.06151	0.05865	0.06814	0.06544	0.05619	0.04337	0.05485	0.006	0.06134	0.06083	0.06083	0.07808	0.07021	0.05941	0.07573	0.07573	0.06129	0.06129	0.04526	0.06622
3424.22	0.06189	0.05852	0.06822	0.06498	0.05651	0.04351	0.05489	0.00617	0.06206	0.06151	0.06151	0.0785	0.07056	0.05965	0.07592	0.07592	0.06142	0.06142	0.04552	0.0663
3423.19	0.06222	0.05827	0.0686	0.06477	0.05678	0.04347	0.05504	0.00571	0.0623	0.06164	0.06164	0.07848	0.07066	0.05952	0.07589	0.07589	0.06166	0.06166	0.0459	0.06667
3422.16	0.06262	0.05816	0.06971	0.06518	0.05715	0.04318	0.05542	0.00564	0.06214	0.06157	0.06157	0.07824	0.07082	0.05939	0.07578	0.07578	0.06214	0.06214	0.04648	0.06639
3421.13	0.06337	0.05849	0.07059	0.06551	0.05771	0.04294	0.05577	0.00628	0.0622	0.06173	0.06173	0.07836	0.07078	0.05935	0.07614	0.07614	0.0624	0.0624	0.04671	0.06591
3420.1	0.06409	0.0588	0.07063	0.06558	0.05826	0.04331	0.05591	0.00644	0.06277	0.06172	0.06172	0.07859	0.07056	0.05939	0.07668	0.07668	0.06243	0.06243	0.04639	0.06607
3419.08	0.06431	0.05854	0.07051	0.06551	0.05843	0.04368	0.05588	0.00624	0.06312	0.06166	0.06166	0.07844	0.07068	0.05954	0.07686	0.07686	0.06246	0.06246	0.04611	0.06652
3418.05	0.06399	0.05805	0.07053	0.06517	0.05843	0.04366	0.05583	0.00665	0.06281	0.06209	0.06209	0.07838	0.0711	0.05965	0.0769	0.0769	0.06264	0.06264	0.0462	0.06717
3417.02	0.06363	0.05786	0.07054	0.06499	0.05853	0.04403	0.05591	0.00724	0.06261	0.06323	0.06323	0.07918	0.07139	0.05978	0.07718	0.07718	0.06315	0.06315	0.04645	0.0675
3415.99	0.06368	0.05812	0.07056	0.06539	0.05876	0.04496	0.05603	0.00777	0.06285	0.06431	0.06431	0.0802	0.07181	0.06026	0.0777	0.0777	0.06357	0.06357	0.04669	0.06717
3414.96	0.06438	0.0589	0.0708	0.06606	0.05899	0.04575	0.05638	0.00837	0.06334	0.06429	0.06429	0.08073	0.07243	0.06091	0.0783	0.0783	0.06357	0.06357	0.04693	0.06719
3413.93	0.06535	0.0598	0.07118	0.06654	0.05914	0.0458	0.05682	0.00835	0.06397	0.06351	0.06351	0.081	0.07277	0.06099	0.07884	0.07884	0.06335	0.06335	0.04716	0.06773
3412.9	0.0655	0.06033	0.07146	0.06676	0.05943	0.04499	0.05656	0.0078	0.0643	0.06351	0.06351	0.08089	0.07288	0.06072	0.07928	0.07928	0.06314	0.06314	0.04749	0.06818
3411.87	0.06502	0.06048	0.07185	0.06692	0.0597	0.0445	0.0559	0.00768	0.06393	0.06438	0.06438	0.08068	0.07277	0.06105	0.07953	0.07953	0.06321	0.06321	0.0477	0.06842
3410.84	0.06474	0.06027	0.07211	0.06733	0.05975	0.04512	0.05598	0.0081	0.06305	0.0646	0.0646	0.08077	0.07262	0.06158	0.07955	0.07955	0.06352	0.06352	0.04765	0.06856
3409.81	0.06451	0.06005	0.07177	0.06801	0.05963	0.04556	0.05652	0.00845	0.06259	0.06418	0.06418	0.08101	0.07287	0.06165	0.07967	0.07967	0.06393	0.06393	0.04787	0.06873
3408.78	0.06429	0.06003	0.07146	0.06847	0.05969	0.04519	0.05688	0.00857	0.06318	0.06399	0.06399	0.08161	0.07336	0.06155	0.07987	0.07987	0.06419	0.06419	0.04831	0.06889
3407.75	0.06434	0.06003	0.07201	0.06841	0.06	0.0448	0.05722	0.00863	0.06416	0.06389	0.06389	0.08247	0.07383	0.06161	0.07975	0.07975	0.06407	0.06407	0.04843	0.06872
3406.72	0.06476	0.05994	0.07285	0.06805	0.06022	0.04494	0.05757	0.00875	0.06502	0.0639	0.0639	0.0829	0.07414	0.06195	0.07954	0.07954	0.06397	0.06397	0.04848	0.06829
3405.7	0.06519	0.05983	0.07332	0.06788	0.0604	0.0454	0.05808	0.00946	0.06582	0.06428	0.06428	0.08261	0.07428	0.0624	0.07965	0.07965	0.06427	0.06427	0.04842	0.06841
3404.67	0.06534	0.06011	0.07356	0.06791	0.0607	0.04555	0.05865	0.01063	0.06624	0.06482	0.06482	0.08208	0.07449	0.06275	0.07989	0.07989	0.06474	0.06474	0.04794	0.06936
3403.64	0.06548	0.06063	0.07361	0.06793	0.061	0.04535	0.05904	0.01142	0.06579	0.06552	0.06552	0.08215	0.0747	0.06279	0.07983	0.07983	0.06495	0.06495	0.04774	0.07036
3402.61	0.06532	0.06106	0.07357	0.0684	0.06091	0.04549	0.05918	0.01139	0.06479	0.0662	0.0662	0.08277	0.07466	0.06261	0.07938	0.07938	0.06493	0.06493	0.04811	0.07087
3401.58	0.06494	0.0617	0.07364	0.06927	0.06048	0.04602	0.05899	0.01085	0.06435	0.06624	0.06624	0.08313	0.07466	0.06245	0.07923	0.07923	0.06534	0.06534	0.04835	0.07098
3400.55	0.06486	0.06237	0.0739	0.0698	0.0601	0.04634	0.05886	0.01074	0.0648	0.06592	0.06592	0.08306	0.07487	0.06253	0.07984	0.07984	0.06608	0.06608	0.04817	0.07069
3399.52	0.06523	0.06256	0.07422	0.06993	0.06004	0.04607	0.05904	0.01128	0.06531	0.06577	0.06577	0.08317	0.07515	0.06304	0.08034	0.08034	0.06615	0.06615	0.0479	0.07024
3398.49	0.06606	0.06245	0.07441	0.06961	0.06032	0.04578	0.05928	0.01161	0.06526	0.06553	0.06553	0.08371	0.07548	0.06352	0.08048	0.08048	0.06553	0.06553	0.04781	0.07019
3397.46	0.06666	0.06234	0.07441	0.06897	0.06068	0.04591	0.05953	0.01175	0.06509	0.06528	0.06528	0.08431	0.07556	0.0635	0.08077	0.08077	0.06547	0.06547	0.0481	0.07068
3396.43	0.06651	0.06204	0.07435	0.06887	0.06119	0.04617	0.05975	0.01231	0.06531	0.0655	0.0655	0.08453	0.07543	0.06338	0.08121	0.08121	0.0663	0.0663	0.0487	0.07131
3395.4	0.06614	0.06214	0.07436	0.06946	0.0619	0.04641	0.0598	0.0129	0.06574	0.06595	0.06595	0.08447	0.0757	0.06367	0.0815	0.0815	0.06698	0.06698	0.04884	0.07151
3394.37	0.06632	0.06313	0.07428	0.07014	0.06239	0.0467	0.05955	0.01276	0.06598	0.06615	0.06615	0.08443	0.07615	0.06409	0.08158	0.08158	0.06723	0.06723	0.04847	0.07149
3393.34	0.06709	0.0638	0.07426	0.07055	0.06228	0.04695	0.05919	0.0124	0.06619	0.06632	0.06632	0.0845	0.07606	0.06412	0.08174	0.08174	0.06747	0.06747	0.0484	0.07179
3392.32	0.06778	0.06334	0.0745	0.07072	0.06197	0.04701	0.05932	0.01293	0.06661	0.06647	0.06647	0.08497	0.07602	0.06381	0.08201	0.08201	0.06758	0.06758	0.04892	0.07229
3391.29	0.06795	0.06283	0.07473	0.07091	0.0621	0.0471	0.05985	0.01376	0.06697	0.06637	0.06637	0.0856	0.07661	0.06377	0.08237	0.08237	0.06738	0.06738	0.04948	0.0724
3390.26	0.06789	0.06274	0.07499	0.07125	0.06247	0.04724	0.06022	0.01394	0.06682	0.06656	0.06656	0.0857	0.07707	0.06418	0.08283	0.08283	0.06701	0.06701	0.04961	0.07191
3389.23	0.0677	0.06233	0.0754	0.07131	0.06246	0.04741	0.06014	0.01394	0.06652	0.06691	0.06691	0.08551	0.07689	0.06453	0.08317	0.08317	0.0668	0.0668	0.04956	0.07149
3388.2	0.06747	0.06192	0.07552	0.07069	0.06233	0.04793	0.05968	0.01395	0.06671	0.06689	0.06689	0.08563	0.07649	0.0648	0.0833	0.0833	0.06707	0.06707	0.04952	0.07155
3387.17	0.06765	0.06229	0.0754	0.0704	0.06264	0.04813	0.0594	0.01346	0.06728	0.06729	0.06729	0.08566	0.07661	0.06519	0.08349	0.08349	0.06757	0.06757	0.04967	0.07191
3386.14	0.06821	0.0632	0.07542	0.07108	0.06287	0.04794	0.05972	0.01311	0.06806	0.06843	0.06843	0.08556	0.077	0.06514	0.08392	0.08392	0.06796	0.06796	0.04996	0.07237
3385.11	0.06877	0.06366	0.07542	0.07157	0.06263	0.04813	0.06043	0.01362	0.06865	0.06912	0.06912	0.08596	0.07728	0.06465	0.08417	0.08417	0.06791	0.06791	0.04997	0.07273
3384.08	0.06912	0.06346	0.07544	0.07138	0.06246	0.04819	0.06091	0.01395	0.06867	0.06888	0.06888	0.08659	0.07773	0.06461	0.08418	0.08418	0.0676	0.0676	0.04987	0.07275
3383.05	0.06907	0.0634	0.07581	0.07133	0.0627	0.04756	0.06092	0.01355	0.06837	0.06847	0.06847	0.08675	0.07795	0.0647	0.08445	0.08445	0.06746	0.06746	0.04989	0.07236
3382.02	0.0685	0.06384	0.07627	0.07157	0.06292	0.04702	0.0609	0.01333	0.06799	0.06842	0.06842	0.08656	0.07769	0.06438	0.08467	0.08467	0.06756	0.06756	0.04997	0.07217
3380.99	0.06762	0.06423	0.07649	0.07169	0.06302	0.04717	0.0612	0.0136	0.06764	0.06835	0.06835	0.08658	0.07763	0.06452	0.08436	0.08436	0.06799	0.06799	0.05031	0.07263
3379.96	0.06731	0.06398	0.07683	0.07176	0.06341	0.04755	0.06151	0.01435	0.06749	0.06811	0.06811	0.08678	0.0777	0.06523	0.0839	0.0839	0.06841	0.06841	0.05065	0.0732
3378.94	0.06792	0.06383	0.07705	0.07197	0.06391	0.04772	0.06143	0.01528	0.06783	0.06813	0.06813	0.08688	0.07771	0.06558	0.08381	0.08381	0.06856	0.06856	0.05055	0.07332
3377.91	0.06828	0.06463	0.07689	0.0724	0.06392	0.04757	0.06118	0.01539	0.06828	0.0683	0.0683	0.08694	0.07813	0.06556	0.08413	0.08413	0.06869	0.06869	0.05008	0.0731
3376.88	0.06805	0.06541	0.07685	0.07279	0.06369	0.04726	0.06133	0.01481	0.0683	0.06837	0.06837	0.08707	0.07877	0.06575	0.08466	0.08466	0.06905	0.06905	0.04955	0.07293
3375.85	0.06822	0.06527	0.07712	0.07273	0.06391	0.04737	0.06204	0.01458	0.06824	0.0684	0.0684	0.08721	0.07895	0.06627	0.08511	0.08511	0.06945	0.06945	0.04945	0.07307
3374.82	0.06878	0.06472	0.07742	0.0725	0.06439	0.04786	0.06262	0.01496	0.06821	0.06844	0.06844	0.08721	0.07857	0.06686	0.08513	0.08513	0.06932	0.06932	0.04991	0.07337
3373.79	0.06934	0.06459	0.07744	0.07245	0.06466	0.04831	0.06261	0.01533	0.06814	0.06863	0.06863	0.08736	0.07839	0.06729	0.08506	0.08506	0.06911	0.06911	0.05047	0.07352
3372.76	0.06978	0.0652	0.07745	0.07239	0.06476	0.04853	0.06225	0.01535	0.06862	0.06897	0.06897	0.08797	0.07888	0.06759	0.0851	0.0851	0.06922	0.06922	0.05093	0.07353
3371.73	0.07013	0.06567	0.07796	0.07257	0.06484	0.04823	0.0618	0.01564	0.06933	0.06935	0.06935	0.08869	0.07938	0.06779	0.0851	0.0851	0.069	0.069	0.05125	0.0735
3370.7	0.07042	0.06543	0.0786	0.07332	0.06499	0.04774	0.06163	0.01623	0.0694	0.06966	0.06966	0.08931	0.07929	0.068	0.08528	0.08528	0.06875	0.06875	0.05121	0.07362
3369.67	0.07027	0.0653	0.07858	0.07403	0.06498	0.04793	0.06187	0.01651	0.06914	0.06981	0.06981	0.08985	0.07916	0.0681	0.08555	0.08555	0.06921	0.06921	0.0511	0.07394
3368.64	0.07021	0.06527	0.0783	0.07428	0.06491	0.04847	0.06248	0.01682	0.06898	0.06996	0.06996	0.08974	0.07952	0.06796	0.08594	0.08594	0.06969	0.06969	0.0512	0.07413
3367.61	0.07051	0.06505	0.07841	0.07418	0.06521	0.04869	0.06299	0.01746	0.06886	0.07017	0.07017	0.08884	0.08009	0.06813	0.08631	0.08631	0.06985	0.06985	0.05127	0.07408
3366.58	0.07049	0.06557	0.07852	0.07364	0.06554	0.04892	0.06289	0.01778	0.06883	0.07013	0.07013	0.08798	0.08054	0.06857	0.08624	0.08624	0.07018	0.07018	0.05126	0.07438
3365.56	0.07031	0.06661	0.07841	0.07304	0.06552	0.04896	0.06245	0.01731	0.06923	0.06986	0.06986	0.08803	0.08051	0.06846	0.08633	0.08633	0.07032	0.07032	0.05131	0.07512
3364.53	0.07029	0.06676	0.07838	0.07315	0.06531	0.04847	0.06227	0.01671	0.06989	0.06989	0.06989	0.08895	0.08001	0.06781	0.0866	0.0866	0.06999	0.06999	0.05156	0.07557
3363.5	0.07037	0.06615	0.07866	0.07387	0.06514	0.04841	0.06254	0.01691	0.0702	0.07013	0.07013	0.08985	0.07969	0.0675	0.08658	0.08658	0.06967	0.06967	0.05189	0.07559
3362.47	0.07078	0.06579	0.07918	0.07445	0.0652	0.04907	0.06308	0.01742	0.0704	0.07003	0.07003	0.09012	0.07979	0.06789	0.08674	0.08674	0.06955	0.06955	0.05196	0.07569
3361.44	0.07097	0.06586	0.07963	0.0745	0.06547	0.04936	0.06366	0.01775	0.07068	0.07	0.07	0.09003	0.08017	0.06825	0.08709	0.08709	0.06956	0.06956	0.05185	0.07578
3360.41	0.07057	0.06581	0.0797	0.07441	0.06601	0.04914	0.06393	0.01821	0.07092	0.07033	0.07033	0.0901	0.08042	0.06818	0.08748	0.08748	0.06982	0.06982	0.05191	0.07569
3359.38	0.07078	0.06552	0.07935	0.07438	0.06662	0.04903	0.06387	0.01869	0.07112	0.07056	0.07056	0.09023	0.08026	0.06823	0.08811	0.08811	0.07032	0.07032	0.05214	0.07577
3358.35	0.07149	0.0654	0.07889	0.0741	0.06702	0.04898	0.06393	0.01878	0.07095	0.07067	0.07067	0.09025	0.08021	0.06834	0.08862	0.08862	0.07073	0.07073	0.05229	0.07595
3357.32	0.07148	0.06565	0.0789	0.07406	0.06707	0.0491	0.06395	0.01865	0.07055	0.071	0.071	0.09047	0.08083	0.06846	0.08865	0.08865	0.07082	0.07082	0.052	0.07595
3356.29	0.071	0.06618	0.07924	0.07457	0.06661	0.04946	0.0636	0.01864	0.07038	0.07138	0.07138	0.09103	0.08187	0.06865	0.08827	0.08827	0.07088	0.07088	0.05149	0.07603
3355.26	0.07103	0.06693	0.07949	0.07478	0.06621	0.04963	0.06353	0.01883	0.0706	0.07133	0.07133	0.09149	0.0824	0.0686	0.08797	0.08797	0.0714	0.0714	0.05164	0.07639
3354.23	0.07127	0.06726	0.07982	0.07467	0.06624	0.04939	0.06399	0.01932	0.07106	0.07093	0.07093	0.09138	0.08204	0.06845	0.088	0.088	0.07206	0.07206	0.05213	0.07673
3353.21	0.07101	0.06693	0.07983	0.0748	0.06626	0.04938	0.06435	0.01997	0.07141	0.07082	0.07082	0.09116	0.08157	0.0685	0.08801	0.08801	0.07212	0.07212	0.05228	0.0765
3352.18	0.07064	0.06662	0.0794	0.0752	0.06619	0.04999	0.06444	0.02038	0.0715	0.07117	0.07117	0.09145	0.08162	0.06868	0.08788	0.08788	0.07175	0.07175	0.05245	0.07596
3351.15	0.07073	0.06654	0.07953	0.07576	0.06627	0.0503	0.06466	0.02044	0.07122	0.07144	0.07144	0.09191	0.08186	0.06867	0.08771	0.08771	0.07135	0.07135	0.05275	0.07571
3350.12	0.07127	0.06686	0.08004	0.07593	0.0665	0.04987	0.0648	0.02057	0.07101	0.07158	0.07158	0.09222	0.08198	0.06829	0.08747	0.08747	0.07126	0.07126	0.05305	0.07559
3349.09	0.07175	0.06756	0.0802	0.07537	0.0668	0.04954	0.06472	0.02072	0.07128	0.07185	0.07185	0.09225	0.08234	0.06815	0.08751	0.08751	0.07158	0.07158	0.05335	0.07585
3348.06	0.07175	0.06793	0.08046	0.07477	0.06732	0.04974	0.06488	0.02085	0.07149	0.07185	0.07185	0.09193	0.083	0.06867	0.08807	0.08807	0.07164	0.07164	0.05346	0.07661
3347.03	0.07156	0.06796	0.08095	0.07502	0.06781	0.05015	0.06522	0.02134	0.07124	0.07159	0.07159	0.09184	0.08327	0.06942	0.08856	0.08856	0.07153	0.07153	0.05337	0.07707
3346	0.07177	0.06804	0.08113	0.07576	0.06769	0.05053	0.06547	0.02189	0.07118	0.07152	0.07152	0.0922	0.08288	0.06982	0.08872	0.08872	0.0719	0.0719	0.05323	0.07705
3344.97	0.07232	0.06796	0.0811	0.07598	0.06701	0.05075	0.06556	0.02196	0.07153	0.07164	0.07164	0.09252	0.08249	0.06981	0.08888	0.08888	0.07221	0.07221	0.05315	0.07669
3343.94	0.07278	0.06777	0.0811	0.07598	0.06637	0.05079	0.06521	0.0218	0.07202	0.07176	0.07176	0.09269	0.08249	0.06994	0.08922	0.08922	0.07209	0.07209	0.05325	0.07638
3342.91	0.07302	0.06769	0.08113	0.07646	0.06622	0.05064	0.06503	0.02206	0.07272	0.07208	0.07208	0.09298	0.08259	0.07036	0.08971	0.08971	0.07216	0.07216	0.05336	0.07639
3341.88	0.07305	0.06758	0.08124	0.07711	0.06628	0.05033	0.06578	0.0226	0.07315	0.07256	0.07256	0.09352	0.08286	0.07052	0.09005	0.09005	0.0725	0.0725	0.05327	0.07631
3340.85	0.07312	0.06756	0.08125	0.07746	0.0665	0.05032	0.06642	0.02264	0.07308	0.07269	0.07269	0.09399	0.08327	0.07035	0.08998	0.08998	0.07251	0.07251	0.05313	0.07641
3339.83	0.07326	0.06796	0.0812	0.07747	0.06691	0.05047	0.06602	0.02215	0.07302	0.07241	0.07241	0.09399	0.08325	0.07024	0.08968	0.08968	0.07208	0.07208	0.05311	0.07703
3338.8	0.07319	0.06855	0.08137	0.07734	0.0673	0.05027	0.06525	0.02191	0.07267	0.07201	0.07201	0.09355	0.08283	0.07035	0.08952	0.08952	0.07198	0.07198	0.0534	0.07757
3337.77	0.07302	0.06883	0.08177	0.07717	0.06771	0.0503	0.06489	0.02184	0.07183	0.07209	0.07209	0.09306	0.08268	0.07029	0.08975	0.08975	0.07258	0.07258	0.05383	0.07782
3336.74	0.07325	0.06882	0.08199	0.07697	0.06789	0.05081	0.06499	0.0216	0.07151	0.07275	0.07275	0.09295	0.08321	0.07013	0.09005	0.09005	0.0731	0.0731	0.05409	0.07791
3335.71	0.07375	0.0686	0.08178	0.07706	0.06776	0.05097	0.0652	0.02132	0.07218	0.07295	0.07295	0.09323	0.0842	0.07046	0.09019	0.09019	0.07304	0.07304	0.05436	0.07776
3334.68	0.07429	0.06843	0.08155	0.07753	0.06755	0.05073	0.06553	0.02127	0.07279	0.07252	0.07252	0.0935	0.08488	0.07079	0.09029	0.09029	0.07283	0.07283	0.05448	0.07761
3333.65	0.07473	0.06869	0.08151	0.07751	0.06759	0.05053	0.06585	0.02159	0.07275	0.07236	0.07236	0.09351	0.08478	0.07054	0.09004	0.09004	0.07275	0.07275	0.05402	0.0777
3332.62	0.07456	0.06922	0.08131	0.07703	0.06809	0.05018	0.06576	0.02186	0.0724	0.0726	0.0726	0.09343	0.0844	0.07046	0.08959	0.08959	0.07278	0.07278	0.05351	0.0779
3331.59	0.07394	0.06935	0.08124	0.07698	0.06858	0.0498	0.06566	0.02187	0.07202	0.07289	0.07289	0.09368	0.08444	0.07096	0.08934	0.08934	0.07293	0.07293	0.0537	0.07802
3330.56	0.07355	0.06901	0.08186	0.07705	0.0686	0.05015	0.06574	0.02205	0.07178	0.07313	0.07313	0.09421	0.08469	0.0716	0.0894	0.0894	0.07313	0.07313	0.05418	0.07825
3329.53	0.07348	0.0687	0.08258	0.07698	0.06817	0.05088	0.06587	0.02244	0.07191	0.07325	0.07325	0.09431	0.08458	0.07165	0.08997	0.08997	0.0731	0.0731	0.05422	0.07861
3328.5	0.0736	0.06846	0.0825	0.07728	0.0677	0.05099	0.06613	0.02271	0.07238	0.07297	0.07297	0.09393	0.08416	0.07083	0.09075	0.09075	0.0727	0.0727	0.05399	0.07872
3327.47	0.07391	0.06831	0.08199	0.07774	0.06757	0.05089	0.06639	0.02259	0.07286	0.07258	0.07258	0.09372	0.08402	0.07022	0.09104	0.09104	0.07233	0.07233	0.05377	0.07872
3326.45	0.07414	0.06862	0.08177	0.0779	0.06767	0.05102	0.06658	0.02212	0.0729	0.0723	0.0723	0.09371	0.0844	0.07038	0.09084	0.09084	0.07208	0.07208	0.05359	0.0787
3325.42	0.07402	0.06911	0.08178	0.07799	0.06784	0.05101	0.06656	0.02208	0.07246	0.07209	0.07209	0.09373	0.08501	0.0708	0.09081	0.09081	0.07196	0.07196	0.05366	0.0786
3324.39	0.07397	0.06937	0.0817	0.07805	0.06795	0.05084	0.06625	0.02266	0.07226	0.07242	0.07242	0.09376	0.08522	0.07137	0.09121	0.09121	0.07251	0.07251	0.05392	0.07873
3323.36	0.07427	0.06926	0.08156	0.07794	0.06781	0.0504	0.06593	0.02315	0.07283	0.07296	0.07296	0.09351	0.08471	0.07188	0.09162	0.09162	0.0735	0.0735	0.05393	0.07901
3322.33	0.07432	0.06899	0.08167	0.07782	0.06759	0.04983	0.06598	0.02326	0.07354	0.07311	0.07311	0.09317	0.084	0.072	0.09155	0.09155	0.07413	0.07413	0.05364	0.07896
3321.3	0.07403	0.069	0.0819	0.07769	0.06726	0.04981	0.06657	0.02317	0.07355	0.07345	0.07345	0.09319	0.08371	0.07202	0.09101	0.09101	0.07412	0.07412	0.05335	0.07866
3320.27	0.07385	0.0692	0.08196	0.0778	0.06677	0.0504	0.06713	0.023	0.07317	0.07391	0.07391	0.09336	0.08394	0.07199	0.09054	0.09054	0.07352	0.07352	0.05331	0.07847
3319.24	0.07387	0.06929	0.08196	0.07845	0.06664	0.05078	0.06696	0.02272	0.07293	0.07384	0.07384	0.09347	0.08454	0.07168	0.09036	0.09036	0.07298	0.07298	0.05359	0.07834
3318.21	0.07405	0.06925	0.0819	0.07911	0.06718	0.05048	0.06615	0.02237	0.07266	0.07364	0.07364	0.09364	0.08507	0.07143	0.09031	0.09031	0.07293	0.07293	0.05374	0.07782
3317.18	0.07414	0.06949	0.08194	0.07925	0.06781	0.05009	0.06554	0.02207	0.07259	0.07358	0.07358	0.09374	0.08509	0.07167	0.09034	0.09034	0.07299	0.07299	0.05343	0.07686
3316.15	0.07412	0.06997	0.0823	0.07908	0.06787	0.05036	0.06575	0.02205	0.07275	0.07331	0.07331	0.09365	0.08461	0.07213	0.09027	0.09027	0.07307	0.07307	0.05308	0.07663
3315.12	0.07422	0.06988	0.08248	0.07894	0.06751	0.05118	0.06626	0.02235	0.07259	0.07317	0.07317	0.0937	0.08411	0.07209	0.09031	0.09031	0.07331	0.07331	0.05301	0.07757
3314.09	0.07412	0.06938	0.08231	0.0788	0.06716	0.05162	0.06644	0.02268	0.07254	0.07346	0.07346	0.09371	0.08416	0.07149	0.0907	0.0907	0.07323	0.07323	0.0535	0.07844
3313.07	0.07388	0.06946	0.08243	0.07848	0.06702	0.05157	0.06629	0.02299	0.07286	0.07371	0.07371	0.09307	0.0846	0.07093	0.09117	0.09117	0.0728	0.0728	0.05444	0.07884
3312.04	0.07403	0.06996	0.08301	0.07803	0.06717	0.05164	0.06608	0.02334	0.07302	0.0735	0.0735	0.0925	0.0847	0.07071	0.09118	0.09118	0.07268	0.07268	0.05502	0.07917
3311.01	0.07428	0.06968	0.08337	0.07758	0.06766	0.05178	0.06581	0.02338	0.07293	0.07306	0.07306	0.09269	0.08426	0.07103	0.09064	0.09064	0.07304	0.07304	0.05497	0.07931
3309.98	0.0742	0.06876	0.08295	0.07721	0.06803	0.05173	0.06576	0.02306	0.07286	0.07284	0.07284	0.09281	0.08364	0.07173	0.09019	0.09019	0.07334	0.07334	0.0546	0.07901
3308.95	0.07409	0.0683	0.08233	0.07737	0.06809	0.05142	0.06605	0.02273	0.0731	0.07314	0.07314	0.09266	0.08354	0.07191	0.09007	0.09007	0.07321	0.07321	0.05424	0.07865
3307.92	0.07425	0.06851	0.08224	0.07821	0.06807	0.05058	0.06621	0.02238	0.07344	0.07363	0.07363	0.09301	0.08412	0.07138	0.09019	0.09019	0.07295	0.07295	0.05413	0.07865
3306.89	0.07456	0.06889	0.08229	0.07895	0.06783	0.04988	0.06619	0.02213	0.07353	0.07357	0.07357	0.09366	0.08481	0.07118	0.08995	0.08995	0.07293	0.07293	0.05416	0.07852
3305.86	0.07472	0.06919	0.08202	0.07938	0.0676	0.0503	0.0664	0.02214	0.07333	0.07326	0.07326	0.09373	0.08492	0.07193	0.08902	0.08902	0.07318	0.07318	0.0543	0.07819
3304.83	0.07446	0.06921	0.08187	0.07965	0.06753	0.05099	0.06656	0.02239	0.07309	0.07333	0.07333	0.09318	0.08468	0.0726	0.08875	0.08875	0.07344	0.07344	0.05456	0.07828
3303.8	0.07411	0.06921	0.082	0.07925	0.06726	0.05093	0.06627	0.02274	0.07328	0.07364	0.07364	0.0929	0.08499	0.0723	0.08961	0.08961	0.07357	0.07357	0.05463	0.07838
3302.77	0.07428	0.06962	0.08216	0.07847	0.067	0.05075	0.06616	0.02258	0.07358	0.07378	0.07378	0.09299	0.08545	0.07172	0.09033	0.09033	0.07355	0.07355	0.05462	0.07809
3301.74	0.07442	0.06988	0.08241	0.07816	0.06716	0.05073	0.06646	0.0221	0.07339	0.07354	0.07354	0.09281	0.08526	0.07153	0.09036	0.09036	0.07342	0.07342	0.05486	0.07791
3300.71	0.07401	0.06977	0.08247	0.07823	0.06741	0.05045	0.06658	0.02228	0.07305	0.07339	0.07339	0.09267	0.08474	0.07191	0.09012	0.09012	0.07355	0.07355	0.05505	0.07787
3299.69	0.07382	0.06971	0.0823	0.07819	0.06742	0.05023	0.06645	0.02283	0.07287	0.07359	0.07359	0.09314	0.08438	0.07252	0.09005	0.09005	0.07388	0.07388	0.05479	0.07764
3298.66	0.07394	0.06978	0.0825	0.0779	0.06752	0.05029	0.06668	0.02288	0.0726	0.07351	0.07351	0.09387	0.08434	0.07263	0.09032	0.09032	0.07393	0.07393	0.05437	0.07761
3297.63	0.07406	0.07005	0.0829	0.07778	0.06785	0.05028	0.06706	0.0228	0.07266	0.07308	0.07308	0.09412	0.08455	0.07232	0.09085	0.09085	0.07406	0.07406	0.05423	0.0779
3296.6	0.07445	0.07046	0.08287	0.07818	0.06788	0.05029	0.06676	0.02322	0.07339	0.07286	0.07286	0.09403	0.08477	0.07192	0.09106	0.09106	0.07439	0.07439	0.05441	0.078
3295.57	0.07465	0.07053	0.08265	0.07863	0.0674	0.05056	0.06628	0.02339	0.07364	0.07301	0.07301	0.0943	0.08482	0.07149	0.09067	0.09067	0.0741	0.0741	0.05453	0.078
3294.54	0.07439	0.07042	0.08266	0.07861	0.0669	0.05058	0.06626	0.02302	0.07335	0.07335	0.07335	0.09487	0.08491	0.07139	0.09034	0.09034	0.0736	0.0736	0.05441	0.07823
3293.51	0.0743	0.07047	0.08255	0.07839	0.06664	0.05022	0.06645	0.02298	0.07355	0.07346	0.07346	0.09511	0.08527	0.07166	0.09046	0.09046	0.07354	0.07354	0.0544	0.07867
3292.48	0.07417	0.07033	0.08216	0.0782	0.06697	0.04995	0.06648	0.02318	0.07349	0.07323	0.07323	0.09482	0.08537	0.07194	0.09065	0.09065	0.07342	0.07342	0.05455	0.0791
3291.45	0.07377	0.06998	0.08207	0.078	0.06772	0.04989	0.06644	0.02301	0.07257	0.07324	0.07324	0.09437	0.08488	0.07199	0.09077	0.09077	0.07291	0.07291	0.05452	0.07916
3290.42	0.0737	0.0696	0.08226	0.07808	0.06776	0.04977	0.06661	0.02223	0.07213	0.07328	0.07328	0.09405	0.08442	0.07176	0.09088	0.09088	0.07239	0.07239	0.05434	0.07891
3289.39	0.07379	0.06911	0.08232	0.07853	0.06722	0.04951	0.06669	0.02118	0.07244	0.07306	0.07306	0.0938	0.08433	0.07166	0.09081	0.09081	0.07222	0.07222	0.0542	0.07891
3288.36	0.0736	0.0691	0.08245	0.07876	0.06707	0.04943	0.06642	0.0212	0.07267	0.07332	0.07332	0.09345	0.08457	0.07178	0.09028	0.09028	0.07231	0.07231	0.05408	0.07903
3287.33	0.07336	0.06974	0.08283	0.07847	0.06712	0.04987	0.06605	0.02245	0.07266	0.07376	0.07376	0.09305	0.0852	0.07169	0.08953	0.08953	0.07216	0.07216	0.054	0.07883
3286.31	0.0734	0.07	0.08293	0.07805	0.06699	0.05045	0.06578	0.02319	0.07258	0.0734	0.0734	0.09312	0.08572	0.07137	0.0892	0.0892	0.07181	0.07181	0.054	0.0788
3285.28	0.07376	0.06958	0.08252	0.07778	0.06699	0.0506	0.0659	0.02267	0.0725	0.07292	0.07292	0.09357	0.08575	0.07139	0.08933	0.08933	0.07209	0.07209	0.05394	0.07901
3284.25	0.07415	0.06923	0.08219	0.07764	0.06721	0.05082	0.06647	0.02188	0.0725	0.07304	0.07304	0.09379	0.08552	0.072	0.08958	0.08958	0.07302	0.07302	0.05367	0.07894
3283.22	0.07413	0.06928	0.08205	0.07774	0.06743	0.05128	0.06683	0.02187	0.07272	0.07314	0.07314	0.09367	0.08516	0.07253	0.08983	0.08983	0.07344	0.07344	0.05334	0.07864
3282.19	0.07367	0.06944	0.08196	0.07789	0.06752	0.05117	0.06654	0.0224	0.07294	0.07319	0.07319	0.09362	0.08464	0.07233	0.08993	0.08993	0.07287	0.07287	0.05325	0.0784
3281.16	0.07335	0.06929	0.0822	0.07787	0.06744	0.05056	0.06599	0.02263	0.07284	0.07359	0.07359	0.09385	0.08402	0.07184	0.08964	0.08964	0.07206	0.07206	0.05357	0.07842
3280.13	0.07363	0.06923	0.08243	0.07802	0.06719	0.05018	0.06561	0.02271	0.07285	0.07391	0.07391	0.09397	0.08361	0.07179	0.08946	0.08946	0.07177	0.07177	0.05401	0.0784
3279.1	0.07407	0.06991	0.08238	0.07827	0.06701	0.05016	0.06573	0.02307	0.07315	0.0738	0.0738	0.09366	0.08373	0.07184	0.08988	0.08988	0.07213	0.07213	0.05409	0.07791
3278.07	0.07392	0.07066	0.08227	0.07804	0.06712	0.05009	0.06603	0.02335	0.07323	0.07353	0.07353	0.09314	0.08418	0.07147	0.08999	0.08999	0.07275	0.07275	0.05388	0.07723
3277.04	0.0734	0.07066	0.08215	0.07766	0.06748	0.0498	0.06617	0.02316	0.07322	0.07363	0.07363	0.09263	0.08461	0.07134	0.08951	0.08951	0.07305	0.07305	0.05366	0.07696
3276.01	0.07335	0.06989	0.08237	0.07772	0.06769	0.04962	0.06645	0.02297	0.07327	0.07386	0.07386	0.09232	0.08487	0.07167	0.08955	0.08955	0.07263	0.07263	0.05358	0.07747
3274.98	0.07381	0.06875	0.08259	0.07786	0.06739	0.04964	0.06654	0.0227	0.07305	0.07369	0.07369	0.09232	0.08496	0.07178	0.09003	0.09003	0.07215	0.07215	0.05344	0.0781
3273.95	0.07435	0.06814	0.08222	0.078	0.06699	0.04945	0.06639	0.02188	0.07282	0.07347	0.07347	0.0926	0.08508	0.07187	0.09002	0.09002	0.07243	0.07243	0.05328	0.07838
3272.93	0.0746	0.06842	0.08182	0.07815	0.06692	0.04942	0.06628	0.0213	0.07279	0.07318	0.07318	0.09256	0.08526	0.07208	0.08964	0.08964	0.07312	0.07312	0.05362	0.07869
3271.9	0.07456	0.06885	0.0817	0.07787	0.06708	0.0496	0.06577	0.02159	0.07271	0.07254	0.07254	0.09198	0.08509	0.07201	0.08917	0.08917	0.07341	0.07341	0.05422	0.07871
3270.87	0.07462	0.0688	0.08179	0.07769	0.06704	0.04944	0.0652	0.02208	0.07285	0.07201	0.07201	0.09157	0.08451	0.0719	0.08847	0.08847	0.0729	0.0729	0.0546	0.07826
3269.84	0.07458	0.06863	0.08193	0.07803	0.06639	0.04929	0.06536	0.02231	0.07287	0.07213	0.07213	0.0915	0.08399	0.07185	0.08816	0.08816	0.07232	0.07232	0.05491	0.07796
3268.81	0.07419	0.06867	0.08176	0.07817	0.06552	0.04944	0.06596	0.0224	0.07211	0.07273	0.07273	0.09153	0.08407	0.07168	0.08888	0.08888	0.07209	0.07209	0.05504	0.07804
3267.78	0.07414	0.06909	0.08147	0.07771	0.06555	0.04945	0.06616	0.02203	0.07142	0.07298	0.07298	0.09153	0.08471	0.07159	0.08981	0.08981	0.07156	0.07156	0.05459	0.07841
3266.75	0.07453	0.06982	0.08141	0.0773	0.06625	0.04933	0.06578	0.02188	0.07139	0.0726	0.0726	0.09131	0.08503	0.07157	0.09004	0.09004	0.07115	0.07115	0.05384	0.07879
3265.72	0.07415	0.07027	0.08164	0.07732	0.06629	0.04956	0.06544	0.02264	0.0715	0.07211	0.07211	0.09113	0.08455	0.07138	0.08969	0.08969	0.07167	0.07167	0.05333	0.07859
3264.69	0.07277	0.07	0.08182	0.07738	0.06586	0.04972	0.06559	0.02305	0.0713	0.07176	0.07176	0.09114	0.08382	0.07126	0.08936	0.08936	0.07241	0.07241	0.05307	0.07792
3263.66	0.07194	0.06914	0.08173	0.07734	0.06583	0.04944	0.06596	0.02253	0.07084	0.07167	0.07167	0.09109	0.08355	0.07143	0.08939	0.08939	0.07226	0.07226	0.05276	0.07753
3262.63	0.07243	0.06841	0.08137	0.07723	0.06595	0.04914	0.06632	0.02168	0.07086	0.07181	0.07181	0.0912	0.08366	0.07156	0.08938	0.08938	0.07157	0.07157	0.05237	0.07738
3261.6	0.07316	0.06829	0.08096	0.07673	0.0658	0.04903	0.06649	0.02097	0.07149	0.0718	0.0718	0.09124	0.08348	0.07149	0.08881	0.08881	0.07164	0.07164	0.0525	0.07723
3260.58	0.07341	0.06845	0.08068	0.07618	0.06556	0.04912	0.06602	0.02104	0.07175	0.07148	0.07148	0.09103	0.08324	0.07124	0.08805	0.08805	0.07235	0.07235	0.05327	0.0774
3259.55	0.07327	0.06866	0.08046	0.07637	0.06536	0.04909	0.06522	0.02185	0.07151	0.07117	0.07117	0.09098	0.08334	0.07077	0.0876	0.0876	0.07269	0.07269	0.05361	0.07796
3258.52	0.0728	0.06877	0.08017	0.077	0.06504	0.04881	0.06475	0.02237	0.07165	0.0712	0.0712	0.09079	0.08316	0.07048	0.08725	0.08725	0.07271	0.07271	0.05337	0.07809
3257.49	0.07261	0.06838	0.08	0.07706	0.06485	0.04866	0.06485	0.02211	0.07203	0.07135	0.07135	0.09033	0.08302	0.07069	0.08718	0.08718	0.07257	0.07257	0.0534	0.07739
3256.46	0.07305	0.06796	0.08022	0.07654	0.06513	0.04865	0.06514	0.02153	0.07209	0.07145	0.07145	0.09005	0.08363	0.0708	0.08765	0.08765	0.07196	0.07196	0.05331	0.07662
3255.43	0.07343	0.06816	0.08047	0.07632	0.06571	0.04865	0.06505	0.02101	0.0719	0.07157	0.07157	0.09008	0.08409	0.0703	0.08792	0.08792	0.07116	0.07116	0.0527	0.07646
3254.4	0.07342	0.06853	0.08065	0.07627	0.06599	0.04856	0.06492	0.02074	0.07149	0.07187	0.07187	0.09027	0.08366	0.06982	0.08744	0.08744	0.07076	0.07076	0.05257	0.07666
3253.37	0.07356	0.06845	0.08073	0.07606	0.06562	0.04813	0.06502	0.02078	0.07102	0.07215	0.07215	0.09035	0.08305	0.06996	0.08684	0.08684	0.07123	0.07123	0.05296	0.07693
3252.34	0.07378	0.06823	0.0804	0.07587	0.06522	0.048	0.06507	0.02067	0.07058	0.07185	0.07185	0.09035	0.08301	0.07022	0.08664	0.08664	0.07216	0.07216	0.05275	0.07724
3251.31	0.07343	0.06825	0.08005	0.07592	0.06533	0.04838	0.06489	0.02035	0.07021	0.07122	0.07122	0.09038	0.08312	0.07033	0.08662	0.08662	0.07249	0.07249	0.05227	0.0772
3250.28	0.07278	0.06836	0.0801	0.07627	0.0655	0.04831	0.06443	0.02051	0.07006	0.0709	0.0709	0.09013	0.08295	0.07044	0.08656	0.08656	0.07217	0.07217	0.05237	0.0767
3249.25	0.07267	0.06827	0.08033	0.07641	0.06529	0.04749	0.06411	0.02102	0.07015	0.07089	0.07089	0.08978	0.08279	0.07048	0.08646	0.08646	0.07179	0.07179	0.05285	0.07623
3248.22	0.07304	0.06801	0.08061	0.07624	0.065	0.04662	0.06429	0.02118	0.07043	0.07066	0.07066	0.08948	0.08258	0.07042	0.08639	0.08639	0.07148	0.07148	0.05326	0.07606
3247.2	0.07349	0.06796	0.08063	0.07627	0.06495	0.04643	0.06447	0.02119	0.07068	0.07013	0.07013	0.08911	0.08223	0.07032	0.08651	0.08651	0.07121	0.07121	0.05317	0.07604
3246.17	0.07365	0.06777	0.08014	0.07645	0.06504	0.04684	0.06439	0.02105	0.0707	0.06983	0.06983	0.08894	0.08228	0.07032	0.08679	0.08679	0.07067	0.07067	0.05287	0.07606
3245.14	0.07322	0.06706	0.07967	0.07652	0.06475	0.04698	0.06421	0.02069	0.0706	0.06995	0.06995	0.08921	0.08279	0.07056	0.08708	0.08708	0.0702	0.0702	0.05296	0.07636
3244.11	0.07255	0.06662	0.07966	0.07665	0.06391	0.04676	0.064	0.02061	0.07057	0.06996	0.06996	0.08942	0.08324	0.07077	0.08731	0.08731	0.07031	0.07031	0.05307	0.07672
3243.08	0.07218	0.06713	0.07973	0.07689	0.06331	0.04656	0.0638	0.02075	0.0704	0.06967	0.06967	0.08928	0.08325	0.07065	0.08714	0.08714	0.07073	0.07073	0.05294	0.07652
3242.05	0.0722	0.06798	0.0794	0.07694	0.06341	0.0463	0.06366	0.0209	0.06999	0.06967	0.06967	0.08923	0.0829	0.07048	0.08669	0.08669	0.07121	0.07121	0.05298	0.07595
3241.02	0.07243	0.06809	0.07914	0.07643	0.06385	0.04608	0.06373	0.02074	0.06966	0.06978	0.06978	0.08933	0.08264	0.07069	0.0863	0.0863	0.07137	0.07137	0.05311	0.07571
3239.99	0.07274	0.06739	0.0793	0.07571	0.06405	0.04623	0.06398	0.01985	0.06955	0.06971	0.06971	0.08912	0.08269	0.07092	0.08577	0.08577	0.07107	0.07107	0.0532	0.07587
3238.96	0.07319	0.06699	0.07907	0.07536	0.06381	0.04659	0.064	0.0188	0.06967	0.06967	0.06967	0.08859	0.08256	0.07071	0.08534	0.08534	0.07093	0.07093	0.05326	0.07585
3237.93	0.07371	0.06722	0.0785	0.07535	0.06331	0.0469	0.0638	0.01849	0.06957	0.0698	0.0698	0.08828	0.08223	0.07054	0.08531	0.08531	0.0712	0.0712	0.05331	0.0755
3236.9	0.07373	0.06743	0.07851	0.07561	0.06296	0.04716	0.06357	0.01877	0.06917	0.07025	0.07025	0.08816	0.08194	0.07056	0.08547	0.08547	0.07118	0.07118	0.05299	0.07517
3235.87	0.07285	0.06748	0.07906	0.07584	0.06325	0.04724	0.06348	0.01926	0.06911	0.07058	0.07058	0.08792	0.08159	0.07052	0.08565	0.08565	0.07074	0.07074	0.05212	0.07523
3234.84	0.07186	0.06738	0.07931	0.0758	0.06393	0.04703	0.06342	0.01975	0.06925	0.07026	0.07026	0.0879	0.08117	0.07067	0.08579	0.08579	0.07043	0.07043	0.05167	0.07544
3233.82	0.07162	0.06722	0.07922	0.07555	0.06414	0.04675	0.06329	0.01974	0.06925	0.06957	0.06957	0.08816	0.08083	0.07067	0.08564	0.08564	0.07026	0.07026	0.05198	0.07523
3232.79	0.07193	0.06736	0.07926	0.07514	0.06362	0.04662	0.06334	0.01947	0.06938	0.06924	0.06924	0.08809	0.0808	0.07027	0.08535	0.08535	0.07018	0.07018	0.05212	0.07496
3231.76	0.07221	0.06759	0.0791	0.0749	0.06329	0.04662	0.06351	0.01936	0.0696	0.06949	0.06949	0.0876	0.0811	0.0699	0.08516	0.08516	0.0702	0.0702	0.05191	0.07503
3230.73	0.07219	0.06739	0.07855	0.07495	0.06352	0.04701	0.06352	0.01933	0.06951	0.06985	0.06985	0.08734	0.08125	0.06952	0.08487	0.08487	0.07023	0.07023	0.05192	0.07492
3229.7	0.07199	0.06689	0.07798	0.07502	0.06355	0.04725	0.06332	0.019	0.06914	0.06992	0.06992	0.08744	0.08076	0.06917	0.08461	0.08461	0.07024	0.07024	0.05201	0.07449
3228.67	0.07178	0.06672	0.07768	0.07482	0.06312	0.04675	0.06323	0.01807	0.06867	0.06956	0.06956	0.08737	0.08011	0.06916	0.08429	0.08429	0.06989	0.06989	0.05174	0.07422
3227.64	0.07156	0.06698	0.07785	0.07452	0.06285	0.04607	0.06324	0.01734	0.06815	0.06878	0.06878	0.08692	0.08005	0.06889	0.08406	0.08406	0.06927	0.06927	0.05129	0.07432
3226.61	0.07145	0.06699	0.07814	0.07443	0.06296	0.04579	0.06292	0.01726	0.06806	0.06802	0.06802	0.08651	0.08026	0.06832	0.08421	0.08421	0.06918	0.06918	0.05094	0.07453
3225.58	0.07132	0.06663	0.07806	0.07454	0.06313	0.04605	0.06229	0.01736	0.06852	0.06775	0.06775	0.08675	0.08036	0.06839	0.08411	0.08411	0.06963	0.06963	0.05087	0.07454
3224.55	0.07088	0.06639	0.07777	0.07447	0.06315	0.04614	0.06144	0.01757	0.06867	0.06776	0.06776	0.08744	0.08031	0.06857	0.08358	0.08358	0.06979	0.06979	0.05111	0.07438
3223.52	0.07045	0.066	0.07722	0.07401	0.06295	0.04555	0.06087	0.01776	0.06813	0.06785	0.06785	0.08763	0.08028	0.06847	0.08331	0.08331	0.06936	0.06936	0.05128	0.07436
3222.49	0.07027	0.06545	0.0765	0.0736	0.06291	0.0451	0.06117	0.01777	0.06777	0.06808	0.06808	0.0875	0.08025	0.06875	0.08325	0.08325	0.06884	0.06884	0.05135	0.07445
3221.46	0.07003	0.0656	0.07622	0.07369	0.0631	0.04536	0.0615	0.01789	0.06792	0.06823	0.06823	0.08738	0.08	0.06896	0.08307	0.08307	0.06872	0.06872	0.05168	0.07435
3220.44	0.06975	0.06637	0.0763	0.07404	0.06283	0.04605	0.06149	0.01787	0.06814	0.06815	0.06815	0.08699	0.0797	0.06875	0.08295	0.08295	0.06865	0.06865	0.05207	0.07387
3219.41	0.06966	0.06653	0.0766	0.07424	0.06218	0.04646	0.06178	0.01747	0.06812	0.06821	0.06821	0.0866	0.07969	0.06854	0.08275	0.08275	0.06839	0.06839	0.05219	0.07335
3218.38	0.06987	0.06595	0.07705	0.07414	0.06191	0.04596	0.06212	0.01734	0.06774	0.06838	0.06838	0.08623	0.07987	0.06823	0.08246	0.08246	0.0684	0.0684	0.052	0.07328
3217.35	0.07011	0.06557	0.07711	0.07419	0.06206	0.04523	0.06197	0.01748	0.06745	0.06813	0.06813	0.08572	0.0798	0.0677	0.0825	0.0825	0.06863	0.06863	0.05144	0.07344
3216.32	0.07006	0.06553	0.07681	0.07455	0.06204	0.04502	0.06171	0.01726	0.06762	0.06755	0.06755	0.08555	0.07975	0.06719	0.08267	0.08267	0.06848	0.06848	0.05073	0.07334
3215.29	0.06991	0.06551	0.07665	0.07463	0.06178	0.04491	0.06162	0.01652	0.06765	0.06724	0.06724	0.08561	0.07967	0.06708	0.08239	0.08239	0.06797	0.06797	0.05037	0.07281
3214.26	0.06987	0.06563	0.07664	0.07436	0.06165	0.04473	0.06137	0.01583	0.06707	0.06731	0.06731	0.08529	0.07932	0.06752	0.08182	0.08182	0.06772	0.06772	0.0506	0.07225
3213.23	0.06971	0.06598	0.0762	0.07426	0.06155	0.0447	0.06098	0.01605	0.06632	0.06746	0.06746	0.08487	0.07914	0.06813	0.08166	0.08166	0.06785	0.06785	0.05115	0.07224
3212.2	0.06962	0.06586	0.0757	0.07398	0.06138	0.04476	0.06067	0.01678	0.06598	0.06767	0.06767	0.08487	0.0789	0.06852	0.08195	0.08195	0.06775	0.06775	0.05148	0.07261
3211.17	0.06987	0.0652	0.07572	0.073	0.06139	0.04464	0.06048	0.01715	0.06618	0.06776	0.06776	0.08487	0.07838	0.06847	0.08209	0.08209	0.06736	0.06736	0.05142	0.07281
3210.14	0.06995	0.06479	0.07566	0.07221	0.06144	0.04446	0.06052	0.0172	0.06637	0.06733	0.06733	0.08475	0.07811	0.06796	0.08199	0.08199	0.0673	0.0673	0.05126	0.07268
3209.11	0.06946	0.06469	0.07554	0.07218	0.06131	0.04461	0.0606	0.01699	0.06645	0.06674	0.06674	0.08461	0.07807	0.0676	0.08205	0.08205	0.06757	0.06757	0.05096	0.07238
3208.08	0.06886	0.0648	0.07586	0.07255	0.06115	0.04491	0.06055	0.01605	0.06667	0.06654	0.06654	0.08435	0.07809	0.06751	0.08209	0.08209	0.0678	0.0678	0.05066	0.07229
3207.06	0.06857	0.06488	0.07606	0.07304	0.06091	0.04499	0.06031	0.01494	0.06669	0.06679	0.06679	0.08441	0.07833	0.06723	0.08196	0.08196	0.06778	0.06778	0.05081	0.07283
3206.03	0.06851	0.06451	0.07552	0.07301	0.06071	0.04476	0.06007	0.01467	0.06664	0.06694	0.06694	0.08461	0.07853	0.06695	0.08203	0.08203	0.06765	0.06765	0.05094	0.07339
3205	0.06877	0.06413	0.07475	0.07248	0.06086	0.04447	0.06	0.01474	0.06656	0.06664	0.06664	0.08441	0.07845	0.06683	0.08202	0.08202	0.06762	0.06762	0.05054	0.07318
3203.97	0.06939	0.06439	0.07439	0.07234	0.06086	0.04419	0.06	0.01448	0.06634	0.06605	0.06605	0.08403	0.07823	0.0666	0.08149	0.08149	0.06736	0.06736	0.05024	0.07252
3202.94	0.0697	0.06495	0.07426	0.07268	0.06026	0.04399	0.05997	0.01446	0.06649	0.06553	0.06553	0.08369	0.07807	0.06615	0.08074	0.08074	0.0669	0.0669	0.05046	0.07191
3201.91	0.06925	0.06526	0.07413	0.07275	0.05975	0.04421	0.05999	0.01521	0.06682	0.06555	0.06555	0.08331	0.07824	0.06596	0.08005	0.08005	0.06689	0.06689	0.05071	0.07169
3200.88	0.06852	0.06548	0.0742	0.07229	0.05975	0.04453	0.06016	0.01576	0.06668	0.06611	0.06611	0.08311	0.07821	0.06614	0.0798	0.0798	0.06713	0.06713	0.05063	0.07204
3199.85	0.06797	0.06559	0.07426	0.07191	0.05997	0.04458	0.06022	0.01518	0.06632	0.06628	0.06628	0.08315	0.07738	0.06609	0.08005	0.08005	0.06693	0.06693	0.0502	0.07238
3198.82	0.0679	0.06531	0.07417	0.07184	0.06019	0.04449	0.05996	0.01462	0.0662	0.06554	0.06554	0.08301	0.07663	0.06597	0.08015	0.08015	0.06665	0.06665	0.04963	0.07244
3197.79	0.06823	0.06488	0.07415	0.07163	0.06039	0.04414	0.05954	0.01486	0.06641	0.06489	0.06489	0.08285	0.07666	0.06614	0.07997	0.07997	0.06679	0.06679	0.04949	0.0723
3196.76	0.06853	0.06454	0.0738	0.07133	0.06056	0.04368	0.05952	0.01539	0.06668	0.06474	0.06474	0.08262	0.0769	0.06626	0.07975	0.07975	0.0669	0.0669	0.04988	0.07192
3195.73	0.0687	0.06432	0.07343	0.07144	0.06047	0.04339	0.06003	0.01571	0.06644	0.06455	0.06455	0.08214	0.07686	0.06606	0.07959	0.07959	0.06662	0.06662	0.05028	0.07142
3194.7	0.06883	0.0642	0.07364	0.07194	0.0602	0.04321	0.0602	0.01509	0.06577	0.06457	0.06457	0.08186	0.07651	0.06599	0.07959	0.07959	0.06631	0.06631	0.0502	0.07098
3193.68	0.06871	0.06405	0.07378	0.07225	0.06043	0.04315	0.05964	0.01405	0.06523	0.06495	0.06495	0.08182	0.07656	0.06632	0.07948	0.07948	0.06622	0.06622	0.04982	0.07079
3192.65	0.06829	0.06392	0.07371	0.07211	0.06098	0.04348	0.05904	0.01347	0.0649	0.0652	0.0652	0.08222	0.07721	0.06647	0.07927	0.07927	0.06623	0.06623	0.04956	0.07079
3191.62	0.06785	0.06404	0.07388	0.07186	0.06083	0.04395	0.05882	0.01306	0.06477	0.06487	0.06487	0.08283	0.0774	0.06636	0.07957	0.07957	0.0662	0.0662	0.04929	0.07084
3190.59	0.06758	0.06402	0.07403	0.07171	0.0599	0.04393	0.05874	0.01293	0.06504	0.06444	0.06444	0.08282	0.07718	0.06622	0.08003	0.08003	0.06613	0.06613	0.04897	0.07089
3189.56	0.06745	0.06352	0.0739	0.07165	0.05905	0.04354	0.05876	0.01321	0.06538	0.06459	0.06459	0.08209	0.07704	0.06598	0.07995	0.07995	0.06621	0.06621	0.04909	0.0707
3188.53	0.06732	0.06302	0.07386	0.07191	0.05893	0.04336	0.05881	0.01324	0.06543	0.06479	0.06479	0.08141	0.07658	0.06559	0.07957	0.07957	0.06628	0.06628	0.04959	0.07058
3187.5	0.06733	0.06279	0.07416	0.07211	0.05939	0.0434	0.05861	0.0129	0.0655	0.06445	0.06445	0.08129	0.07605	0.06503	0.07922	0.07922	0.06596	0.06596	0.05006	0.07102
3186.47	0.06747	0.06287	0.07414	0.07168	0.05968	0.0433	0.0584	0.01288	0.06552	0.06424	0.06424	0.08115	0.07568	0.06465	0.07881	0.07881	0.06554	0.06554	0.0503	0.07136
3185.44	0.06745	0.06311	0.07344	0.07093	0.05961	0.04303	0.05841	0.01313	0.06509	0.06444	0.06444	0.08079	0.07562	0.06483	0.07835	0.07835	0.0653	0.0653	0.05008	0.07105
3184.41	0.06737	0.06319	0.07281	0.07032	0.05947	0.0426	0.0583	0.01303	0.06442	0.06428	0.06428	0.0807	0.0759	0.06519	0.07797	0.07797	0.06512	0.06512	0.04963	0.07066
3183.38	0.06748	0.06323	0.07266	0.0702	0.05904	0.04211	0.05796	0.01289	0.0638	0.0639	0.0639	0.08082	0.07583	0.06504	0.07771	0.07771	0.06517	0.06517	0.0495	0.07047
3182.35	0.06768	0.0634	0.07259	0.07046	0.05825	0.04211	0.05784	0.01288	0.06331	0.06393	0.06393	0.08082	0.07537	0.06472	0.0777	0.0777	0.06544	0.06544	0.04951	0.07018
3181.32	0.06765	0.06334	0.07242	0.07034	0.05757	0.04277	0.05811	0.01255	0.0634	0.06408	0.06408	0.08056	0.07512	0.06483	0.07763	0.07763	0.06534	0.06534	0.04924	0.06991
3180.3	0.06717	0.06278	0.07233	0.06976	0.05736	0.04339	0.05835	0.01231	0.0638	0.06389	0.06389	0.08024	0.07511	0.06483	0.0772	0.0772	0.06494	0.06494	0.04902	0.06968
3179.27	0.06662	0.06213	0.07233	0.06945	0.05761	0.04323	0.05816	0.01251	0.06363	0.06359	0.06359	0.08	0.07509	0.06438	0.07684	0.07684	0.0648	0.0648	0.04907	0.06946
3178.24	0.06648	0.06206	0.07222	0.06966	0.05805	0.04282	0.05779	0.01233	0.06317	0.0634	0.0634	0.07979	0.07508	0.06407	0.07699	0.07699	0.06477	0.06477	0.04895	0.06952
3177.21	0.06672	0.06232	0.07196	0.06999	0.05843	0.04274	0.0576	0.01187	0.06313	0.06305	0.06305	0.07985	0.07516	0.06432	0.07736	0.07736	0.06452	0.06452	0.04852	0.06961
3176.18	0.06727	0.06224	0.07186	0.07002	0.05843	0.04267	0.05752	0.01207	0.06341	0.0627	0.0627	0.07994	0.0752	0.06474	0.07739	0.07739	0.06417	0.06417	0.04828	0.06932
3175.15	0.0675	0.06199	0.07219	0.06971	0.05793	0.04244	0.05758	0.01237	0.06344	0.06261	0.06261	0.07979	0.07492	0.06478	0.07713	0.07713	0.06403	0.06403	0.04839	0.06903
3174.12	0.06709	0.06188	0.07234	0.06959	0.05757	0.04224	0.05767	0.01202	0.06311	0.06254	0.06254	0.07941	0.07447	0.06459	0.07664	0.07664	0.06426	0.06426	0.0485	0.06894
3173.09	0.0668	0.06164	0.07208	0.06969	0.0577	0.04226	0.05747	0.01132	0.0629	0.06233	0.06233	0.07891	0.07441	0.06448	0.07608	0.07608	0.06454	0.06454	0.04859	0.06899
3172.06	0.06683	0.06143	0.07204	0.06938	0.05769	0.04223	0.0572	0.01079	0.06271	0.06207	0.06207	0.07865	0.07453	0.06454	0.07581	0.07581	0.06442	0.06442	0.0487	0.06938
3171.03	0.06677	0.06143	0.07204	0.06908	0.05725	0.04188	0.05712	0.01069	0.06252	0.062	0.062	0.07851	0.07414	0.0648	0.07564	0.07564	0.06405	0.06405	0.04845	0.06965
3170	0.06627	0.06137	0.07171	0.06916	0.05695	0.04138	0.05666	0.01094	0.06285	0.06217	0.06217	0.07834	0.07334	0.06486	0.07571	0.07571	0.06373	0.06373	0.04818	0.06935
3168.97	0.06573	0.06138	0.07137	0.06906	0.05723	0.04088	0.05578	0.01103	0.06332	0.06213	0.06213	0.07819	0.07263	0.06437	0.0759	0.0759	0.06357	0.06357	0.04831	0.06907
3167.95	0.0654	0.0617	0.07121	0.06886	0.05755	0.04057	0.05546	0.01054	0.06324	0.06182	0.06182	0.07793	0.07231	0.06374	0.07553	0.07553	0.06349	0.06349	0.04814	0.06898
3166.92	0.06501	0.06195	0.07094	0.06883	0.05733	0.04038	0.05578	0.01022	0.06283	0.06174	0.06174	0.07777	0.0725	0.06337	0.07504	0.07504	0.06339	0.06339	0.04756	0.06873
3165.89	0.06484	0.06169	0.07063	0.06869	0.05701	0.04007	0.05608	0.01022	0.06269	0.06197	0.06197	0.07785	0.07288	0.06324	0.07519	0.07519	0.06344	0.06344	0.04748	0.06856
3164.86	0.06509	0.0614	0.07067	0.06846	0.05692	0.03994	0.0562	0.00978	0.06279	0.06209	0.06209	0.07768	0.07312	0.06342	0.0755	0.0755	0.06353	0.06353	0.04775	0.06862
3163.83	0.06551	0.06148	0.07074	0.06827	0.05675	0.0401	0.05646	0.00945	0.06271	0.06188	0.06188	0.077	0.07314	0.0638	0.07536	0.07536	0.06359	0.06359	0.04783	0.06864
3162.8	0.0656	0.06148	0.07047	0.06832	0.05658	0.04034	0.05667	0.00935	0.06215	0.06145	0.06145	0.0767	0.07313	0.06382	0.07497	0.07497	0.06367	0.06367	0.04774	0.06852
3161.77	0.06535	0.06132	0.07016	0.06852	0.05665	0.04049	0.05617	0.00904	0.06134	0.06108	0.06108	0.07715	0.07328	0.06345	0.07466	0.07466	0.06356	0.06356	0.0475	0.06836
3160.74	0.06532	0.06118	0.07012	0.06827	0.05675	0.04032	0.05547	0.00905	0.06112	0.06085	0.06085	0.07753	0.07307	0.06298	0.07463	0.07463	0.06319	0.06319	0.04734	0.06825
3159.71	0.06567	0.061	0.07016	0.06787	0.05654	0.03991	0.05531	0.00943	0.06154	0.06083	0.06083	0.07757	0.07237	0.06254	0.07496	0.07496	0.06263	0.06263	0.04754	0.06811
3158.68	0.06594	0.06069	0.06997	0.06797	0.05623	0.03965	0.05533	0.00982	0.06175	0.06117	0.06117	0.07743	0.07194	0.06252	0.07507	0.07507	0.06228	0.06228	0.04774	0.06781
3157.65	0.06583	0.06052	0.07001	0.06798	0.05626	0.03979	0.05515	0.0098	0.06168	0.06125	0.06125	0.07684	0.07187	0.06273	0.07458	0.07458	0.06253	0.06253	0.04765	0.06745
3156.62	0.06552	0.06055	0.07052	0.06753	0.05635	0.04015	0.05477	0.00907	0.06166	0.06077	0.06077	0.07627	0.07178	0.06269	0.07409	0.07409	0.06291	0.06291	0.04745	0.06736
3155.59	0.06522	0.06016	0.07052	0.0673	0.05613	0.04016	0.05442	0.0085	0.06168	0.06019	0.06019	0.07632	0.0716	0.06258	0.07411	0.07411	0.06279	0.06279	0.04753	0.0675
3154.57	0.06485	0.05973	0.06971	0.06756	0.05574	0.03972	0.05445	0.00861	0.0619	0.05973	0.05973	0.07634	0.0715	0.06228	0.07421	0.07421	0.06233	0.06233	0.04809	0.06754
3153.54	0.06444	0.05978	0.06904	0.06794	0.05557	0.03945	0.05483	0.00857	0.06218	0.05966	0.05966	0.07608	0.07151	0.06176	0.07388	0.07388	0.06214	0.06214	0.04835	0.06754
3152.51	0.06422	0.05991	0.06906	0.06799	0.05559	0.03968	0.05498	0.0083	0.06201	0.06001	0.06001	0.07589	0.07138	0.06173	0.07351	0.07351	0.06225	0.06225	0.04793	0.06761
3151.48	0.06425	0.05997	0.06936	0.06783	0.05535	0.03987	0.05485	0.00859	0.06144	0.0603	0.0603	0.0757	0.07116	0.06205	0.07352	0.07352	0.06202	0.06202	0.04773	0.06779
3150.45	0.0642	0.06018	0.06955	0.06771	0.05489	0.03998	0.05485	0.0091	0.06095	0.06031	0.06031	0.0757	0.07096	0.06218	0.07352	0.07352	0.06136	0.06136	0.04783	0.06784
3149.42	0.06413	0.06034	0.06986	0.0674	0.05471	0.04022	0.05481	0.00899	0.06097	0.06005	0.06005	0.07583	0.07084	0.06216	0.07324	0.07324	0.06101	0.06101	0.04763	0.06739
3148.39	0.06437	0.06013	0.07005	0.06698	0.05462	0.04026	0.05493	0.00835	0.06152	0.05985	0.05985	0.07562	0.07082	0.06218	0.07295	0.07295	0.06109	0.06109	0.04722	0.06663
3147.36	0.0643	0.0596	0.06955	0.06694	0.05437	0.04024	0.05504	0.00767	0.06189	0.05993	0.05993	0.07538	0.07075	0.0622	0.07289	0.07289	0.06097	0.06097	0.04694	0.06594
3146.33	0.06378	0.05915	0.06876	0.06703	0.05436	0.0403	0.05468	0.00726	0.06176	0.05964	0.05964	0.07518	0.07052	0.06201	0.07278	0.07278	0.06079	0.06079	0.04671	0.06562
3145.3	0.06347	0.05893	0.06859	0.06665	0.05452	0.04023	0.05412	0.00733	0.0614	0.05881	0.05881	0.07468	0.07023	0.06181	0.0725	0.0725	0.06099	0.06099	0.04659	0.06585
3144.27	0.06347	0.05879	0.0688	0.06596	0.05447	0.04006	0.05369	0.00775	0.06072	0.05848	0.05848	0.07446	0.07019	0.06164	0.07229	0.07229	0.06141	0.06141	0.04662	0.06613
3143.24	0.06381	0.05891	0.0686	0.06548	0.05427	0.03981	0.05355	0.0079	0.06015	0.05888	0.05888	0.07495	0.0702	0.06129	0.07214	0.07214	0.06172	0.06172	0.04646	0.06615
3142.21	0.0641	0.05921	0.06833	0.0652	0.05417	0.03948	0.05357	0.00743	0.06023	0.05923	0.05923	0.07542	0.06993	0.06136	0.07195	0.07195	0.06155	0.06155	0.04618	0.0661
3141.19	0.0638	0.05917	0.06819	0.06512	0.05417	0.03947	0.0534	0.00692	0.06059	0.05941	0.05941	0.07506	0.06964	0.06175	0.07153	0.07153	0.06085	0.06085	0.04618	0.06597
3140.16	0.0632	0.05891	0.06785	0.0652	0.05389	0.03988	0.05326	0.00659	0.06068	0.05939	0.05939	0.07411	0.06944	0.06161	0.07108	0.07108	0.06037	0.06037	0.04621	0.0659
3139.13	0.06276	0.05878	0.06747	0.06558	0.0534	0.0402	0.05343	0.00618	0.06022	0.05898	0.05898	0.07355	0.06916	0.06114	0.07128	0.07128	0.06049	0.06049	0.04589	0.06589
3138.1	0.06273	0.05849	0.06732	0.06636	0.05323	0.04006	0.05365	0.00601	0.05943	0.05848	0.05848	0.07362	0.06885	0.06086	0.07193	0.07193	0.0608	0.0608	0.0457	0.06589
3137.07	0.06306	0.05825	0.06724	0.0667	0.05342	0.03967	0.05358	0.00589	0.05901	0.05821	0.05821	0.07346	0.06876	0.06082	0.07219	0.07219	0.06115	0.06115	0.04618	0.06598
3136.04	0.06323	0.05824	0.06703	0.06608	0.05355	0.03919	0.05327	0.00547	0.05887	0.05814	0.05814	0.07277	0.06897	0.06083	0.07181	0.07181	0.06115	0.06115	0.04696	0.06584
3135.01	0.06308	0.05802	0.0669	0.06517	0.05353	0.03872	0.05295	0.00527	0.05869	0.05807	0.05807	0.07235	0.06906	0.06066	0.07133	0.07133	0.0605	0.0605	0.04711	0.06529
3133.98	0.06276	0.05783	0.06694	0.06494	0.05351	0.03881	0.05283	0.00537	0.05877	0.0579	0.0579	0.07252	0.06878	0.06046	0.07118	0.07118	0.05974	0.05974	0.04663	0.06493
3132.95	0.06241	0.05816	0.06711	0.06532	0.05335	0.03934	0.05289	0.00542	0.05919	0.05787	0.05787	0.07297	0.06849	0.06034	0.07122	0.07122	0.0594	0.0594	0.04627	0.06511
3131.92	0.0623	0.05835	0.06699	0.06544	0.05299	0.03963	0.05269	0.00525	0.05939	0.05803	0.05803	0.07309	0.06846	0.06015	0.07122	0.07122	0.05946	0.05946	0.04592	0.06506
3130.89	0.06237	0.05788	0.06662	0.06519	0.05269	0.03948	0.05233	0.0051	0.05891	0.05789	0.05789	0.07269	0.06873	0.05999	0.07109	0.07109	0.05941	0.05941	0.04537	0.06446
3129.86	0.06235	0.05724	0.06676	0.0649	0.05259	0.03898	0.05243	0.00523	0.05824	0.05747	0.05747	0.07217	0.06893	0.06008	0.07083	0.07083	0.05932	0.05932	0.0453	0.06419
3128.83	0.06228	0.05697	0.06687	0.06482	0.05277	0.03856	0.05258	0.00532	0.05816	0.05738	0.05738	0.07195	0.06865	0.06027	0.07057	0.07057	0.0595	0.0595	0.04578	0.06433
3127.81	0.06226	0.05703	0.06636	0.06506	0.05293	0.03824	0.05215	0.00517	0.05863	0.05755	0.05755	0.07195	0.06834	0.06034	0.0706	0.0706	0.05953	0.05953	0.04573	0.06437
3126.78	0.06227	0.05724	0.06623	0.06514	0.05249	0.03794	0.05174	0.00497	0.05907	0.05765	0.05765	0.07169	0.0685	0.06014	0.07057	0.07057	0.05929	0.05929	0.04508	0.06424
3125.75	0.06222	0.05729	0.06661	0.06485	0.05196	0.03783	0.05185	0.00479	0.05928	0.05775	0.05775	0.07135	0.06881	0.05967	0.07004	0.07004	0.05915	0.05915	0.04508	0.0641
3124.72	0.06216	0.05681	0.06666	0.06467	0.05216	0.03784	0.05199	0.00454	0.05928	0.05776	0.05776	0.07144	0.06879	0.05938	0.06943	0.06943	0.05905	0.05905	0.0455	0.06405
3123.69	0.06215	0.05631	0.0668	0.06451	0.05279	0.038	0.05176	0.00429	0.05895	0.05741	0.05741	0.07162	0.06859	0.0595	0.06891	0.06891	0.05886	0.05886	0.04536	0.06394
3122.66	0.06206	0.05645	0.06723	0.06411	0.05312	0.03829	0.05145	0.00434	0.05865	0.05709	0.05709	0.07134	0.06853	0.05948	0.0686	0.0686	0.0589	0.0589	0.04497	0.0639
3121.63	0.06158	0.05705	0.06699	0.06399	0.05295	0.03835	0.05122	0.00456	0.05859	0.0573	0.0573	0.07077	0.06807	0.05913	0.06888	0.06888	0.0591	0.0591	0.04495	0.06413
3120.6	0.061	0.05753	0.06596	0.06423	0.05253	0.03787	0.05089	0.00411	0.05839	0.05763	0.05763	0.07038	0.06723	0.05878	0.06933	0.06933	0.05909	0.05909	0.04516	0.06424
3119.57	0.06096	0.05748	0.06517	0.06425	0.05234	0.0374	0.05068	0.00329	0.05789	0.0576	0.0576	0.07032	0.06698	0.05876	0.06949	0.06949	0.05883	0.05883	0.04512	0.0641
3118.54	0.06123	0.05711	0.06517	0.06392	0.05265	0.03718	0.05074	0.00334	0.05739	0.05722	0.05722	0.07053	0.06739	0.05916	0.06926	0.06926	0.05865	0.05865	0.0449	0.06406
3117.51	0.06103	0.05679	0.06562	0.06346	0.05271	0.03695	0.05076	0.00402	0.05739	0.05665	0.05665	0.07088	0.06767	0.05932	0.06866	0.06866	0.05882	0.05882	0.04509	0.06382
3116.48	0.0605	0.0567	0.06573	0.06344	0.05213	0.03699	0.05085	0.00422	0.05788	0.05612	0.05612	0.07105	0.0675	0.05913	0.06813	0.06813	0.05898	0.05898	0.04548	0.06325
3115.45	0.06042	0.05675	0.06522	0.06378	0.0515	0.03734	0.0512	0.00388	0.05816	0.05607	0.05607	0.07076	0.0673	0.05928	0.06796	0.06796	0.05876	0.05876	0.04533	0.06279
3114.43	0.0608	0.05637	0.06487	0.0639	0.05133	0.03743	0.05142	0.00364	0.05783	0.05627	0.05627	0.07028	0.06737	0.05969	0.06795	0.06795	0.0584	0.0584	0.04493	0.06273
3113.4	0.06104	0.05588	0.0652	0.06394	0.05165	0.03704	0.05137	0.00373	0.05754	0.05631	0.05631	0.06999	0.0677	0.05964	0.06806	0.06806	0.05827	0.05827	0.04507	0.06293
3112.37	0.06116	0.0558	0.06558	0.06395	0.05183	0.03664	0.0514	0.00376	0.05778	0.05639	0.05639	0.0699	0.06801	0.05905	0.06805	0.06805	0.05832	0.05832	0.0453	0.06314
3111.34	0.06111	0.05593	0.06534	0.06389	0.05151	0.03674	0.0513	0.00338	0.05805	0.05648	0.05648	0.06991	0.06775	0.05832	0.06773	0.06773	0.05832	0.05832	0.04501	0.06331
3110.31	0.06059	0.05616	0.06488	0.06388	0.05114	0.0372	0.05069	0.00303	0.05781	0.05625	0.05625	0.06992	0.06699	0.05795	0.06748	0.06748	0.05816	0.05816	0.04449	0.06349
3109.28	0.06024	0.05637	0.06487	0.06369	0.05121	0.03734	0.05019	0.00313	0.05734	0.05598	0.05598	0.06992	0.06653	0.05817	0.06737	0.06737	0.05801	0.05801	0.04431	0.06376
3108.25	0.06059	0.05637	0.06515	0.06345	0.05169	0.03709	0.05024	0.00321	0.05725	0.05596	0.05596	0.07002	0.06655	0.05836	0.06739	0.06739	0.05803	0.05803	0.04459	0.06376
3107.22	0.06094	0.05623	0.06528	0.06344	0.05206	0.03693	0.05043	0.00319	0.05739	0.0558	0.0558	0.07018	0.06654	0.05822	0.06771	0.06771	0.05805	0.05805	0.04474	0.0632
3106.19	0.06073	0.05624	0.06521	0.06326	0.05197	0.03689	0.05048	0.00327	0.05737	0.05536	0.05536	0.07004	0.06625	0.0581	0.06811	0.06811	0.05793	0.05793	0.04458	0.06259
3105.16	0.06039	0.0564	0.0649	0.06292	0.05148	0.03664	0.05038	0.00327	0.05715	0.05511	0.05511	0.0695	0.06596	0.05823	0.06811	0.06811	0.05794	0.05794	0.04446	0.0623
3104.13	0.06057	0.0564	0.06435	0.06288	0.05112	0.03641	0.05019	0.00314	0.05698	0.0554	0.0554	0.0691	0.06586	0.05851	0.06775	0.06775	0.05807	0.05807	0.04447	0.06237
3103.1	0.06118	0.05627	0.06399	0.0629	0.0512	0.03663	0.05	0.00317	0.05706	0.056	0.056	0.06886	0.06582	0.05874	0.06748	0.06748	0.05798	0.05798	0.04461	0.06249
3102.07	0.06145	0.05599	0.06421	0.06282	0.05125	0.03715	0.04998	0.00342	0.05733	0.05618	0.05618	0.06865	0.06567	0.05879	0.0673	0.0673	0.05748	0.05748	0.04461	0.06214
3101.05	0.06092	0.05551	0.06478	0.06291	0.05102	0.03741	0.05037	0.00348	0.05754	0.05581	0.05581	0.06866	0.0655	0.05877	0.06728	0.06728	0.05708	0.05708	0.04434	0.06169
3100.02	0.06027	0.05503	0.06499	0.0631	0.05089	0.03708	0.05077	0.00341	0.05759	0.05545	0.05545	0.06879	0.06567	0.05882	0.06747	0.06747	0.05732	0.05732	0.04428	0.06187
3098.99	0.06017	0.05483	0.06488	0.06331	0.05103	0.03661	0.05062	0.00349	0.05744	0.05535	0.05535	0.06883	0.06606	0.05895	0.06764	0.06764	0.05769	0.05769	0.04435	0.06236
3097.96	0.06009	0.05495	0.06475	0.06327	0.05122	0.03644	0.05027	0.00346	0.05691	0.05534	0.05534	0.06865	0.06607	0.0589	0.06769	0.06769	0.05779	0.05779	0.04411	0.06239
3096.93	0.05986	0.05508	0.06436	0.0627	0.05099	0.03636	0.0502	0.0032	0.05653	0.05513	0.05513	0.06844	0.06552	0.05866	0.06732	0.06732	0.05773	0.05773	0.04395	0.06213
3095.9	0.05992	0.05508	0.06407	0.06233	0.05054	0.03609	0.05005	0.00285	0.05679	0.05497	0.05497	0.06854	0.06482	0.05834	0.06661	0.06661	0.05753	0.05753	0.0441	0.06214
3094.87	0.05997	0.05517	0.06444	0.06248	0.05054	0.03593	0.04953	0.0024	0.05707	0.05525	0.05525	0.06874	0.06463	0.05778	0.06623	0.06623	0.05736	0.05736	0.04412	0.06217
3093.84	0.05986	0.05532	0.06482	0.06255	0.05062	0.03604	0.0491	0.00192	0.057	0.05557	0.05557	0.06868	0.06473	0.05738	0.06647	0.06647	0.05742	0.05742	0.04375	0.06186
3092.81	0.05997	0.05519	0.0645	0.06251	0.0504	0.03623	0.04898	0.00175	0.05688	0.05537	0.05537	0.0685	0.06455	0.05749	0.06691	0.06691	0.05763	0.05763	0.04317	0.06164
3091.78	0.05996	0.05494	0.064	0.06247	0.05013	0.03659	0.04909	0.00201	0.05682	0.05489	0.05489	0.0684	0.06451	0.0576	0.06688	0.06688	0.05763	0.05763	0.04301	0.06181
3090.75	0.05957	0.05505	0.06377	0.06256	0.0502	0.03707	0.04938	0.0021	0.05678	0.05469	0.05469	0.06832	0.06467	0.05718	0.06648	0.06648	0.05721	0.05721	0.04358	0.06194
3089.72	0.05925	0.05524	0.0637	0.06295	0.05065	0.03739	0.04957	0.00183	0.05681	0.05471	0.05471	0.06817	0.06444	0.0564	0.06624	0.06624	0.05672	0.05672	0.04424	0.06194
3088.69	0.05933	0.05498	0.06389	0.06329	0.05083	0.03726	0.0494	0.0017	0.05683	0.05491	0.05491	0.06784	0.06409	0.05608	0.06619	0.06619	0.05651	0.05651	0.04434	0.06203
3087.67	0.05938	0.05451	0.06408	0.06316	0.05056	0.03688	0.0489	0.00184	0.05667	0.05519	0.05519	0.06774	0.06427	0.05653	0.06623	0.06623	0.05662	0.05662	0.04421	0.06206
3086.64	0.05921	0.05432	0.06384	0.06272	0.05034	0.03666	0.04848	0.00189	0.05636	0.05512	0.05512	0.06826	0.06473	0.05704	0.06651	0.06651	0.05668	0.05668	0.04432	0.06196
3085.61	0.05925	0.05435	0.06336	0.06233	0.05014	0.03652	0.04837	0.00161	0.05609	0.05487	0.05487	0.06883	0.06478	0.05713	0.06679	0.06679	0.05654	0.05654	0.0443	0.06183
3084.58	0.05944	0.05451	0.0632	0.06211	0.04979	0.03647	0.04854	0.00152	0.056	0.05489	0.05489	0.0688	0.06457	0.05717	0.06669	0.06669	0.05646	0.05646	0.04373	0.06162
3083.55	0.05922	0.05459	0.06326	0.06202	0.04947	0.0366	0.04893	0.00151	0.05627	0.05476	0.05476	0.06823	0.06435	0.05717	0.06636	0.06636	0.0564	0.0564	0.04317	0.06159
3082.52	0.05874	0.05446	0.06308	0.06172	0.04936	0.03646	0.04936	0.00101	0.05647	0.05436	0.05436	0.06756	0.06401	0.05698	0.06588	0.06588	0.05639	0.05639	0.04313	0.06184
3081.49	0.05864	0.05442	0.06274	0.06111	0.04967	0.03596	0.04956	0.0006	0.05609	0.05431	0.05431	0.06709	0.0638	0.05698	0.06537	0.06537	0.05646	0.05646	0.04328	0.06199
3080.46	0.05884	0.05439	0.06252	0.06106	0.05027	0.03577	0.0495	0.0004	0.05552	0.05469	0.05469	0.06661	0.0638	0.05718	0.06526	0.06526	0.0565	0.0565	0.04329	0.06195
3079.43	0.05893	0.05402	0.06258	0.06162	0.05038	0.0359	0.04928	0.00015	0.05532	0.0546	0.0546	0.06619	0.0638	0.05707	0.0653	0.0653	0.05641	0.05641	0.04322	0.0619
3078.4	0.05877	0.05348	0.06274	0.06175	0.04987	0.03579	0.04883	0.00021	0.05541	0.05403	0.05403	0.06615	0.06382	0.0566	0.0651	0.0651	0.05602	0.05602	0.04314	0.06176
3077.37	0.05849	0.05325	0.06291	0.06154	0.04943	0.03548	0.04859	0.00037	0.05555	0.05386	0.05386	0.06624	0.06386	0.05628	0.06483	0.06483	0.05545	0.05545	0.04317	0.0616
3076.34	0.05828	0.05337	0.06298	0.06162	0.04929	0.03524	0.04872	0.00047	0.05558	0.05397	0.05397	0.06612	0.06392	0.05623	0.0649	0.0649	0.05514	0.05514	0.04344	0.06139
3075.32	0.05823	0.05351	0.06265	0.0616	0.04943	0.03544	0.04861	0.00091	0.05546	0.05376	0.05376	0.06589	0.06377	0.05622	0.06533	0.06533	0.05526	0.05526	0.04358	0.06106
3074.29	0.05824	0.05323	0.06233	0.0611	0.0497	0.03596	0.04828	0.00136	0.05548	0.05337	0.05337	0.06586	0.06318	0.0562	0.06532	0.06532	0.05559	0.05559	0.04343	0.06082
3073.26	0.05817	0.05274	0.06236	0.06052	0.04943	0.03598	0.04822	0.00152	0.05547	0.05318	0.05318	0.06612	0.06266	0.05634	0.06465	0.06465	0.05574	0.05574	0.04331	0.06065
3072.23	0.05793	0.05267	0.06238	0.06032	0.04865	0.03538	0.04834	0.00152	0.05498	0.05318	0.05318	0.06633	0.06255	0.05654	0.06414	0.06414	0.0556	0.0556	0.04322	0.06063
3071.2	0.05752	0.05294	0.0621	0.06042	0.04828	0.03488	0.04827	0.00095	0.05448	0.053	0.053	0.06614	0.06266	0.05639	0.06409	0.06409	0.05532	0.05532	0.0431	0.06087
3070.17	0.05721	0.05318	0.0618	0.06057	0.04863	0.03495	0.04813	0.00021	0.05457	0.05281	0.05281	0.06552	0.06263	0.05615	0.06416	0.06416	0.05501	0.05501	0.04304	0.0611
3069.14	0.0574	0.05317	0.06182	0.0605	0.04932	0.03511	0.04813	0.0002	0.05492	0.05294	0.05294	0.06522	0.06235	0.05622	0.06415	0.06415	0.05486	0.05486	0.04297	0.06124
3068.11	0.05804	0.0529	0.06179	0.0603	0.04967	0.03497	0.04795	0.00052	0.05499	0.053	0.053	0.06557	0.06214	0.05614	0.06417	0.06417	0.05493	0.05493	0.04311	0.06115
3067.08	0.05859	0.05274	0.06151	0.0605	0.04937	0.03483	0.04739	0.00057	0.05486	0.05282	0.05282	0.06586	0.06195	0.0558	0.06432	0.06432	0.05484	0.05484	0.04338	0.06059
3066.05	0.05866	0.05292	0.0614	0.06073	0.049	0.03474	0.04686	0.00049	0.05486	0.05283	0.05283	0.0658	0.06165	0.05555	0.06424	0.06424	0.05451	0.05451	0.04321	0.06004
3065.02	0.05839	0.05289	0.06147	0.06056	0.04887	0.03473	0.04699	0.00048	0.05485	0.05296	0.05296	0.06556	0.0615	0.05544	0.06388	0.06388	0.05445	0.05445	0.04288	0.06002
3063.99	0.0584	0.05261	0.06163	0.06035	0.04868	0.03485	0.04762	0.00038	0.05456	0.05296	0.05296	0.06521	0.06176	0.05547	0.06373	0.06373	0.05498	0.05498	0.04277	0.06022
3062.96	0.05849	0.05281	0.06187	0.06002	0.0483	0.03523	0.04793	0.00029	0.05436	0.05286	0.05286	0.06497	0.06225	0.05564	0.06376	0.06376	0.05561	0.05561	0.04269	0.06039
3061.94	0.058	0.05315	0.06192	0.05951	0.04791	0.03553	0.04789	0.00024	0.05437	0.05281	0.05281	0.06495	0.06266	0.05582	0.06375	0.06375	0.05565	0.05565	0.04287	0.0606
3060.91	0.05743	0.05315	0.06184	0.05929	0.04782	0.03524	0.04784	5e-05	0.05421	0.05291	0.05291	0.06487	0.06271	0.05582	0.06368	0.06368	0.05517	0.05517	0.04316	0.06053
3059.88	0.05733	0.05313	0.06177	0.05942	0.04789	0.03482	0.04779	-8e-05	0.0538	0.05292	0.05292	0.06469	0.06229	0.05542	0.06364	0.06364	0.05486	0.05486	0.04319	0.06015
3058.85	0.05739	0.05295	0.06155	0.05941	0.04798	0.03467	0.04761	-4e-05	0.05334	0.05274	0.05274	0.06453	0.06185	0.05487	0.06376	0.06376	0.05492	0.05492	0.04334	0.05985
3057.82	0.05735	0.0527	0.06109	0.05924	0.04845	0.0344	0.04722	-0.00026	0.05319	0.05266	0.05266	0.06429	0.06174	0.0547	0.06368	0.06368	0.0549	0.0549	0.04347	0.05967
3056.79	0.05754	0.05279	0.06061	0.05929	0.0489	0.03417	0.04683	-0.0007	0.05339	0.05256	0.05256	0.06424	0.06196	0.05484	0.06329	0.06329	0.05485	0.05485	0.04317	0.05958
3055.76	0.05784	0.05289	0.06018	0.0597	0.04851	0.03441	0.04651	-0.00095	0.05372	0.0522	0.0522	0.0642	0.06197	0.05508	0.06298	0.06298	0.05478	0.05478	0.04274	0.05965
3054.73	0.05764	0.05271	0.05977	0.06002	0.04767	0.03493	0.04613	-0.00106	0.05391	0.052	0.052	0.06392	0.06142	0.05533	0.063	0.063	0.05458	0.05458	0.04222	0.05975
3053.7	0.05718	0.05232	0.05961	0.05984	0.04717	0.03527	0.04606	-0.0011	0.05368	0.05215	0.05215	0.06369	0.06109	0.05534	0.06338	0.06338	0.05435	0.05435	0.04182	0.05965
3052.67	0.05701	0.05196	0.05983	0.05954	0.04714	0.03502	0.04656	-0.00121	0.05331	0.05225	0.05225	0.06363	0.06119	0.05515	0.06349	0.06349	0.05399	0.05399	0.04184	0.05916
3051.64	0.05695	0.05189	0.06026	0.05941	0.04745	0.0347	0.04698	-0.00172	0.05329	0.05196	0.05196	0.0635	0.06104	0.05505	0.06303	0.06303	0.05344	0.05344	0.04186	0.05837
3050.61	0.05688	0.05203	0.06056	0.05914	0.04763	0.03455	0.04677	-0.00225	0.05327	0.05143	0.05143	0.06329	0.06065	0.05499	0.06264	0.06264	0.05315	0.05315	0.04174	0.05785
3049.58	0.05675	0.05214	0.06031	0.0586	0.04735	0.03417	0.04639	-0.00225	0.05308	0.05115	0.05115	0.06309	0.06036	0.05493	0.06233	0.06233	0.05343	0.05343	0.04183	0.05792
3048.56	0.05639	0.05209	0.05991	0.05816	0.04698	0.03387	0.04631	-0.00215	0.05304	0.05121	0.05121	0.06276	0.06028	0.05493	0.06183	0.06183	0.05362	0.05362	0.0419	0.05817
3047.53	0.05615	0.0519	0.05985	0.05797	0.04673	0.03383	0.04639	-0.00204	0.05304	0.0511	0.0511	0.06242	0.06028	0.0547	0.06136	0.06136	0.05347	0.05347	0.0417	0.05822
3046.5	0.05628	0.05162	0.06004	0.05778	0.04653	0.03374	0.04633	-0.00178	0.05291	0.05084	0.05084	0.06249	0.0601	0.05428	0.06112	0.06112	0.05347	0.05347	0.04164	0.05812
3045.47	0.05626	0.0513	0.06025	0.05757	0.04653	0.03348	0.04612	-0.00167	0.05268	0.05089	0.05089	0.06289	0.0598	0.05394	0.06118	0.06118	0.05347	0.05347	0.04161	0.05801
3044.44	0.05577	0.05094	0.06016	0.05771	0.04677	0.03318	0.046	-0.00164	0.05258	0.05098	0.05098	0.06312	0.05979	0.05362	0.06112	0.06112	0.05301	0.05301	0.04131	0.05822
3043.41	0.0553	0.05047	0.05989	0.05807	0.04684	0.03307	0.04599	-0.00156	0.05283	0.05074	0.05074	0.06294	0.06004	0.05333	0.06072	0.06072	0.05246	0.05246	0.04091	0.05887
3042.38	0.05526	0.05019	0.05973	0.05818	0.04664	0.03331	0.04605	-0.00161	0.0531	0.05051	0.05051	0.06258	0.06002	0.05314	0.06059	0.06059	0.05243	0.05243	0.04078	0.05923
3041.35	0.05541	0.05022	0.05939	0.05802	0.04651	0.03373	0.0461	-0.00185	0.05326	0.05058	0.05058	0.06222	0.05972	0.05306	0.06078	0.06078	0.05274	0.05274	0.04118	0.05893
3040.32	0.05549	0.05026	0.05893	0.05772	0.04659	0.03398	0.04597	-0.00194	0.05326	0.0507	0.0507	0.06181	0.05953	0.05307	0.06078	0.06078	0.05286	0.05286	0.04146	0.05847
3039.29	0.05563	0.05041	0.0588	0.05778	0.04644	0.03385	0.04572	-0.00189	0.05295	0.05059	0.05059	0.06159	0.05955	0.05305	0.06056	0.06056	0.05267	0.05267	0.04132	0.05816
3038.26	0.05595	0.05071	0.0589	0.05832	0.0459	0.03359	0.04537	-0.00213	0.05259	0.05054	0.05054	0.06171	0.05952	0.05306	0.06045	0.06045	0.05247	0.05247	0.04117	0.05825
3037.23	0.05595	0.05066	0.05901	0.05864	0.04578	0.0335	0.045	-0.00216	0.05249	0.0507	0.0507	0.06188	0.05931	0.0533	0.06078	0.06078	0.05246	0.05246	0.04123	0.0587
3036.2	0.0555	0.05025	0.05914	0.0585	0.04628	0.03338	0.04512	-0.00195	0.05269	0.05075	0.05075	0.06176	0.05906	0.05366	0.06117	0.06117	0.05251	0.05251	0.04138	0.05887
3035.18	0.05519	0.05013	0.05916	0.05812	0.04659	0.03346	0.04562	-0.00225	0.05308	0.05066	0.05066	0.06163	0.05886	0.05396	0.06116	0.06116	0.05266	0.05266	0.04132	0.05859
3034.15	0.05538	0.05057	0.05906	0.05751	0.04651	0.03391	0.04573	-0.00266	0.05349	0.0507	0.0507	0.06188	0.05897	0.05404	0.06115	0.06115	0.05305	0.05305	0.04106	0.05833
3033.12	0.05562	0.05096	0.05911	0.05711	0.04634	0.03419	0.04549	-0.00259	0.0533	0.05077	0.05077	0.06213	0.05946	0.05383	0.06134	0.06134	0.05333	0.05333	0.04096	0.05834
3032.09	0.0554	0.05093	0.05939	0.0575	0.04632	0.03409	0.04539	-0.00243	0.05256	0.05064	0.05064	0.06199	0.05976	0.05373	0.06132	0.06132	0.05332	0.05332	0.04104	0.05833
3031.06	0.05523	0.05087	0.05963	0.05804	0.04655	0.03377	0.04538	-0.00235	0.05229	0.05051	0.05051	0.06185	0.0596	0.05357	0.06102	0.06102	0.05336	0.05336	0.04105	0.05802
3030.03	0.05555	0.0509	0.05958	0.05804	0.04682	0.03356	0.04532	-0.00221	0.05244	0.05063	0.05063	0.0618	0.05942	0.05316	0.06104	0.06104	0.05354	0.05354	0.04105	0.05781
3029	0.05557	0.0507	0.0593	0.05786	0.04695	0.03361	0.04546	-0.002	0.05237	0.05092	0.05092	0.06164	0.05933	0.05311	0.06163	0.06163	0.05365	0.05365	0.04118	0.05795
3027.97	0.0552	0.05064	0.059	0.05784	0.04696	0.03358	0.04565	-0.0019	0.05226	0.05106	0.05106	0.06162	0.0592	0.05345	0.06209	0.06209	0.05347	0.05347	0.04121	0.058
3026.94	0.05544	0.05103	0.05897	0.05781	0.04692	0.03334	0.0454	-0.00168	0.05264	0.05106	0.05106	0.06181	0.05904	0.05386	0.06198	0.06198	0.05327	0.05327	0.04112	0.05802
3025.91	0.05605	0.05138	0.05931	0.05769	0.04692	0.03327	0.04488	-0.00136	0.05311	0.0511	0.0511	0.06198	0.05898	0.05412	0.06162	0.06162	0.05341	0.05341	0.04126	0.05849
3024.88	0.05612	0.05147	0.05968	0.05763	0.04688	0.0335	0.04465	-0.00126	0.05301	0.05087	0.05087	0.06185	0.05899	0.05415	0.06134	0.06134	0.05362	0.05362	0.0414	0.05901
3023.85	0.05567	0.0513	0.05952	0.05736	0.04667	0.03358	0.04473	-0.00129	0.05257	0.05019	0.05019	0.06138	0.05896	0.05411	0.06113	0.06113	0.05343	0.05343	0.04138	0.05878
3022.82	0.05516	0.05083	0.05891	0.05704	0.04639	0.03327	0.04501	-0.00134	0.05224	0.04964	0.04964	0.06098	0.05909	0.054	0.06085	0.06085	0.05289	0.05289	0.04138	0.05791
3021.8	0.05497	0.05047	0.05855	0.05708	0.04602	0.03303	0.04517	-0.00165	0.05218	0.04971	0.04971	0.06078	0.05928	0.05382	0.06062	0.06062	0.05259	0.05259	0.04134	0.05738
3020.77	0.05503	0.05034	0.05866	0.05711	0.04565	0.03315	0.04483	-0.00228	0.05216	0.04997	0.04997	0.06075	0.05918	0.05365	0.06069	0.06069	0.05273	0.05273	0.04127	0.05742
3019.74	0.05495	0.05019	0.05871	0.05706	0.04546	0.03325	0.04441	-0.00282	0.05196	0.05001	0.05001	0.06068	0.05881	0.05317	0.06078	0.06078	0.05271	0.05271	0.04107	0.05718
3018.71	0.05466	0.05007	0.05843	0.05718	0.04541	0.0332	0.04419	-0.00307	0.05163	0.05003	0.05003	0.0604	0.05839	0.0525	0.06048	0.06048	0.05235	0.05235	0.04084	0.05645
3017.68	0.05449	0.05003	0.05821	0.05723	0.04542	0.03321	0.04409	-0.00321	0.05123	0.05016	0.05016	0.06016	0.05808	0.05233	0.06003	0.06003	0.05203	0.05203	0.04096	0.05591
3016.65	0.05473	0.0497	0.0583	0.05688	0.04538	0.03329	0.0443	-0.00341	0.05104	0.04999	0.04999	0.06006	0.05797	0.05232	0.05975	0.05975	0.05189	0.05189	0.04117	0.05616
3015.62	0.05498	0.04933	0.05821	0.05651	0.04506	0.03329	0.04443	-0.00337	0.0511	0.04949	0.04949	0.06014	0.058	0.05184	0.05952	0.05952	0.05198	0.05198	0.04108	0.05685
3014.59	0.05471	0.04941	0.0578	0.05653	0.04466	0.03333	0.04422	-0.00295	0.05112	0.04912	0.04912	0.06043	0.05792	0.05145	0.05928	0.05928	0.05193	0.05193	0.04096	0.05703
3013.56	0.0544	0.04954	0.05765	0.05648	0.0447	0.03339	0.04404	-0.00278	0.05099	0.04891	0.04891	0.06068	0.0578	0.05158	0.05934	0.05934	0.05173	0.05173	0.04106	0.05643
3012.53	0.05456	0.04947	0.05788	0.05625	0.04523	0.03327	0.04387	-0.00312	0.05075	0.0488	0.0488	0.06074	0.05796	0.05189	0.05956	0.05956	0.05192	0.05192	0.04122	0.05594
3011.5	0.05487	0.04948	0.05782	0.05637	0.04571	0.03296	0.04377	-0.00351	0.05049	0.04869	0.04869	0.06051	0.0583	0.05226	0.05947	0.05947	0.05204	0.05204	0.04118	0.05598
3010.47	0.05492	0.0496	0.05721	0.05661	0.04563	0.0326	0.04384	-0.00365	0.05029	0.04835	0.04835	0.05997	0.05827	0.05258	0.05948	0.05948	0.05158	0.05158	0.04084	0.0563
3009.44	0.05467	0.04956	0.05682	0.05633	0.04517	0.03238	0.04378	-0.00357	0.05022	0.04817	0.04817	0.05957	0.05788	0.05258	0.05998	0.05998	0.05114	0.05114	0.04038	0.05659
3008.42	0.05445	0.04931	0.05701	0.05594	0.04491	0.03244	0.04336	-0.00331	0.05038	0.04862	0.04862	0.05944	0.05765	0.05227	0.06021	0.06021	0.05093	0.05093	0.04017	0.05642
3007.39	0.05459	0.0492	0.05728	0.05592	0.045	0.0327	0.04292	-0.00326	0.05061	0.04898	0.04898	0.05941	0.05752	0.05193	0.0598	0.0598	0.05081	0.05081	0.0402	0.05612
3006.36	0.0548	0.0494	0.05736	0.056	0.04516	0.0328	0.04293	-0.00382	0.05073	0.04841	0.04841	0.05926	0.0571	0.05184	0.05924	0.05924	0.05066	0.05066	0.04007	0.05613
3005.33	0.05462	0.04945	0.05737	0.05613	0.04524	0.03277	0.04329	-0.00442	0.05067	0.04777	0.04777	0.05893	0.05692	0.05209	0.05891	0.05891	0.0503	0.0503	0.03984	0.05608
3004.3	0.05401	0.04921	0.05733	0.05625	0.04533	0.03263	0.04367	-0.00443	0.05058	0.04808	0.04808	0.05882	0.05712	0.05216	0.0588	0.0588	0.05022	0.05022	0.03986	0.05584
3003.27	0.05348	0.04916	0.05715	0.05612	0.04525	0.03222	0.0437	-0.00417	0.05065	0.04862	0.04862	0.05912	0.05694	0.05193	0.05878	0.05878	0.05061	0.05061	0.04012	0.05586
3002.24	0.05346	0.04918	0.05686	0.05566	0.04488	0.03188	0.04328	-0.00411	0.05082	0.04868	0.04868	0.05932	0.05671	0.0519	0.05871	0.05871	0.05094	0.05094	0.04031	0.05597
3001.21	0.05368	0.04906	0.05664	0.05524	0.04471	0.03176	0.04288	-0.00401	0.05076	0.04855	0.04855	0.05924	0.05694	0.05198	0.05852	0.05852	0.05086	0.05086	0.04018	0.05595
3000.18	0.05385	0.04897	0.0566	0.0553	0.0448	0.03182	0.04287	-0.0038	0.05046	0.04845	0.04845	0.05931	0.05703	0.05183	0.05841	0.05841	0.05065	0.05065	0.03994	0.0561
2999.15	0.05375	0.04875	0.05679	0.05552	0.04485	0.03217	0.0432	-0.00393	0.05012	0.04835	0.04835	0.05939	0.05677	0.05171	0.05836	0.05836	0.05054	0.05054	0.03968	0.05615
2998.12	0.05323	0.04863	0.05711	0.05554	0.04485	0.03254	0.04353	-0.00427	0.04984	0.0481	0.0481	0.05899	0.05668	0.05183	0.05818	0.05818	0.05043	0.05043	0.03936	0.05573
2997.09	0.05283	0.04892	0.05723	0.0556	0.0446	0.03263	0.04346	-0.00452	0.04987	0.04779	0.04779	0.05843	0.05661	0.0517	0.05785	0.05785	0.05033	0.05033	0.03926	0.05526
2996.07	0.0531	0.04906	0.05697	0.05569	0.04427	0.03261	0.04317	-0.00472	0.0501	0.04765	0.04765	0.05819	0.05622	0.05122	0.05748	0.05748	0.05034	0.05034	0.03931	0.05526
2995.04	0.05352	0.04875	0.05653	0.05573	0.04431	0.03281	0.043	-0.00465	0.05013	0.04781	0.04781	0.05827	0.05587	0.05093	0.05752	0.05752	0.05045	0.05045	0.03926	0.05558
2994.01	0.05355	0.04837	0.05633	0.05581	0.04461	0.03309	0.04288	-0.00426	0.04998	0.04822	0.04822	0.05854	0.05587	0.05095	0.05769	0.05769	0.0506	0.0506	0.03927	0.05582
2992.98	0.05361	0.04829	0.05664	0.05569	0.04486	0.033	0.04282	-0.00414	0.04995	0.04853	0.04853	0.05892	0.05616	0.05112	0.05743	0.05743	0.05086	0.05086	0.03931	0.05566
2991.95	0.05386	0.04853	0.05689	0.0554	0.04488	0.03271	0.04291	-0.00431	0.05022	0.0486	0.0486	0.05917	0.05649	0.05105	0.05728	0.05728	0.05119	0.05119	0.03936	0.05515
2990.92	0.05401	0.04881	0.05661	0.05537	0.04485	0.03252	0.04303	-0.0042	0.05042	0.04878	0.04878	0.05915	0.05675	0.0507	0.05748	0.05748	0.05134	0.05134	0.03964	0.0547
2989.89	0.05397	0.04884	0.05627	0.05572	0.04507	0.03244	0.04318	-0.00391	0.05017	0.04901	0.04901	0.05902	0.05696	0.05066	0.05772	0.05772	0.05116	0.05116	0.03994	0.05451
2988.86	0.05395	0.0487	0.05618	0.05602	0.04542	0.03257	0.04337	-0.00388	0.04985	0.04884	0.04884	0.05898	0.05693	0.05103	0.05807	0.05807	0.05101	0.05101	0.03995	0.05455
2987.83	0.05402	0.04859	0.05619	0.05605	0.04566	0.03286	0.04339	-0.00386	0.04996	0.04843	0.04843	0.05904	0.05675	0.05127	0.05845	0.05845	0.05115	0.05115	0.04003	0.05501
2986.8	0.05384	0.04852	0.05635	0.0561	0.04559	0.03292	0.04337	-0.00353	0.05027	0.04819	0.04819	0.05914	0.05676	0.05137	0.05853	0.05853	0.05131	0.05131	0.04017	0.0557
2985.77	0.05348	0.04841	0.05664	0.05622	0.04538	0.03264	0.04346	-0.00321	0.05044	0.04817	0.04817	0.05935	0.05706	0.05152	0.05836	0.05836	0.0514	0.0514	0.04006	0.05611
2984.74	0.05337	0.04829	0.05707	0.0563	0.04522	0.03237	0.04344	-0.00317	0.05046	0.04837	0.04837	0.05975	0.05755	0.05164	0.05844	0.05844	0.0516	0.0516	0.03997	0.05641
2983.71	0.05345	0.04834	0.05747	0.05628	0.04512	0.0325	0.04341	-0.00341	0.0506	0.0487	0.0487	0.05986	0.05778	0.05151	0.05873	0.05873	0.05169	0.05169	0.04003	0.05675
2982.69	0.05347	0.04865	0.05756	0.05609	0.04503	0.03299	0.04348	-0.00347	0.05113	0.04885	0.04885	0.05963	0.05764	0.0512	0.05886	0.05886	0.05138	0.05138	0.04001	0.05669
2981.66	0.05354	0.04889	0.05739	0.05601	0.04502	0.03347	0.04346	-0.00318	0.05149	0.0487	0.0487	0.0597	0.05743	0.05112	0.05891	0.05891	0.05111	0.05111	0.03995	0.05629
2980.63	0.05364	0.04899	0.05727	0.05609	0.0453	0.03378	0.04357	-0.00285	0.05135	0.04866	0.04866	0.06012	0.05721	0.05129	0.05898	0.05898	0.05124	0.05124	0.04004	0.05607
2979.6	0.05379	0.04917	0.05754	0.05602	0.04568	0.03397	0.04381	-0.00243	0.05124	0.04897	0.04897	0.06028	0.05714	0.05158	0.059	0.059	0.05139	0.05139	0.04032	0.05608
2978.57	0.05405	0.04929	0.05807	0.05575	0.04583	0.03395	0.04392	-0.0021	0.05129	0.04924	0.04924	0.06018	0.05727	0.05188	0.05886	0.05886	0.05143	0.05143	0.04074	0.05613
2977.54	0.05407	0.04912	0.05838	0.05571	0.04577	0.03378	0.04397	-0.00204	0.0515	0.04949	0.04949	0.05993	0.05747	0.05192	0.05875	0.05875	0.05167	0.05167	0.04117	0.05624
2976.51	0.05376	0.04891	0.05832	0.05596	0.04556	0.03363	0.044	-0.00206	0.05184	0.04982	0.04982	0.05992	0.05764	0.05175	0.05909	0.05909	0.05204	0.05204	0.0415	0.05674
2975.48	0.0536	0.04884	0.05814	0.0561	0.04535	0.03352	0.04405	-0.0022	0.05188	0.04994	0.04994	0.06061	0.05789	0.05159	0.05968	0.05968	0.05206	0.05206	0.04162	0.05728
2974.45	0.05366	0.04883	0.05797	0.05634	0.04547	0.03353	0.04418	-0.00203	0.0516	0.04992	0.04992	0.06125	0.05815	0.05169	0.05994	0.05994	0.05191	0.05191	0.04142	0.05727
2973.42	0.05383	0.04902	0.05785	0.05679	0.04573	0.03358	0.04447	-0.0013	0.05151	0.04991	0.04991	0.0613	0.05827	0.05196	0.05996	0.05996	0.05232	0.05232	0.04117	0.05731
2972.39	0.05424	0.0493	0.05793	0.05709	0.04592	0.03351	0.0447	-0.00074	0.05186	0.04993	0.04993	0.06115	0.0584	0.05206	0.06019	0.06019	0.05293	0.05293	0.04098	0.05766
2971.36	0.05457	0.04928	0.05829	0.05737	0.04607	0.03356	0.04474	-0.00067	0.05238	0.0502	0.0502	0.06085	0.05842	0.05205	0.06052	0.06052	0.05291	0.05291	0.04093	0.05781
2970.33	0.05457	0.0492	0.05879	0.05756	0.0463	0.03368	0.04482	-0.00076	0.05261	0.05065	0.05065	0.06088	0.05829	0.05234	0.06084	0.06084	0.05252	0.05252	0.04108	0.05772
2969.31	0.0546	0.04934	0.05916	0.05741	0.04651	0.03382	0.04524	-0.00086	0.0526	0.05095	0.05095	0.06162	0.05855	0.05266	0.06115	0.06115	0.05248	0.05248	0.04112	0.05782
2968.28	0.05491	0.04957	0.0592	0.05719	0.04659	0.03412	0.04587	-0.00067	0.05276	0.05103	0.05103	0.06225	0.05913	0.05275	0.06144	0.06144	0.05287	0.05287	0.04097	0.05821
2967.25	0.05529	0.05006	0.05909	0.05709	0.04685	0.03441	0.04616	-8e-05	0.05297	0.05094	0.05094	0.06247	0.05957	0.05282	0.06177	0.06177	0.0534	0.0534	0.04086	0.05841
2966.22	0.05557	0.05076	0.05918	0.05714	0.04726	0.03465	0.04598	0.00033	0.05301	0.05092	0.05092	0.06299	0.05981	0.05284	0.06191	0.06191	0.05355	0.05355	0.04087	0.05829
2965.19	0.05586	0.05129	0.05949	0.05735	0.04742	0.03488	0.04569	0.00048	0.05321	0.05131	0.05131	0.06368	0.05988	0.05275	0.06176	0.06176	0.05339	0.05339	0.04103	0.05817
2964.16	0.05599	0.05146	0.06004	0.05752	0.04755	0.03497	0.04548	0.00089	0.05364	0.05181	0.05181	0.06385	0.06004	0.05287	0.06165	0.06165	0.05361	0.05361	0.04145	0.05816
2963.13	0.05596	0.05134	0.0607	0.05755	0.04786	0.03497	0.04559	0.00135	0.05367	0.05197	0.05197	0.06379	0.06042	0.05345	0.06201	0.06201	0.05398	0.05398	0.04205	0.05833
2962.1	0.05608	0.05119	0.06096	0.0578	0.04798	0.03513	0.04598	0.00144	0.05354	0.05199	0.05199	0.06395	0.06067	0.05398	0.06267	0.06267	0.05412	0.05412	0.04248	0.05886
2961.07	0.05654	0.05128	0.06088	0.05844	0.04808	0.03543	0.04619	0.00152	0.0539	0.05233	0.05233	0.06438	0.06071	0.054	0.06308	0.06308	0.05444	0.05444	0.04261	0.05934
2960.04	0.05712	0.05157	0.06084	0.059	0.04843	0.03588	0.04606	0.0017	0.0543	0.05304	0.05304	0.06478	0.06069	0.05387	0.06334	0.06334	0.05482	0.05482	0.04244	0.05941
2959.01	0.05743	0.05181	0.06093	0.05932	0.04864	0.03614	0.04589	0.00188	0.05466	0.05363	0.05363	0.06489	0.06068	0.05393	0.06376	0.06376	0.05486	0.05486	0.04229	0.05956
2957.98	0.05743	0.05192	0.06116	0.05974	0.04878	0.03617	0.04612	0.00245	0.05527	0.05374	0.05374	0.06524	0.06096	0.05425	0.06426	0.06426	0.05485	0.05485	0.04258	0.05996
2956.95	0.05739	0.05209	0.06152	0.06031	0.0491	0.03639	0.04684	0.00336	0.05558	0.05372	0.05372	0.06599	0.06149	0.05474	0.06478	0.06478	0.05524	0.05524	0.04308	0.06026
2955.93	0.05755	0.05238	0.06209	0.06091	0.04935	0.03678	0.04748	0.00394	0.05561	0.0539	0.0539	0.06659	0.06196	0.05518	0.06528	0.06528	0.0557	0.0557	0.04332	0.06056
2954.9	0.05777	0.05269	0.06265	0.06131	0.04957	0.03709	0.04767	0.00414	0.05569	0.05415	0.05415	0.06681	0.0625	0.05552	0.06542	0.06542	0.05598	0.05598	0.04338	0.06094
2953.87	0.05802	0.0529	0.06297	0.06137	0.05011	0.03708	0.04757	0.00463	0.05562	0.0545	0.0545	0.067	0.06297	0.05581	0.06525	0.06525	0.05634	0.05634	0.04351	0.06129
2952.84	0.05852	0.05306	0.06332	0.06134	0.05076	0.03672	0.04745	0.00542	0.05555	0.05502	0.05502	0.06743	0.06305	0.05614	0.06542	0.06542	0.05681	0.05681	0.04365	0.06157
2951.81	0.05886	0.05352	0.0638	0.06158	0.0511	0.03668	0.04759	0.00615	0.05572	0.05546	0.05546	0.06782	0.06313	0.05643	0.06615	0.06615	0.05724	0.05724	0.04376	0.06191
2950.78	0.05888	0.05402	0.06432	0.06205	0.05126	0.03739	0.04803	0.00681	0.05605	0.05567	0.05567	0.06803	0.06362	0.05663	0.06697	0.06697	0.05768	0.05768	0.04392	0.0625
2949.75	0.05898	0.05418	0.06465	0.06253	0.05157	0.03831	0.04835	0.00723	0.05656	0.05586	0.05586	0.06846	0.06435	0.0569	0.06757	0.06757	0.05802	0.05802	0.04405	0.06309
2948.72	0.0593	0.05438	0.06484	0.0629	0.05195	0.03887	0.04867	0.00752	0.05736	0.05628	0.05628	0.06928	0.06497	0.05694	0.06803	0.06803	0.05816	0.05816	0.04432	0.06318
2947.69	0.05979	0.05495	0.06521	0.0632	0.05216	0.03895	0.04945	0.00793	0.05826	0.05672	0.05672	0.07003	0.06526	0.05666	0.06835	0.06835	0.05836	0.05836	0.04497	0.06306
2946.66	0.06011	0.05533	0.06548	0.06343	0.05237	0.03875	0.05018	0.0084	0.05882	0.05705	0.05705	0.07036	0.06536	0.0567	0.06875	0.06875	0.05898	0.05898	0.04568	0.06339
2945.63	0.06016	0.05522	0.06562	0.06346	0.05262	0.03856	0.0505	0.0089	0.05895	0.05743	0.05743	0.07052	0.06556	0.05713	0.06933	0.06933	0.05954	0.05954	0.04589	0.06411
2944.6	0.06055	0.05527	0.06622	0.06386	0.0529	0.03851	0.05058	0.00928	0.05906	0.05785	0.05785	0.07089	0.06592	0.05756	0.06969	0.06969	0.05957	0.05957	0.04587	0.06473
2943.57	0.06116	0.05578	0.06721	0.06475	0.05343	0.03883	0.05059	0.00972	0.05951	0.05835	0.05835	0.07144	0.06635	0.05807	0.06986	0.06986	0.0596	0.0596	0.0461	0.06497
2942.55	0.06131	0.05629	0.06787	0.06538	0.05414	0.03937	0.05066	0.01039	0.06004	0.05887	0.05887	0.07202	0.0668	0.05863	0.07027	0.07027	0.06002	0.06002	0.0465	0.06486
2941.52	0.06127	0.05659	0.06803	0.06579	0.05454	0.03973	0.05092	0.01112	0.06048	0.05915	0.05915	0.07257	0.06728	0.05895	0.07088	0.07088	0.06049	0.06049	0.04678	0.06487
2940.49	0.06166	0.05688	0.06809	0.06622	0.05445	0.03995	0.05133	0.01198	0.06106	0.05934	0.05934	0.07292	0.06762	0.05923	0.07153	0.07153	0.06076	0.06076	0.04685	0.06536
2939.46	0.06219	0.05723	0.06825	0.06647	0.05428	0.04022	0.05157	0.01245	0.06157	0.05976	0.05976	0.07318	0.06787	0.05966	0.07193	0.07193	0.06094	0.06094	0.04706	0.06598
2938.43	0.06259	0.05746	0.06847	0.06672	0.05461	0.04044	0.0519	0.0123	0.06165	0.06013	0.06013	0.07352	0.06819	0.05995	0.07208	0.07208	0.06127	0.06127	0.04751	0.06619
2937.4	0.06319	0.0577	0.06883	0.0671	0.05531	0.04065	0.05239	0.01254	0.06166	0.06031	0.06031	0.07381	0.06854	0.06002	0.07269	0.07269	0.06165	0.06165	0.04764	0.06628
2936.37	0.06369	0.05793	0.06919	0.06719	0.05575	0.04088	0.05226	0.01311	0.0617	0.06041	0.06041	0.07403	0.06885	0.0602	0.07351	0.07351	0.06179	0.06179	0.04732	0.06668
2935.34	0.06367	0.05792	0.0692	0.06708	0.05597	0.0411	0.05182	0.01304	0.06138	0.06063	0.06063	0.07453	0.06931	0.06058	0.07367	0.07367	0.06179	0.06179	0.04702	0.06713
2934.31	0.06334	0.05787	0.06931	0.06727	0.05621	0.04126	0.05185	0.01303	0.0612	0.06108	0.06108	0.07531	0.06999	0.06091	0.07354	0.07354	0.06196	0.06196	0.04702	0.06725
2933.28	0.06307	0.05807	0.06988	0.06752	0.05635	0.04123	0.05217	0.01379	0.06175	0.06144	0.06144	0.07586	0.07051	0.06119	0.07366	0.07366	0.0625	0.0625	0.04736	0.06697
2932.25	0.06335	0.05841	0.07045	0.06757	0.05625	0.04094	0.05256	0.0145	0.06244	0.06148	0.06148	0.07623	0.07076	0.06139	0.07383	0.07383	0.06317	0.06317	0.0478	0.06682
2931.22	0.064	0.05883	0.07065	0.06761	0.05617	0.0407	0.05303	0.01483	0.06267	0.06126	0.06126	0.07656	0.0709	0.06159	0.07398	0.07398	0.06349	0.06349	0.04797	0.06737
2930.19	0.06461	0.05912	0.0704	0.06767	0.05664	0.04092	0.05326	0.015	0.06262	0.06119	0.06119	0.07676	0.07094	0.0618	0.07411	0.07411	0.06358	0.06358	0.04798	0.06817
2929.17	0.06499	0.05905	0.07032	0.06795	0.05742	0.0413	0.05321	0.0149	0.06293	0.06139	0.06139	0.07712	0.07107	0.06192	0.07417	0.07417	0.06363	0.06363	0.04825	0.06861
2928.14	0.06495	0.05908	0.07096	0.06864	0.05792	0.04172	0.05319	0.01494	0.06362	0.06158	0.06158	0.07769	0.07154	0.06227	0.07439	0.07439	0.06373	0.06373	0.04889	0.06875
2927.11	0.06487	0.05944	0.07174	0.0692	0.05795	0.04217	0.05318	0.01535	0.06391	0.06176	0.06176	0.07809	0.07204	0.06288	0.07478	0.07478	0.06397	0.06397	0.04943	0.06886
2926.08	0.06528	0.05973	0.07216	0.06913	0.05768	0.04226	0.05321	0.0156	0.06367	0.06194	0.06194	0.07841	0.07214	0.06331	0.07489	0.07489	0.06423	0.06423	0.04946	0.06894
2925.05	0.06563	0.0598	0.07247	0.06876	0.05757	0.04216	0.05355	0.01552	0.06365	0.06203	0.06203	0.07876	0.07213	0.06332	0.07484	0.07484	0.0644	0.0644	0.04915	0.06898
2924.02	0.06559	0.05989	0.07268	0.06883	0.05757	0.04218	0.05401	0.01546	0.06395	0.06225	0.06225	0.07891	0.07215	0.06301	0.07482	0.07482	0.06461	0.06461	0.04901	0.06905
2922.99	0.06582	0.0601	0.07253	0.06921	0.05743	0.04224	0.05414	0.0158	0.06422	0.06267	0.06267	0.07887	0.0721	0.06278	0.07485	0.07485	0.06468	0.06468	0.0491	0.06925
2921.96	0.06616	0.06017	0.07233	0.06941	0.05736	0.04228	0.05412	0.01644	0.06432	0.06288	0.06288	0.07892	0.07204	0.06281	0.07531	0.07531	0.06463	0.06463	0.04918	0.06956
2920.93	0.06608	0.06004	0.07223	0.06961	0.05764	0.04243	0.05427	0.01672	0.06432	0.06266	0.06266	0.07918	0.07183	0.06294	0.07584	0.07584	0.06464	0.06464	0.04941	0.06963
2919.9	0.06586	0.06007	0.07202	0.06977	0.05795	0.04269	0.0544	0.01665	0.06435	0.06224	0.06224	0.07926	0.07161	0.06294	0.07588	0.07588	0.06472	0.06472	0.04966	0.06959
2918.87	0.06582	0.06027	0.07203	0.06951	0.05788	0.04307	0.05439	0.01666	0.0645	0.06218	0.06218	0.07888	0.07184	0.06304	0.07572	0.07572	0.06505	0.06505	0.04954	0.06983
2917.84	0.06592	0.06041	0.07241	0.06897	0.05774	0.04344	0.0543	0.01661	0.06461	0.06251	0.06251	0.07832	0.07222	0.06326	0.07577	0.07577	0.06526	0.06526	0.04917	0.07005
2916.81	0.06596	0.06053	0.07262	0.06863	0.05758	0.04353	0.05416	0.01636	0.06461	0.06264	0.06264	0.07791	0.07212	0.06316	0.0759	0.0759	0.06491	0.06491	0.04885	0.06998
2915.79	0.06603	0.06061	0.07242	0.06867	0.05719	0.04327	0.05433	0.01601	0.06446	0.06261	0.06261	0.07773	0.07177	0.06294	0.07592	0.07592	0.06449	0.06449	0.04871	0.06978
2914.76	0.06632	0.06057	0.07211	0.06883	0.05703	0.04292	0.0548	0.01551	0.06401	0.06264	0.06264	0.07776	0.07167	0.06282	0.07576	0.07576	0.06446	0.06446	0.04875	0.06957
2913.73	0.06654	0.06039	0.07188	0.06882	0.05721	0.04257	0.05497	0.01505	0.06357	0.06253	0.06253	0.07793	0.0718	0.06254	0.07537	0.07537	0.06459	0.06459	0.04871	0.06942
2912.7	0.06635	0.06013	0.07156	0.06865	0.0572	0.0422	0.05468	0.01478	0.06334	0.06247	0.06247	0.07787	0.07201	0.0624	0.07504	0.07504	0.06463	0.06463	0.04861	0.06943
2911.67	0.06594	0.05989	0.07116	0.06862	0.05694	0.04199	0.05418	0.01472	0.06315	0.06257	0.06257	0.07743	0.0721	0.06237	0.07505	0.07505	0.06456	0.06456	0.04855	0.06937
2910.64	0.06562	0.05975	0.07081	0.06865	0.05668	0.0421	0.05377	0.01495	0.063	0.06256	0.06256	0.07692	0.07184	0.06217	0.07503	0.07503	0.06438	0.06438	0.04833	0.06895
2909.61	0.0656	0.05963	0.07051	0.06826	0.05654	0.04225	0.05384	0.01512	0.06293	0.06219	0.06219	0.07678	0.0714	0.06198	0.07468	0.07468	0.06409	0.06409	0.04803	0.0685
2908.58	0.06581	0.05945	0.07031	0.06758	0.05656	0.04221	0.05411	0.01499	0.06297	0.0617	0.0617	0.07682	0.07109	0.0618	0.0742	0.0742	0.06365	0.06365	0.04819	0.06834
2907.55	0.06591	0.05934	0.07033	0.06731	0.05658	0.042	0.05406	0.01477	0.06293	0.06157	0.06157	0.07666	0.07107	0.06171	0.07411	0.07411	0.06333	0.06333	0.04872	0.06827
2906.52	0.06575	0.05922	0.07037	0.06748	0.05638	0.0419	0.05385	0.01455	0.06262	0.06161	0.06161	0.0764	0.07121	0.06202	0.07437	0.07437	0.06341	0.06341	0.04894	0.06817
2905.49	0.06556	0.05906	0.0702	0.06769	0.05613	0.04191	0.05379	0.01429	0.06216	0.0613	0.0613	0.0761	0.07099	0.06247	0.0745	0.0745	0.06339	0.06339	0.0487	0.06817
2904.46	0.06538	0.05907	0.07003	0.06765	0.05622	0.04175	0.05396	0.01404	0.06194	0.06088	0.06088	0.076	0.07045	0.06246	0.07461	0.07461	0.06317	0.06317	0.04843	0.06838
2903.44	0.06508	0.05915	0.07001	0.06751	0.05651	0.04173	0.05419	0.01398	0.06214	0.06081	0.06081	0.07639	0.07003	0.0623	0.07466	0.07466	0.06319	0.06319	0.04839	0.06856
2902.41	0.06495	0.05901	0.07003	0.06771	0.05644	0.04195	0.05416	0.01408	0.06229	0.06071	0.06071	0.07672	0.06994	0.06228	0.07433	0.07433	0.06339	0.06339	0.04858	0.06849
2901.38	0.06489	0.05868	0.06999	0.06797	0.05619	0.04195	0.05401	0.01388	0.06203	0.06044	0.06044	0.07653	0.07013	0.06215	0.07392	0.07392	0.06329	0.06329	0.04891	0.06832
2900.35	0.0647	0.05867	0.06987	0.06789	0.05624	0.04191	0.05397	0.01349	0.06176	0.0602	0.0602	0.07608	0.07029	0.06204	0.07377	0.07377	0.06302	0.06302	0.04903	0.06841
2899.32	0.06474	0.05896	0.06976	0.06767	0.05652	0.04195	0.05382	0.01358	0.0617	0.05997	0.05997	0.07572	0.0701	0.06201	0.07368	0.07368	0.06292	0.06292	0.04895	0.06881
2898.29	0.06494	0.05899	0.06963	0.0675	0.05655	0.04164	0.05359	0.0138	0.06157	0.05999	0.05999	0.07563	0.06991	0.06183	0.07349	0.07349	0.06278	0.06278	0.0488	0.06908
2897.26	0.06493	0.05894	0.06951	0.06741	0.05623	0.04138	0.05365	0.01353	0.06154	0.06021	0.06021	0.07557	0.07011	0.06167	0.07336	0.07336	0.06265	0.06265	0.04859	0.06891
2896.23	0.06477	0.05912	0.06959	0.06738	0.05575	0.0415	0.05397	0.01329	0.06185	0.06028	0.06028	0.07528	0.07032	0.06159	0.07333	0.07333	0.06279	0.06279	0.04845	0.06854
2895.2	0.06467	0.0591	0.06989	0.06729	0.0552	0.0415	0.05417	0.01364	0.06205	0.06012	0.06012	0.0751	0.07016	0.06142	0.07301	0.07301	0.06296	0.06296	0.04834	0.06841
2894.17	0.06469	0.05877	0.06994	0.06719	0.05498	0.04147	0.05408	0.01391	0.06167	0.05983	0.05983	0.07527	0.06983	0.06137	0.07249	0.07249	0.06286	0.06286	0.04826	0.06855
2893.14	0.06464	0.0586	0.06958	0.06734	0.05521	0.04136	0.05377	0.01351	0.06094	0.05948	0.05948	0.07546	0.06956	0.06149	0.07245	0.07245	0.06256	0.06256	0.04825	0.06856
2892.11	0.06442	0.05858	0.06942	0.06761	0.0554	0.04099	0.05346	0.01299	0.06057	0.05921	0.05921	0.07533	0.06953	0.06142	0.07255	0.07255	0.0622	0.0622	0.0482	0.06843
2891.08	0.06433	0.05853	0.06953	0.06764	0.05529	0.04081	0.0535	0.01266	0.06095	0.05918	0.05918	0.07497	0.06965	0.06107	0.07242	0.07242	0.06198	0.06198	0.04813	0.06814
2890.06	0.06446	0.05865	0.06944	0.06725	0.05508	0.04088	0.05383	0.01262	0.06152	0.0594	0.0594	0.07469	0.0697	0.06099	0.07231	0.07231	0.06207	0.06207	0.04819	0.06769
2889.03	0.06431	0.05889	0.06925	0.06676	0.05498	0.04073	0.0538	0.01286	0.06162	0.05964	0.05964	0.07449	0.06952	0.06125	0.07216	0.07216	0.0622	0.0622	0.04825	0.06726
2888	0.06395	0.05905	0.06923	0.06652	0.05508	0.04052	0.05329	0.01291	0.06154	0.05969	0.05969	0.0743	0.0693	0.0616	0.07199	0.07199	0.06205	0.06205	0.04812	0.06716
2886.97	0.06384	0.05891	0.06917	0.0664	0.05507	0.04071	0.05298	0.01269	0.06138	0.05963	0.05963	0.07417	0.06916	0.06194	0.07177	0.07177	0.06185	0.06185	0.04798	0.06737
2885.94	0.06375	0.05832	0.06901	0.06627	0.05495	0.0411	0.05312	0.01221	0.06082	0.05952	0.05952	0.07409	0.0688	0.0618	0.07143	0.07143	0.06183	0.06183	0.04795	0.06744
2884.91	0.06347	0.05779	0.06885	0.06626	0.05501	0.04122	0.05298	0.01158	0.06026	0.05937	0.05937	0.07391	0.06847	0.06109	0.07105	0.07105	0.06192	0.06192	0.04777	0.06732
2883.88	0.06324	0.05782	0.06866	0.06638	0.05514	0.04102	0.05237	0.01134	0.06017	0.0593	0.0593	0.07366	0.0686	0.06049	0.07091	0.07091	0.06203	0.06203	0.04742	0.06728
2882.85	0.0632	0.05809	0.06838	0.06651	0.05506	0.04081	0.05205	0.01119	0.06023	0.05917	0.05917	0.07357	0.06887	0.0604	0.07098	0.07098	0.0618	0.0618	0.04719	0.0673
2881.82	0.06334	0.05788	0.0681	0.06643	0.05477	0.04064	0.05218	0.01088	0.06014	0.05896	0.05896	0.07346	0.06887	0.06038	0.07079	0.07079	0.06126	0.06126	0.04732	0.06708
2880.79	0.0634	0.05731	0.06797	0.06623	0.05449	0.04043	0.05226	0.01101	0.05997	0.0589	0.0589	0.07333	0.06865	0.06017	0.07052	0.07052	0.0609	0.0609	0.04766	0.06666
2879.76	0.06321	0.05699	0.06794	0.06622	0.05432	0.04023	0.05234	0.01136	0.05967	0.05883	0.05883	0.07333	0.06842	0.06019	0.07057	0.07057	0.061	0.061	0.04767	0.06658
2878.73	0.06298	0.05692	0.06779	0.06616	0.05432	0.04011	0.05249	0.01119	0.05936	0.05869	0.05869	0.07334	0.06817	0.06048	0.07085	0.07085	0.06134	0.06134	0.04725	0.06677
2877.7	0.0629	0.05689	0.06752	0.06582	0.05433	0.04012	0.05236	0.01069	0.05932	0.05858	0.05858	0.07323	0.06781	0.06046	0.07096	0.07096	0.06138	0.06138	0.0468	0.06675
2876.68	0.06292	0.05672	0.06742	0.06555	0.05437	0.04025	0.052	0.01047	0.05953	0.05828	0.05828	0.07291	0.06742	0.06025	0.07065	0.07065	0.06125	0.06125	0.04665	0.06665
2875.65	0.06281	0.0566	0.06754	0.06548	0.05444	0.04039	0.0519	0.01056	0.0598	0.05794	0.05794	0.07254	0.06709	0.06018	0.07023	0.07023	0.06117	0.06117	0.04684	0.06665
2874.62	0.0626	0.05669	0.06761	0.06535	0.05428	0.04035	0.052	0.01044	0.06003	0.05792	0.05792	0.07239	0.06707	0.06003	0.07005	0.07005	0.06093	0.06093	0.04728	0.0667
2873.59	0.06261	0.05682	0.06754	0.06503	0.05395	0.03993	0.05184	0.01004	0.06011	0.05798	0.05798	0.0724	0.06732	0.0599	0.06988	0.06988	0.06062	0.06062	0.04762	0.06664
2872.56	0.06279	0.05681	0.06745	0.06461	0.05365	0.03942	0.05134	0.00971	0.05997	0.05774	0.05774	0.07225	0.06755	0.05988	0.06962	0.06962	0.06035	0.06035	0.04769	0.06634
2871.53	0.06273	0.05673	0.06715	0.06439	0.0535	0.03934	0.05107	0.0095	0.05956	0.05759	0.05759	0.07179	0.06745	0.05977	0.06941	0.06941	0.0602	0.0602	0.04761	0.06594
2870.5	0.06241	0.05664	0.06664	0.06459	0.05342	0.03942	0.05127	0.00923	0.05903	0.05772	0.05772	0.07137	0.06695	0.05958	0.06919	0.06919	0.06038	0.06038	0.04725	0.06565
2869.47	0.06218	0.05656	0.06636	0.0646	0.05321	0.03938	0.05131	0.00903	0.0587	0.05767	0.05767	0.07139	0.06624	0.05952	0.06904	0.06904	0.06059	0.06059	0.04674	0.06554
2868.44	0.06213	0.05651	0.06642	0.06417	0.05292	0.03945	0.0511	0.00897	0.05869	0.05737	0.05737	0.07145	0.06578	0.05961	0.06904	0.06904	0.0606	0.0606	0.04645	0.06555
2867.41	0.06213	0.05627	0.06634	0.06393	0.0526	0.0394	0.05104	0.00896	0.05882	0.05709	0.05709	0.07109	0.06578	0.05955	0.06895	0.06895	0.06041	0.06041	0.04633	0.06542
2866.38	0.06196	0.05596	0.06603	0.06393	0.05234	0.0392	0.05104	0.00885	0.05901	0.05683	0.05683	0.0707	0.06571	0.05928	0.06862	0.06862	0.05999	0.05999	0.04624	0.0653
2865.35	0.06162	0.05611	0.06584	0.06395	0.05216	0.03918	0.05075	0.00844	0.05922	0.05654	0.05654	0.0706	0.06557	0.059	0.06838	0.06838	0.05972	0.05972	0.0462	0.06522
2864.32	0.06148	0.0561	0.06578	0.06385	0.05216	0.03909	0.05029	0.0084	0.05925	0.05639	0.05639	0.07059	0.06586	0.05874	0.06835	0.06835	0.05981	0.05981	0.04613	0.0649
2863.3	0.06157	0.05542	0.06576	0.0636	0.05218	0.03872	0.05017	0.00909	0.05899	0.05646	0.05646	0.07043	0.06627	0.05853	0.0682	0.0682	0.05985	0.05985	0.04605	0.06471
2862.27	0.06162	0.05503	0.0658	0.06343	0.05183	0.03857	0.05025	0.00967	0.05865	0.0565	0.0565	0.07032	0.06632	0.05851	0.06776	0.06776	0.05968	0.05968	0.04619	0.06486
2861.24	0.0617	0.05528	0.06583	0.06325	0.05158	0.03878	0.04995	0.00967	0.05847	0.05631	0.05631	0.07049	0.066	0.0585	0.06746	0.06746	0.05941	0.05941	0.04654	0.06491
2860.21	0.06194	0.05524	0.06563	0.0631	0.05182	0.03905	0.04961	0.0092	0.05831	0.05617	0.05617	0.07054	0.0656	0.05849	0.0676	0.0676	0.05902	0.05902	0.04666	0.06477
2859.18	0.06212	0.05482	0.06533	0.06329	0.05212	0.03902	0.04985	0.00857	0.05801	0.05626	0.05626	0.07019	0.06539	0.05866	0.06778	0.06778	0.05865	0.05865	0.04636	0.06489
2858.15	0.06208	0.0548	0.06544	0.06361	0.0521	0.03859	0.05024	0.00807	0.05798	0.05638	0.05638	0.06992	0.06526	0.05893	0.06782	0.06782	0.05845	0.05845	0.04598	0.06509
2857.12	0.06205	0.05531	0.06588	0.06379	0.05188	0.0382	0.0503	0.00784	0.05837	0.05648	0.05648	0.0701	0.06531	0.05911	0.06776	0.06776	0.05841	0.05841	0.0459	0.06498
2856.09	0.06211	0.05578	0.06612	0.06378	0.05169	0.03806	0.05022	0.00782	0.05857	0.05643	0.05643	0.07039	0.06557	0.05902	0.06763	0.06763	0.05853	0.05853	0.04602	0.0648
2855.06	0.062	0.0559	0.06611	0.06366	0.05158	0.03797	0.05015	0.00781	0.05841	0.05629	0.05629	0.07029	0.06571	0.05874	0.06768	0.06768	0.05868	0.05868	0.04595	0.06473
2854.03	0.06173	0.05569	0.06609	0.0636	0.05157	0.03806	0.04997	0.00791	0.05827	0.0564	0.0564	0.06989	0.06578	0.05856	0.0679	0.0679	0.05867	0.05867	0.04585	0.06455
2853	0.06167	0.05533	0.06597	0.06363	0.05171	0.03833	0.04985	0.00791	0.05824	0.05659	0.05659	0.06971	0.06587	0.05864	0.06798	0.06798	0.05852	0.05852	0.04594	0.06427
2851.97	0.06182	0.05518	0.06566	0.06368	0.05169	0.03857	0.04993	0.00737	0.05821	0.05646	0.05646	0.0698	0.06581	0.05872	0.06798	0.06798	0.05853	0.05853	0.04586	0.06431
2850.94	0.06188	0.0553	0.06526	0.06362	0.05135	0.03867	0.04995	0.00699	0.0582	0.0561	0.0561	0.06972	0.06568	0.05855	0.06782	0.06782	0.05865	0.05865	0.0456	0.06476
2849.92	0.06172	0.05535	0.06504	0.06334	0.05105	0.03864	0.0497	0.00743	0.05802	0.05593	0.05593	0.06939	0.06562	0.05819	0.06745	0.06745	0.05857	0.05857	0.04556	0.06507
2848.89	0.06131	0.05518	0.06484	0.06302	0.05097	0.03852	0.04935	0.0077	0.05763	0.05582	0.05582	0.06891	0.0655	0.05792	0.06714	0.06714	0.05839	0.05839	0.04562	0.06485
2847.86	0.06078	0.05493	0.06443	0.06295	0.05088	0.03844	0.0491	0.00724	0.05743	0.05539	0.05539	0.06848	0.06518	0.058	0.06694	0.06694	0.05813	0.05813	0.04562	0.06437
2846.83	0.06019	0.05468	0.06407	0.063	0.05068	0.03833	0.04894	0.00674	0.05725	0.05486	0.05486	0.06809	0.06468	0.05822	0.06681	0.06681	0.05781	0.05781	0.04561	0.06374
2845.8	0.05978	0.05465	0.06372	0.0628	0.0504	0.03801	0.04874	0.0064	0.05688	0.05474	0.05474	0.06772	0.06421	0.05813	0.06667	0.06667	0.0577	0.0577	0.04545	0.06305
2844.77	0.05976	0.05469	0.06338	0.06234	0.05001	0.0377	0.04851	0.00595	0.05671	0.0548	0.0548	0.06735	0.06385	0.05769	0.06613	0.06613	0.0577	0.0577	0.04511	0.06277
2843.74	0.05975	0.05437	0.0632	0.06168	0.04968	0.03733	0.04853	0.00532	0.05654	0.05445	0.05445	0.06686	0.06342	0.0572	0.06538	0.06538	0.05738	0.05738	0.04466	0.0628
2842.71	0.05953	0.0539	0.06309	0.06117	0.04939	0.03672	0.04875	0.00472	0.05586	0.05364	0.05364	0.06647	0.06294	0.05689	0.06493	0.06493	0.0568	0.0568	0.04427	0.06264
2841.68	0.0593	0.05372	0.06287	0.06124	0.04887	0.0364	0.04856	0.00438	0.05518	0.05285	0.05285	0.06623	0.06269	0.05682	0.06461	0.06461	0.05624	0.05624	0.04428	0.0623
2840.65	0.05908	0.05376	0.06233	0.06136	0.04852	0.03637	0.04786	0.00418	0.0549	0.05238	0.05238	0.06594	0.0626	0.05686	0.06413	0.06413	0.05585	0.05585	0.04449	0.06192
2839.62	0.05899	0.05375	0.06174	0.06101	0.04855	0.03594	0.04733	0.00403	0.05462	0.0522	0.0522	0.06576	0.06248	0.05687	0.06375	0.06375	0.05572	0.05572	0.04439	0.06166
2838.59	0.05904	0.05356	0.06165	0.06082	0.04849	0.03545	0.0474	0.00378	0.05433	0.05226	0.05226	0.0657	0.0623	0.05672	0.06363	0.06363	0.0558	0.0558	0.04409	0.06157
2837.56	0.05886	0.05323	0.06169	0.06093	0.04845	0.0356	0.04764	0.0034	0.05426	0.05247	0.05247	0.06546	0.06205	0.05639	0.06345	0.06345	0.05593	0.05593	0.04395	0.0615
2836.54	0.05858	0.05303	0.06139	0.06059	0.0485	0.03592	0.0474	0.00296	0.05425	0.0526	0.0526	0.06499	0.06172	0.0561	0.06311	0.06311	0.05598	0.05598	0.04382	0.06142
2835.51	0.05845	0.05298	0.0612	0.05989	0.04836	0.03573	0.04678	0.00261	0.05418	0.0526	0.0526	0.06434	0.06136	0.0559	0.06286	0.06286	0.05589	0.05589	0.04373	0.06137
2834.48	0.0583	0.05276	0.06113	0.05951	0.04817	0.03538	0.04651	0.00234	0.05407	0.05248	0.05248	0.06368	0.06109	0.05564	0.06278	0.06278	0.05554	0.05554	0.04371	0.06133
2833.45	0.05807	0.05237	0.06076	0.05945	0.04792	0.03522	0.04667	0.00201	0.0539	0.0522	0.0522	0.06333	0.06077	0.05526	0.06271	0.06271	0.0549	0.0549	0.04349	0.06126
2832.42	0.05777	0.05198	0.06048	0.05924	0.04759	0.03503	0.04676	0.00167	0.05366	0.05176	0.05176	0.06317	0.06038	0.05516	0.0625	0.0625	0.05439	0.05439	0.04314	0.06096
2831.39	0.0574	0.05162	0.06055	0.05907	0.04749	0.03488	0.04665	0.00141	0.05345	0.05112	0.05112	0.06301	0.06027	0.05529	0.06208	0.06208	0.05413	0.05413	0.04288	0.06033
2830.36	0.0572	0.05139	0.06043	0.05909	0.04761	0.03478	0.04638	0.00133	0.05333	0.05048	0.05048	0.06291	0.06023	0.05505	0.06161	0.06161	0.05411	0.05411	0.04276	0.05977
2829.33	0.0571	0.05141	0.06003	0.05905	0.04755	0.03458	0.04591	0.00131	0.05313	0.05024	0.05024	0.06273	0.05996	0.05454	0.06129	0.06129	0.05441	0.05441	0.04273	0.05955
2828.3	0.05686	0.05138	0.05975	0.05883	0.04718	0.03441	0.04552	0.00114	0.05287	0.05016	0.05016	0.06233	0.05969	0.05429	0.06099	0.06099	0.05438	0.05438	0.04269	0.05936
2827.27	0.0566	0.05092	0.0595	0.05833	0.04671	0.03423	0.04549	0.00087	0.05263	0.04987	0.04987	0.06194	0.05955	0.05421	0.06055	0.06055	0.05372	0.05372	0.04253	0.05901
2826.24	0.0565	0.05059	0.05909	0.05794	0.04621	0.03418	0.04545	0.00063	0.05245	0.04955	0.04955	0.06176	0.05949	0.05412	0.06012	0.06012	0.05312	0.05312	0.04217	0.05882
2825.21	0.05636	0.05076	0.05876	0.0581	0.04579	0.03436	0.04516	0.00048	0.05242	0.04946	0.04946	0.06163	0.05936	0.05417	0.05991	0.05991	0.0531	0.0531	0.04183	0.05897
2824.18	0.0561	0.05093	0.05866	0.05828	0.04569	0.03447	0.04474	0.00025	0.05223	0.04955	0.04955	0.06132	0.05913	0.05434	0.05991	0.05991	0.05325	0.05325	0.0419	0.05916
2823.16	0.05597	0.05071	0.05865	0.05815	0.04583	0.03439	0.04457	-0.00011	0.05178	0.04954	0.04954	0.06106	0.05901	0.05437	0.05996	0.05996	0.05307	0.05307	0.0421	0.05899
2822.13	0.05604	0.05028	0.05855	0.05796	0.04592	0.03415	0.04478	-0.00046	0.0515	0.04923	0.04923	0.06094	0.059	0.05407	0.0598	0.0598	0.0529	0.0529	0.04203	0.05862
2821.1	0.0562	0.05009	0.05827	0.05785	0.04586	0.03384	0.04479	-0.00079	0.05156	0.04883	0.04883	0.06072	0.05908	0.05355	0.05947	0.05947	0.05283	0.05283	0.04184	0.05867
2820.07	0.05623	0.05007	0.05797	0.05773	0.04572	0.03379	0.04436	-0.00087	0.05152	0.04864	0.04864	0.06044	0.05916	0.05326	0.05911	0.05911	0.05251	0.05251	0.04168	0.0589
2819.04	0.05616	0.05	0.05794	0.05747	0.04569	0.034	0.04395	-0.00079	0.05134	0.04875	0.04875	0.06029	0.05885	0.0534	0.05882	0.05882	0.05228	0.05228	0.04157	0.05878
2818.01	0.05606	0.04987	0.05789	0.05724	0.04565	0.03399	0.04377	-0.00088	0.05137	0.04866	0.04866	0.06017	0.05833	0.05358	0.05873	0.05873	0.05248	0.05248	0.0415	0.05843
2816.98	0.05584	0.0497	0.05756	0.05719	0.04529	0.03368	0.04378	-0.00106	0.05131	0.04816	0.04816	0.06009	0.05805	0.05351	0.05861	0.05861	0.05252	0.05252	0.04147	0.05807
2815.95	0.05562	0.04959	0.05739	0.05703	0.04479	0.03349	0.04395	-0.00133	0.051	0.04793	0.04793	0.06009	0.05798	0.05332	0.05841	0.05841	0.05213	0.05213	0.04159	0.05786
2814.92	0.05545	0.04954	0.05749	0.05685	0.04459	0.03331	0.04407	-0.00172	0.0507	0.04805	0.04805	0.06004	0.05794	0.05325	0.05838	0.05838	0.05189	0.05189	0.04188	0.05789
2813.89	0.05517	0.04943	0.05745	0.05693	0.0446	0.03306	0.04414	-0.00183	0.05052	0.04808	0.04808	0.05989	0.05783	0.05328	0.05834	0.05834	0.05187	0.05187	0.04189	0.05786
2812.86	0.05496	0.0494	0.0574	0.05695	0.04476	0.03306	0.04419	-0.00152	0.05052	0.04809	0.04809	0.05969	0.05772	0.05315	0.05815	0.05815	0.05177	0.05177	0.04139	0.05763
2811.83	0.05499	0.0495	0.05743	0.05666	0.04496	0.03328	0.04415	-0.00112	0.05047	0.04804	0.04804	0.05958	0.05752	0.053	0.05796	0.05796	0.05167	0.05167	0.04098	0.05748
2810.81	0.05499	0.04956	0.0572	0.05647	0.04483	0.03348	0.04408	-0.00109	0.05027	0.04796	0.04796	0.05949	0.0571	0.05291	0.05771	0.05771	0.05148	0.05148	0.04097	0.05764
2809.78	0.05476	0.04942	0.05685	0.05642	0.04453	0.03336	0.04403	-0.00139	0.05005	0.04798	0.04798	0.05925	0.05688	0.05267	0.05736	0.05736	0.05124	0.05124	0.04093	0.05797
2808.75	0.05466	0.04924	0.05661	0.05625	0.04439	0.03292	0.04397	-0.00151	0.04983	0.04787	0.04787	0.05895	0.05707	0.05245	0.05713	0.05713	0.05118	0.05118	0.04087	0.05809
2807.72	0.05471	0.04921	0.05648	0.05624	0.0444	0.03253	0.044	-0.00155	0.04982	0.04774	0.04774	0.05875	0.05733	0.05247	0.05717	0.05717	0.0512	0.0512	0.04098	0.05772
2806.69	0.05457	0.04937	0.05656	0.05631	0.04445	0.0324	0.04405	-0.00191	0.0501	0.04763	0.04763	0.05882	0.05732	0.05263	0.05741	0.05741	0.05128	0.05128	0.04103	0.05721
2805.66	0.05437	0.04953	0.0566	0.056	0.04422	0.03246	0.04382	-0.00224	0.05022	0.04725	0.04725	0.05907	0.05694	0.05271	0.05755	0.05755	0.05134	0.05134	0.04069	0.05681
2804.63	0.05427	0.04938	0.05643	0.05576	0.04371	0.03259	0.04338	-0.00223	0.05022	0.04691	0.04691	0.05927	0.05662	0.05261	0.0575	0.0575	0.05123	0.05123	0.04025	0.05643
2803.6	0.05404	0.04905	0.05635	0.05603	0.04351	0.03263	0.04308	-0.00238	0.05034	0.04703	0.04703	0.05923	0.05656	0.05255	0.05744	0.05744	0.05103	0.05103	0.04023	0.05632
2802.57	0.05383	0.04883	0.05641	0.05616	0.04372	0.03259	0.04285	-0.00272	0.05027	0.04724	0.04724	0.05884	0.0566	0.05268	0.0574	0.0574	0.05079	0.05079	0.04045	0.05654
2801.54	0.05398	0.04881	0.05645	0.05591	0.0439	0.03249	0.04264	-0.0029	0.04985	0.04717	0.04717	0.05836	0.05676	0.05272	0.05739	0.05739	0.0505	0.0505	0.04055	0.05674
2800.51	0.05423	0.04899	0.05634	0.05577	0.04409	0.03228	0.04271	-0.0029	0.04951	0.04691	0.04691	0.05824	0.05685	0.05244	0.05736	0.05736	0.05054	0.05054	0.0405	0.05671
2799.48	0.05432	0.04907	0.05608	0.05564	0.04426	0.03225	0.04298	-0.00293	0.04948	0.0467	0.0467	0.05839	0.05669	0.05215	0.05733	0.05733	0.05105	0.05105	0.0403	0.05651
2798.45	0.05426	0.04878	0.05592	0.05532	0.044	0.03251	0.04317	-0.00316	0.04936	0.04676	0.04676	0.05834	0.05655	0.05209	0.05738	0.05738	0.0514	0.0514	0.04009	0.05623
2797.43	0.0539	0.04838	0.05592	0.05514	0.04345	0.03268	0.04331	-0.00353	0.04912	0.04685	0.04685	0.05817	0.05655	0.05203	0.05732	0.05732	0.05112	0.05112	0.04009	0.05583
2796.4	0.05348	0.04831	0.05598	0.05523	0.04318	0.03246	0.04328	-0.00367	0.04912	0.04669	0.04669	0.05805	0.05641	0.05194	0.0571	0.0571	0.05061	0.05061	0.04037	0.0558
2795.37	0.05349	0.04842	0.05612	0.05518	0.04332	0.03202	0.04282	-0.00347	0.04922	0.04646	0.04646	0.05791	0.05606	0.05196	0.0569	0.0569	0.05037	0.05037	0.04062	0.05621
2794.34	0.05381	0.04828	0.05633	0.05498	0.04356	0.03174	0.04225	-0.00349	0.04924	0.04631	0.04631	0.05775	0.0558	0.05193	0.05678	0.05678	0.05037	0.05037	0.04057	0.05614
2793.31	0.05405	0.04818	0.05635	0.05486	0.04358	0.03188	0.04226	-0.0038	0.04914	0.04633	0.04633	0.05756	0.05587	0.05186	0.0567	0.0567	0.05051	0.05051	0.04036	0.05571
2792.28	0.05399	0.04843	0.05598	0.05476	0.04351	0.03206	0.04268	-0.00393	0.04889	0.04657	0.04657	0.05742	0.05597	0.05188	0.05654	0.05654	0.05059	0.05059	0.04026	0.05567
2791.25	0.05367	0.04858	0.05568	0.05461	0.04363	0.03212	0.04281	-0.00373	0.04879	0.04675	0.04675	0.05734	0.05586	0.05189	0.05627	0.05627	0.05038	0.05038	0.04037	0.05574
2790.22	0.05349	0.04835	0.05584	0.05455	0.04362	0.03219	0.04262	-0.00336	0.04897	0.0465	0.0465	0.05752	0.05576	0.05155	0.05617	0.05617	0.04998	0.04998	0.04054	0.05552
2789.19	0.05371	0.04795	0.05603	0.05456	0.04339	0.03208	0.04231	-0.00308	0.04913	0.04613	0.04613	0.05787	0.05579	0.051	0.05641	0.05641	0.04982	0.04982	0.04059	0.05532
2788.16	0.05398	0.04771	0.0559	0.05458	0.04332	0.0319	0.04214	-0.00312	0.0491	0.04624	0.04624	0.0579	0.05583	0.05075	0.05657	0.05657	0.05007	0.05007	0.0405	0.05556
2787.13	0.05383	0.04772	0.0558	0.05464	0.04318	0.03185	0.04233	-0.00364	0.04884	0.04641	0.04641	0.05762	0.05576	0.05094	0.05626	0.05626	0.05019	0.05019	0.04036	0.05608
2786.1	0.05348	0.04772	0.05593	0.05478	0.04301	0.03188	0.04254	-0.00417	0.0486	0.04606	0.04606	0.05734	0.05559	0.05122	0.05568	0.05568	0.04994	0.04994	0.04018	0.05628
2785.07	0.05321	0.04766	0.05584	0.05492	0.04326	0.03186	0.04247	-0.00415	0.04844	0.04573	0.04573	0.05719	0.05542	0.05131	0.05531	0.05531	0.04985	0.04985	0.03986	0.05604
2784.05	0.05294	0.04775	0.05545	0.05492	0.04357	0.0317	0.04227	-0.00386	0.04844	0.04591	0.04591	0.05717	0.05533	0.05132	0.05527	0.05527	0.05009	0.05009	0.03957	0.05575
2783.02	0.05294	0.04796	0.05515	0.05489	0.04356	0.03169	0.04197	-0.00385	0.04866	0.04617	0.04617	0.05709	0.05549	0.05142	0.05542	0.05542	0.05017	0.05017	0.03956	0.05564
2781.99	0.05342	0.04806	0.05502	0.05497	0.04329	0.03171	0.0416	-0.00394	0.04868	0.04617	0.04617	0.05689	0.05572	0.05153	0.05554	0.05554	0.05006	0.05006	0.03971	0.0557
2780.96	0.0538	0.04777	0.05508	0.05513	0.04299	0.03162	0.04149	-0.00398	0.04841	0.04608	0.04608	0.05683	0.05563	0.05155	0.05565	0.05565	0.05002	0.05002	0.03978	0.05572
2779.93	0.05351	0.04742	0.05535	0.05511	0.04289	0.03172	0.04156	-0.00424	0.04823	0.04594	0.04594	0.05705	0.05531	0.05148	0.05591	0.05591	0.05004	0.05004	0.03974	0.05559
2778.9	0.05286	0.04747	0.0557	0.05473	0.04288	0.03189	0.04167	-0.00455	0.04823	0.0457	0.0457	0.05747	0.05521	0.05123	0.05602	0.05602	0.04995	0.04995	0.03974	0.05548
2777.87	0.05258	0.04748	0.05588	0.05449	0.0428	0.03199	0.04189	-0.00463	0.04832	0.04554	0.04554	0.05783	0.05543	0.0509	0.05582	0.05582	0.04982	0.04982	0.03983	0.05554
2776.84	0.05278	0.04738	0.05572	0.05463	0.04269	0.03216	0.04188	-0.00472	0.04839	0.04554	0.04554	0.05763	0.05565	0.05077	0.05558	0.05558	0.04982	0.04982	0.03983	0.05553
2775.81	0.05301	0.04745	0.0554	0.05465	0.04258	0.03215	0.0417	-0.00481	0.0484	0.04554	0.04554	0.05709	0.05562	0.05082	0.05552	0.05552	0.0497	0.0497	0.03969	0.05528
2774.78	0.05317	0.04756	0.05525	0.05452	0.04235	0.03187	0.04187	-0.00462	0.04842	0.04551	0.04551	0.05662	0.05538	0.05091	0.05555	0.05555	0.04943	0.04943	0.03954	0.05504
2773.75	0.05319	0.04765	0.05521	0.05446	0.04202	0.03165	0.04218	-0.00433	0.04837	0.04561	0.04561	0.05631	0.05499	0.05096	0.05554	0.05554	0.04942	0.04942	0.03938	0.05495
2772.72	0.05306	0.04745	0.055	0.0543	0.04189	0.03165	0.04219	-0.00428	0.0482	0.04571	0.04571	0.05634	0.05462	0.05091	0.05545	0.05545	0.04978	0.04978	0.0395	0.05507
2771.69	0.05302	0.04705	0.05474	0.05416	0.04198	0.03167	0.04213	-0.0045	0.04819	0.04581	0.04581	0.05676	0.05449	0.05068	0.05523	0.05523	0.05015	0.05015	0.03984	0.05529
2770.67	0.05308	0.04694	0.05464	0.05421	0.04212	0.03171	0.0421	-0.0048	0.04814	0.04583	0.04583	0.05713	0.05456	0.05064	0.055	0.055	0.05013	0.05013	0.03987	0.05532
2769.64	0.05285	0.04699	0.0546	0.05421	0.04242	0.03183	0.04182	-0.00487	0.04783	0.04552	0.04552	0.05705	0.05465	0.05088	0.05485	0.05485	0.04973	0.04973	0.03966	0.0553
2768.61	0.05258	0.04687	0.05458	0.05411	0.04266	0.03173	0.04151	-0.00491	0.04777	0.04513	0.04513	0.05674	0.05468	0.05079	0.05484	0.05484	0.04948	0.04948	0.0397	0.05548
2767.58	0.05269	0.04668	0.05463	0.054	0.0425	0.03134	0.04155	-0.0051	0.04801	0.04502	0.04502	0.05647	0.0548	0.05042	0.05504	0.05504	0.04954	0.04954	0.03992	0.0556
2766.55	0.05288	0.04665	0.05465	0.05392	0.04247	0.03081	0.04167	-0.00508	0.04807	0.04524	0.04524	0.05641	0.05514	0.05036	0.05508	0.05508	0.04967	0.04967	0.04002	0.05545
2765.52	0.05277	0.04685	0.05453	0.05405	0.04268	0.03048	0.04163	-0.00496	0.04796	0.04554	0.04554	0.05651	0.05536	0.05047	0.05492	0.05492	0.04972	0.04972	0.03992	0.05523
2764.49	0.05244	0.04706	0.05433	0.05409	0.04245	0.03066	0.04161	-0.00503	0.04789	0.04567	0.04567	0.05648	0.05516	0.05038	0.05476	0.05476	0.04961	0.04961	0.03962	0.05511
2763.46	0.05228	0.04702	0.05432	0.05378	0.04191	0.03103	0.04155	-0.00517	0.0479	0.04577	0.04577	0.05642	0.05469	0.05029	0.05463	0.05463	0.04947	0.04947	0.03918	0.05502
2762.43	0.0525	0.04676	0.05445	0.05359	0.04179	0.03119	0.04125	-0.00524	0.04785	0.04583	0.04583	0.05636	0.05439	0.05036	0.0547	0.0547	0.04951	0.04951	0.03882	0.0548
2761.4	0.05271	0.04662	0.05442	0.05378	0.04193	0.03123	0.04109	-0.00527	0.04763	0.04567	0.04567	0.05625	0.05451	0.0503	0.05475	0.05475	0.04962	0.04962	0.03889	0.05466
2760.37	0.0527	0.0466	0.05425	0.05399	0.04193	0.03124	0.04138	-0.0052	0.04759	0.04544	0.04544	0.05619	0.05471	0.05002	0.05467	0.05467	0.0495	0.0495	0.0392	0.05487
2759.34	0.05261	0.04662	0.05418	0.0539	0.04192	0.03121	0.04161	-0.00497	0.04799	0.04523	0.04523	0.05616	0.05456	0.04971	0.05468	0.05468	0.04918	0.04918	0.03936	0.05498
2758.31	0.05255	0.04695	0.05419	0.05366	0.04199	0.03115	0.04151	-0.00489	0.04827	0.04492	0.04492	0.05611	0.05442	0.04969	0.0547	0.0547	0.04912	0.04912	0.03945	0.05454
2757.29	0.05259	0.0474	0.05416	0.0537	0.04194	0.03076	0.04139	-0.00516	0.04799	0.04465	0.04465	0.05603	0.0546	0.0501	0.05466	0.05466	0.04925	0.04925	0.03943	0.05414
2756.26	0.05267	0.0472	0.05405	0.05391	0.04176	0.03032	0.04119	-0.00535	0.04759	0.04456	0.04456	0.05596	0.05464	0.05055	0.05462	0.05462	0.04918	0.04918	0.03917	0.05435
2755.23	0.05257	0.04671	0.05392	0.05391	0.04175	0.0304	0.0409	-0.0053	0.04753	0.04463	0.04463	0.05594	0.05449	0.05064	0.05449	0.05449	0.04907	0.04907	0.03897	0.05482
2754.2	0.05237	0.04671	0.0538	0.05378	0.042	0.03074	0.04084	-0.00534	0.04765	0.04493	0.04493	0.05584	0.05442	0.05045	0.05434	0.05434	0.04911	0.04911	0.03921	0.05518
2753.17	0.05211	0.04692	0.05375	0.05363	0.04212	0.03095	0.04104	-0.00525	0.04757	0.04518	0.04518	0.05554	0.05428	0.05031	0.05441	0.05441	0.04916	0.04916	0.03958	0.05523
2752.14	0.05181	0.0469	0.05388	0.05338	0.04177	0.03105	0.04123	-0.005	0.04739	0.04509	0.04509	0.05526	0.05416	0.05029	0.05455	0.05455	0.04903	0.04903	0.03966	0.05485
2751.11	0.05176	0.04667	0.0541	0.05307	0.04131	0.03107	0.04112	-0.00516	0.04738	0.04498	0.04498	0.05536	0.0543	0.05032	0.05442	0.05442	0.04885	0.04885	0.0395	0.05454
2750.08	0.05201	0.04652	0.05426	0.05301	0.04143	0.03105	0.0407	-0.00557	0.04744	0.04507	0.04507	0.0557	0.05442	0.05037	0.05401	0.05401	0.04862	0.04862	0.03924	0.05463
2749.05	0.05231	0.04652	0.05429	0.05336	0.042	0.03113	0.04037	-0.00582	0.04757	0.04513	0.04513	0.05585	0.05425	0.05023	0.05393	0.05393	0.04834	0.04834	0.03901	0.05474
2748.02	0.05237	0.04645	0.05427	0.05366	0.04234	0.03108	0.04051	-0.00587	0.0479	0.04495	0.04495	0.05572	0.054	0.05001	0.05433	0.05433	0.04832	0.04832	0.03895	0.05482
2746.99	0.05214	0.04653	0.05419	0.05344	0.04225	0.03085	0.04094	-0.00581	0.04793	0.04462	0.04462	0.05534	0.05383	0.05003	0.05446	0.05446	0.0487	0.0487	0.03906	0.05475
2745.96	0.05203	0.04682	0.05395	0.05298	0.042	0.03079	0.04104	-0.00571	0.04754	0.04454	0.04454	0.05488	0.05388	0.05018	0.05427	0.05427	0.04923	0.04923	0.03921	0.05447
2744.93	0.05211	0.0469	0.05369	0.05285	0.04183	0.03085	0.04072	-0.00551	0.04739	0.04479	0.04479	0.05466	0.05425	0.05015	0.05432	0.05432	0.04957	0.04957	0.0394	0.05458
2743.91	0.05216	0.04656	0.0535	0.05311	0.04165	0.03082	0.04052	-0.00523	0.04749	0.04502	0.04502	0.05482	0.05463	0.04998	0.05439	0.05439	0.04946	0.04946	0.03955	0.05482
2742.88	0.05208	0.04604	0.05346	0.05349	0.04142	0.0307	0.04058	-0.00515	0.04733	0.04496	0.04496	0.05492	0.05474	0.04983	0.05417	0.05417	0.04907	0.04907	0.03947	0.05458
2741.85	0.05195	0.04575	0.05358	0.0537	0.04127	0.03059	0.04059	-0.00544	0.04705	0.04481	0.04481	0.05467	0.05469	0.04979	0.05406	0.05406	0.04873	0.04873	0.03929	0.05423
2740.82	0.05194	0.04579	0.0537	0.05354	0.04131	0.03057	0.04035	-0.00589	0.04706	0.04476	0.04476	0.05473	0.05465	0.04995	0.05419	0.05419	0.04861	0.04861	0.03924	0.05409
2739.79	0.05187	0.04596	0.0537	0.05339	0.04129	0.03068	0.04031	-0.00596	0.04728	0.04483	0.04483	0.05515	0.05445	0.05012	0.05446	0.05446	0.04877	0.04877	0.03913	0.05414
2738.76	0.05173	0.04602	0.0535	0.05359	0.04103	0.03072	0.04063	-0.00582	0.04742	0.04482	0.04482	0.05546	0.05402	0.05001	0.05456	0.05456	0.04889	0.04889	0.03905	0.0543
2737.73	0.05192	0.04599	0.05323	0.05366	0.04081	0.03064	0.04085	-0.00584	0.04732	0.04456	0.04456	0.05567	0.05373	0.04968	0.05425	0.05425	0.04871	0.04871	0.03911	0.0542
2736.7	0.05238	0.04604	0.05313	0.05347	0.04088	0.03071	0.04089	-0.00572	0.04707	0.04434	0.04434	0.05565	0.05379	0.04939	0.05403	0.05403	0.04859	0.04859	0.03903	0.05394
2735.67	0.05254	0.04601	0.05328	0.05328	0.04119	0.03104	0.04087	-0.00552	0.04691	0.04435	0.04435	0.05553	0.05395	0.04942	0.05418	0.05418	0.04858	0.04858	0.0388	0.05398
2734.64	0.05225	0.04587	0.05355	0.05304	0.04144	0.03121	0.04068	-0.00574	0.0468	0.04422	0.04422	0.05554	0.05393	0.0497	0.0541	0.0541	0.04846	0.04846	0.03877	0.05406
2733.61	0.05201	0.04591	0.05372	0.0529	0.04148	0.03109	0.04047	-0.00614	0.04666	0.04394	0.04394	0.05547	0.05372	0.04991	0.05381	0.05381	0.04831	0.04831	0.03888	0.05407
2732.58	0.05202	0.04609	0.05374	0.05297	0.04147	0.03093	0.0404	-0.00611	0.04666	0.04402	0.04402	0.05527	0.05364	0.04988	0.0537	0.0537	0.04818	0.04818	0.03889	0.05425
2731.55	0.05187	0.04625	0.05364	0.05309	0.04149	0.03068	0.04046	-0.00589	0.04683	0.04442	0.04442	0.05512	0.05383	0.0498	0.05367	0.05367	0.04804	0.04804	0.03881	0.05424
2730.53	0.05169	0.04639	0.05344	0.05309	0.04143	0.03039	0.04051	-0.00611	0.04704	0.04452	0.04452	0.05501	0.05385	0.04985	0.05374	0.05374	0.04795	0.04795	0.03872	0.05392
2729.5	0.05185	0.04648	0.0534	0.05291	0.0415	0.0304	0.04052	-0.0065	0.04705	0.04411	0.04411	0.05482	0.05363	0.04985	0.05392	0.05392	0.04801	0.04801	0.03882	0.05377
2728.47	0.05205	0.04657	0.05353	0.05271	0.0415	0.03052	0.04055	-0.00632	0.04675	0.04366	0.04366	0.05448	0.05346	0.04977	0.05386	0.05386	0.0482	0.0482	0.03898	0.05394
2727.44	0.05202	0.04646	0.05345	0.05269	0.04102	0.0304	0.04042	-0.00574	0.04654	0.04359	0.04359	0.05428	0.05352	0.04999	0.05352	0.05352	0.04844	0.04844	0.03875	0.05409
2726.41	0.05201	0.04615	0.0532	0.05277	0.04061	0.03028	0.04031	-0.00542	0.04656	0.04389	0.04389	0.05445	0.05378	0.05032	0.05334	0.05334	0.04863	0.04863	0.03841	0.05407
2725.38	0.05207	0.04605	0.0531	0.05293	0.04053	0.03023	0.04043	-0.00556	0.04665	0.04411	0.04411	0.05458	0.05388	0.05025	0.05343	0.05343	0.04866	0.04866	0.03846	0.05405
2724.35	0.05202	0.0462	0.05316	0.05298	0.04043	0.0302	0.04048	-0.00584	0.0467	0.04405	0.04405	0.05439	0.0536	0.04985	0.05346	0.05346	0.04854	0.04854	0.03856	0.05406
2723.32	0.05183	0.04623	0.05325	0.05281	0.04044	0.0302	0.04042	-0.00605	0.04662	0.04396	0.04396	0.05424	0.05328	0.04955	0.05331	0.05331	0.04841	0.04841	0.03845	0.05408
2722.29	0.0515	0.04609	0.05329	0.05269	0.04077	0.03008	0.04054	-0.0062	0.0465	0.04388	0.04388	0.05442	0.05315	0.0496	0.05337	0.05337	0.04829	0.04829	0.03834	0.05396
2721.26	0.05126	0.04595	0.05337	0.05262	0.04105	0.03006	0.04055	-0.0062	0.04651	0.04385	0.04385	0.05467	0.05305	0.04984	0.05364	0.05364	0.04825	0.04825	0.03833	0.05376
2720.23	0.05131	0.04601	0.05356	0.05265	0.04102	0.0303	0.04025	-0.00592	0.04659	0.04399	0.04399	0.05473	0.053	0.04985	0.05364	0.05364	0.04832	0.04832	0.03841	0.05356
2719.2	0.05152	0.04629	0.05371	0.05282	0.04091	0.0303	0.04005	-0.00562	0.04662	0.0441	0.0441	0.05449	0.05292	0.04966	0.05344	0.05344	0.04821	0.04821	0.03857	0.05331
2718.18	0.05169	0.04632	0.05353	0.05274	0.04084	0.03013	0.03996	-0.00562	0.04661	0.04401	0.04401	0.05413	0.05283	0.04949	0.05341	0.05341	0.04786	0.04786	0.03871	0.05317
2717.15	0.05177	0.04608	0.05315	0.0524	0.04083	0.03017	0.03983	-0.00587	0.04646	0.04384	0.04384	0.05396	0.05285	0.04938	0.05344	0.05344	0.04764	0.04764	0.03859	0.05325
2716.12	0.05173	0.04601	0.05304	0.05225	0.04085	0.03028	0.03989	-0.0061	0.0462	0.04367	0.04367	0.05406	0.05293	0.04941	0.05324	0.05324	0.04777	0.04777	0.03829	0.05335
2715.09	0.05159	0.04601	0.05326	0.05233	0.04072	0.03035	0.04011	-0.00603	0.04611	0.0436	0.0436	0.05423	0.05305	0.04952	0.05294	0.05294	0.04805	0.04805	0.03827	0.05346
2714.06	0.05164	0.04578	0.05349	0.0524	0.04062	0.03042	0.04019	-0.00579	0.04623	0.04372	0.04372	0.05428	0.0532	0.04953	0.05279	0.05279	0.0482	0.0482	0.03844	0.05368
2713.03	0.05177	0.04547	0.05352	0.05234	0.04075	0.03025	0.04014	-0.00575	0.04635	0.04386	0.04386	0.05429	0.05331	0.04946	0.05273	0.05273	0.04816	0.04816	0.03844	0.05377
2712	0.05159	0.04535	0.05341	0.0523	0.04088	0.03001	0.0401	-0.00578	0.04631	0.04384	0.04384	0.05431	0.05324	0.04947	0.05294	0.05294	0.04805	0.04805	0.03831	0.05349
2710.97	0.05117	0.04541	0.05325	0.05235	0.04085	0.02999	0.03998	-0.0058	0.04619	0.04374	0.04374	0.05413	0.0529	0.0495	0.05341	0.05341	0.04801	0.04801	0.03832	0.05319
2709.94	0.05082	0.04544	0.05298	0.0524	0.04087	0.02997	0.03984	-0.00602	0.04608	0.04363	0.04363	0.05382	0.05249	0.04951	0.05357	0.05357	0.04814	0.04814	0.03853	0.05331
2708.91	0.05077	0.04543	0.05277	0.05236	0.04086	0.02989	0.03988	-0.00615	0.04605	0.04351	0.04351	0.05372	0.05242	0.04954	0.05334	0.05334	0.04828	0.04828	0.03872	0.05369
2707.88	0.05101	0.04544	0.05278	0.05237	0.04068	0.02984	0.03998	-0.0059	0.04612	0.04337	0.04337	0.05393	0.05276	0.04943	0.05317	0.05317	0.04813	0.04813	0.03871	0.05382
2706.85	0.05124	0.04539	0.05274	0.0525	0.04068	0.02977	0.04008	-0.00571	0.04631	0.04324	0.04324	0.05416	0.05314	0.04932	0.05296	0.05296	0.0478	0.0478	0.03853	0.05351
2705.82	0.05135	0.04528	0.05268	0.0525	0.04085	0.02982	0.04028	-0.00595	0.04657	0.04319	0.04319	0.0541	0.0534	0.04943	0.05262	0.05262	0.04759	0.04759	0.03834	0.05322
2704.8	0.05129	0.04534	0.05287	0.05235	0.04078	0.03007	0.04039	-0.00622	0.04657	0.04322	0.04322	0.05389	0.0535	0.04945	0.05252	0.05252	0.0476	0.0476	0.0383	0.05333
2703.77	0.05101	0.04541	0.05312	0.0523	0.04057	0.0302	0.04026	-0.00614	0.04626	0.04323	0.04323	0.0539	0.05335	0.04945	0.05261	0.05261	0.0476	0.0476	0.03831	0.05346
2702.74	0.05088	0.04529	0.0531	0.05245	0.04059	0.03006	0.0401	-0.00588	0.04603	0.04327	0.04327	0.05408	0.05323	0.04956	0.0527	0.0527	0.04749	0.04749	0.03822	0.05333
2701.71	0.05112	0.04522	0.05296	0.05256	0.04079	0.0299	0.04004	-0.00559	0.04594	0.04345	0.04345	0.05404	0.05324	0.04941	0.05288	0.05288	0.0474	0.0474	0.03808	0.05321
2700.68	0.05122	0.04533	0.05296	0.05245	0.0408	0.02997	0.04	-0.0053	0.04585	0.04343	0.04343	0.05378	0.05317	0.04897	0.05292	0.05292	0.04742	0.04742	0.03802	0.05306
2699.65	0.051	0.04547	0.05291	0.05228	0.04063	0.03002	0.04009	-0.00533	0.0458	0.04313	0.04313	0.05361	0.05311	0.04858	0.05273	0.05273	0.04743	0.04743	0.03814	0.05279
2698.62	0.05084	0.04551	0.05262	0.05231	0.04054	0.02989	0.03998	-0.00586	0.04568	0.04299	0.04299	0.05351	0.05315	0.04848	0.05271	0.05271	0.04747	0.04747	0.03826	0.05273
2697.59	0.05085	0.04546	0.05231	0.05239	0.04058	0.02985	0.03964	-0.00649	0.04552	0.04298	0.04298	0.05342	0.05317	0.04864	0.05281	0.05281	0.04759	0.04759	0.03816	0.05288
2696.56	0.05085	0.0454	0.05216	0.05236	0.04062	0.02979	0.03957	-0.00681	0.04558	0.04299	0.04299	0.05352	0.05318	0.04885	0.0529	0.0529	0.04752	0.04752	0.03797	0.05304
2695.53	0.05067	0.04533	0.05199	0.05239	0.04065	0.02956	0.03964	-0.00678	0.04567	0.04326	0.04326	0.05356	0.05321	0.04905	0.05298	0.05298	0.04725	0.04725	0.03797	0.05319
2694.5	0.05041	0.04519	0.05178	0.05241	0.04059	0.02944	0.03966	-0.00654	0.04552	0.0436	0.0436	0.05335	0.0531	0.04925	0.05292	0.05292	0.04711	0.04711	0.03821	0.05319
2693.47	0.05025	0.04505	0.0519	0.05208	0.0404	0.02952	0.03961	-0.00639	0.04544	0.04362	0.04362	0.05297	0.05284	0.04945	0.05279	0.05279	0.04733	0.04733	0.03847	0.05322
2692.44	0.05027	0.0452	0.05233	0.05168	0.04023	0.02964	0.03942	-0.00635	0.04553	0.04338	0.04338	0.05261	0.05259	0.04953	0.05261	0.05261	0.04754	0.04754	0.03835	0.05322
2691.42	0.05056	0.0455	0.05262	0.05168	0.04032	0.02978	0.0392	-0.00642	0.04549	0.04312	0.04312	0.05275	0.05229	0.04937	0.05228	0.05228	0.0475	0.0475	0.03794	0.0529
2690.39	0.05087	0.04539	0.05276	0.05189	0.04059	0.02976	0.03912	-0.00666	0.04542	0.0431	0.0431	0.05318	0.05209	0.04922	0.05212	0.05212	0.04745	0.04745	0.03777	0.05261
2689.36	0.05094	0.04495	0.05281	0.05206	0.04049	0.02955	0.03915	-0.00687	0.04538	0.0433	0.0433	0.05329	0.05233	0.04909	0.0523	0.0523	0.04739	0.04739	0.03788	0.0527
2688.33	0.05092	0.04472	0.0526	0.05211	0.03993	0.02946	0.03921	-0.00678	0.04529	0.04323	0.04323	0.05318	0.05262	0.04888	0.05236	0.05236	0.04723	0.04723	0.0381	0.05279
2687.3	0.05091	0.04485	0.05232	0.05206	0.03981	0.02942	0.03937	-0.00646	0.04528	0.04273	0.04273	0.05317	0.05255	0.04879	0.05217	0.05217	0.04708	0.04708	0.03829	0.05265
2686.27	0.05091	0.04493	0.0523	0.05203	0.04021	0.02933	0.03953	-0.00638	0.04538	0.04253	0.04253	0.05323	0.05238	0.04876	0.05217	0.05217	0.04723	0.04723	0.03828	0.05266
2685.24	0.0509	0.04475	0.05246	0.05207	0.04034	0.02932	0.03952	-0.00658	0.04555	0.04284	0.04284	0.05322	0.05227	0.04857	0.05228	0.05228	0.04753	0.04753	0.03825	0.05272
2684.21	0.05061	0.04469	0.05245	0.05216	0.04026	0.02934	0.03933	-0.00666	0.04571	0.04311	0.04311	0.0531	0.05218	0.04851	0.05216	0.05216	0.04758	0.04758	0.03837	0.05258
2683.18	0.05028	0.04495	0.0524	0.0522	0.04027	0.02931	0.03927	-0.00665	0.04559	0.04301	0.04301	0.05303	0.05218	0.04873	0.05196	0.05196	0.04746	0.04746	0.03842	0.05241
2682.15	0.05045	0.04512	0.05236	0.05207	0.04019	0.02948	0.03947	-0.00673	0.04538	0.04285	0.04285	0.05313	0.05225	0.049	0.05191	0.05191	0.04738	0.04738	0.03831	0.05235
2681.12	0.05069	0.04502	0.05193	0.05181	0.03999	0.02974	0.03953	-0.00674	0.04545	0.04301	0.04301	0.0532	0.05234	0.04894	0.05208	0.05208	0.04734	0.04734	0.03811	0.05239
2680.09	0.05057	0.04492	0.05145	0.05164	0.03987	0.02961	0.03942	-0.00662	0.04546	0.04323	0.04323	0.05318	0.05235	0.04873	0.05229	0.05229	0.04719	0.04719	0.03798	0.05243
2679.06	0.05038	0.04501	0.0516	0.05156	0.03991	0.02929	0.03927	-0.00657	0.04532	0.04322	0.04322	0.05287	0.0522	0.04889	0.05231	0.05231	0.04704	0.04704	0.0381	0.05249
2678.04	0.05038	0.04507	0.05202	0.05145	0.04011	0.02919	0.03898	-0.00658	0.04533	0.04305	0.04305	0.05231	0.05198	0.04918	0.05223	0.05223	0.04712	0.04712	0.03827	0.05255
2677.01	0.05043	0.04488	0.05213	0.05139	0.0403	0.02918	0.03873	-0.00649	0.04546	0.04283	0.04283	0.05218	0.05173	0.04918	0.05211	0.05211	0.04726	0.04726	0.03827	0.0525
2675.98	0.05035	0.0445	0.052	0.05144	0.04018	0.02926	0.03884	-0.00646	0.04549	0.04272	0.04272	0.05247	0.05155	0.04888	0.05201	0.05201	0.04731	0.04731	0.03815	0.0526
2674.95	0.05032	0.04442	0.05206	0.05156	0.03972	0.02941	0.03908	-0.00659	0.0454	0.04264	0.04264	0.05262	0.05163	0.04841	0.05186	0.05186	0.04734	0.04734	0.03801	0.05285
2673.92	0.05037	0.04459	0.05233	0.05157	0.03936	0.02947	0.03926	-0.00673	0.04531	0.04254	0.04254	0.0526	0.05189	0.04817	0.05164	0.05164	0.04719	0.04719	0.03788	0.05282
2672.89	0.05031	0.04472	0.05229	0.05129	0.03933	0.02945	0.03941	-0.00703	0.04537	0.04253	0.04253	0.05267	0.05195	0.04826	0.05168	0.05168	0.04698	0.04698	0.03788	0.05255
2671.86	0.05022	0.04485	0.05191	0.05074	0.03954	0.0294	0.03934	-0.00737	0.04544	0.04252	0.04252	0.05281	0.05179	0.04838	0.05194	0.05194	0.04705	0.04705	0.03788	0.0524
2670.83	0.05031	0.04486	0.05154	0.05048	0.03979	0.02922	0.03919	-0.00724	0.04531	0.04252	0.04252	0.05272	0.05171	0.04831	0.05196	0.05196	0.04704	0.04704	0.0377	0.05237
2669.8	0.05052	0.0447	0.05136	0.05069	0.03987	0.02911	0.03925	-0.00678	0.04496	0.04259	0.04259	0.05241	0.05176	0.04812	0.05172	0.05172	0.04671	0.04671	0.03777	0.05247
2668.77	0.05055	0.04455	0.05137	0.05097	0.03978	0.02914	0.03929	-0.00658	0.04468	0.04265	0.04265	0.0521	0.05183	0.04807	0.05166	0.05166	0.04645	0.04645	0.03827	0.05264
2667.74	0.05046	0.04448	0.05151	0.05114	0.03968	0.02906	0.0392	-0.00682	0.04487	0.04252	0.04252	0.0519	0.05172	0.04827	0.05178	0.05178	0.04643	0.04643	0.03857	0.05265
2666.71	0.05033	0.04459	0.05183	0.05132	0.03974	0.0289	0.03916	-0.00702	0.04516	0.04221	0.04221	0.05181	0.0515	0.0485	0.0519	0.0519	0.04649	0.04649	0.03839	0.05259
2665.68	0.05012	0.04476	0.05218	0.05151	0.03981	0.02905	0.03902	-0.00689	0.04499	0.04198	0.04198	0.05182	0.05148	0.04844	0.05195	0.05195	0.04655	0.04655	0.03816	0.05254
2664.66	0.05007	0.04478	0.05221	0.0517	0.03961	0.02942	0.03887	-0.00679	0.04482	0.04202	0.04202	0.05183	0.05153	0.04818	0.05168	0.05168	0.04673	0.04673	0.03794	0.05243
2663.63	0.05022	0.04467	0.05193	0.05174	0.03944	0.02944	0.03897	-0.00695	0.04501	0.04219	0.04219	0.05195	0.05151	0.04809	0.05131	0.05131	0.04705	0.04705	0.03764	0.05243
2662.6	0.05025	0.04462	0.0516	0.05155	0.03966	0.02919	0.03902	-0.00711	0.04526	0.0424	0.0424	0.05204	0.05157	0.04833	0.05121	0.05121	0.04731	0.04731	0.0376	0.0526
2661.57	0.0503	0.0445	0.05135	0.05137	0.03997	0.02916	0.03891	-0.00707	0.04546	0.04252	0.04252	0.05188	0.05154	0.04858	0.05127	0.05127	0.04734	0.04734	0.03773	0.05269
2660.54	0.05051	0.0443	0.05137	0.05126	0.03996	0.02927	0.0388	-0.00708	0.04544	0.04244	0.04244	0.05177	0.05132	0.04839	0.05125	0.05125	0.04714	0.04714	0.03765	0.05247
2659.51	0.05075	0.04431	0.05162	0.05108	0.0399	0.02933	0.03868	-0.00717	0.04512	0.04254	0.04254	0.05206	0.05115	0.04806	0.05122	0.05122	0.04684	0.04684	0.03763	0.0522
2658.48	0.05082	0.04456	0.0518	0.051	0.04013	0.02931	0.03879	-0.00705	0.0449	0.04291	0.04291	0.0524	0.05116	0.04832	0.05129	0.05129	0.04672	0.04672	0.03778	0.05219
2657.45	0.05077	0.04481	0.05191	0.05116	0.04028	0.02917	0.039	-0.0069	0.04482	0.04294	0.04294	0.0523	0.05132	0.04881	0.05145	0.05145	0.04684	0.04684	0.03797	0.05235
2656.42	0.05064	0.04497	0.05189	0.05128	0.03993	0.02909	0.03886	-0.00693	0.04461	0.04263	0.04263	0.05187	0.05142	0.04871	0.05155	0.05155	0.04693	0.04693	0.03818	0.05252
2655.39	0.05042	0.045	0.0517	0.05128	0.03951	0.02912	0.03856	-0.00711	0.04451	0.04253	0.04253	0.05181	0.0512	0.04817	0.05149	0.05149	0.04677	0.04677	0.03824	0.05257
2654.36	0.05007	0.04468	0.05159	0.05126	0.03943	0.02905	0.03852	-0.00738	0.04473	0.04259	0.04259	0.05221	0.05103	0.04779	0.05133	0.05133	0.04662	0.04662	0.03807	0.05246
2653.33	0.04963	0.04389	0.05162	0.05105	0.03952	0.02893	0.03869	-0.00748	0.04508	0.04241	0.04241	0.05241	0.05122	0.04787	0.05107	0.05107	0.04677	0.04677	0.03801	0.05222
2652.3	0.0495	0.04327	0.05152	0.05074	0.03957	0.02891	0.0388	-0.00728	0.04532	0.04209	0.04209	0.0522	0.05132	0.04815	0.05086	0.05086	0.047	0.047	0.03804	0.05198
2651.28	0.04977	0.04353	0.05122	0.05055	0.03934	0.02903	0.03875	-0.00712	0.04527	0.04187	0.04187	0.05178	0.05107	0.04818	0.0508	0.0508	0.04704	0.04704	0.03785	0.05184
2650.25	0.04991	0.0441	0.05091	0.05055	0.03899	0.02926	0.0386	-0.00735	0.0449	0.04168	0.04168	0.05146	0.05087	0.0479	0.05089	0.05089	0.04689	0.04689	0.0375	0.05174
2649.22	0.04994	0.04421	0.05085	0.0506	0.03934	0.02947	0.03842	-0.00767	0.04447	0.0415	0.0415	0.05146	0.051	0.04767	0.05103	0.05103	0.04672	0.04672	0.03722	0.05178
2648.19	0.05009	0.04414	0.051	0.05051	0.04023	0.02953	0.03828	-0.00769	0.0443	0.0415	0.0415	0.05161	0.05125	0.04765	0.05112	0.05112	0.04676	0.04676	0.03701	0.05198
2647.16	0.0499	0.0442	0.05121	0.05047	0.04044	0.02958	0.03813	-0.00757	0.0444	0.04168	0.04168	0.05161	0.05135	0.04755	0.05105	0.05105	0.04692	0.04692	0.03711	0.05215
2646.13	0.04947	0.04421	0.05141	0.0506	0.03983	0.02949	0.03812	-0.00759	0.04443	0.04198	0.04198	0.05124	0.05118	0.04733	0.05091	0.05091	0.04692	0.04692	0.03737	0.05225
2645.1	0.04943	0.04419	0.05141	0.05068	0.0392	0.0292	0.03821	-0.00768	0.04426	0.04215	0.04215	0.05088	0.05088	0.04726	0.05086	0.05086	0.04663	0.04663	0.03735	0.05227
2644.07	0.04981	0.04398	0.05116	0.05058	0.03881	0.02908	0.03797	-0.00779	0.04432	0.04212	0.04212	0.05093	0.0508	0.04732	0.05098	0.05098	0.04607	0.04607	0.0371	0.05211
2643.04	0.04997	0.04366	0.05095	0.05029	0.03863	0.02906	0.03772	-0.00799	0.04463	0.04208	0.04208	0.05104	0.05091	0.04728	0.05105	0.05105	0.04571	0.04571	0.03678	0.05166
2642.01	0.04968	0.04352	0.05088	0.05008	0.03877	0.02897	0.03787	-0.00807	0.04465	0.04195	0.04195	0.05083	0.0508	0.04715	0.05069	0.05069	0.04585	0.04585	0.03652	0.05122
2640.98	0.0494	0.04341	0.05069	0.0501	0.03907	0.02892	0.038	-0.008	0.04424	0.04168	0.04168	0.05058	0.0505	0.04713	0.05011	0.05011	0.04595	0.04595	0.0366	0.05104
2639.95	0.04918	0.04318	0.05049	0.04995	0.0391	0.02886	0.03797	-0.00804	0.04369	0.04144	0.04144	0.05044	0.05035	0.04727	0.04974	0.04974	0.04569	0.04569	0.0369	0.05098
2638.93	0.04898	0.04293	0.05051	0.04989	0.03888	0.02889	0.03804	-0.00801	0.04337	0.04117	0.04117	0.05035	0.05038	0.04725	0.04969	0.04969	0.04544	0.04544	0.03715	0.05088
2637.9	0.04892	0.04285	0.05071	0.05019	0.03875	0.02889	0.03822	-0.00765	0.04365	0.04095	0.04095	0.05048	0.05031	0.0469	0.0499	0.0499	0.04551	0.04551	0.03721	0.0509
2636.87	0.04894	0.04293	0.05077	0.05024	0.03863	0.02867	0.0382	-0.00737	0.04424	0.04098	0.04098	0.05067	0.05004	0.04662	0.05016	0.05016	0.04577	0.04577	0.03709	0.05092
2635.84	0.04903	0.043	0.05056	0.04998	0.03836	0.02852	0.03794	-0.00754	0.04431	0.04097	0.04097	0.05056	0.05003	0.04668	0.05023	0.05023	0.04598	0.04598	0.03712	0.05076
2634.81	0.04901	0.04311	0.05051	0.04979	0.03798	0.02845	0.03779	-0.00772	0.04389	0.04088	0.04088	0.05036	0.05042	0.04678	0.05015	0.05015	0.04597	0.04597	0.03732	0.05081
2633.78	0.04887	0.04334	0.05058	0.0498	0.03779	0.02822	0.03764	-0.00777	0.04368	0.04084	0.04084	0.05048	0.05077	0.04685	0.05	0.05	0.04578	0.04578	0.03722	0.05134
2632.75	0.04885	0.04344	0.05016	0.04999	0.03824	0.02818	0.03739	-0.00807	0.04362	0.04074	0.04074	0.05079	0.05078	0.04709	0.04977	0.04977	0.0457	0.0457	0.03677	0.05169
2631.72	0.04872	0.0433	0.04944	0.05013	0.0388	0.02845	0.03738	-0.00853	0.04341	0.04069	0.04069	0.0509	0.05054	0.04711	0.04981	0.04981	0.04581	0.04581	0.0365	0.05132
2630.69	0.04859	0.04305	0.04941	0.05	0.03864	0.02848	0.03758	-0.00878	0.04326	0.04069	0.04069	0.05083	0.05021	0.0466	0.05017	0.05017	0.04578	0.04578	0.03649	0.05078
2629.66	0.04875	0.04288	0.05023	0.04979	0.03831	0.02818	0.0377	-0.00887	0.04332	0.0408	0.0408	0.0505	0.05013	0.04629	0.05017	0.05017	0.04562	0.04562	0.03651	0.05072
2628.63	0.04882	0.04283	0.051	0.04971	0.03835	0.02814	0.03762	-0.0089	0.04355	0.04087	0.04087	0.04993	0.05043	0.04668	0.04966	0.04966	0.04546	0.04546	0.03664	0.05065
2627.6	0.04884	0.04266	0.05085	0.04948	0.03826	0.02828	0.03723	-0.00876	0.04384	0.0406	0.0406	0.04964	0.05056	0.04699	0.04923	0.04923	0.04525	0.04525	0.03678	0.05032
2626.57	0.04889	0.04256	0.04991	0.04905	0.03788	0.02815	0.03682	-0.00879	0.04399	0.04042	0.04042	0.04959	0.0503	0.04679	0.04916	0.04916	0.04524	0.04524	0.03668	0.05038
2625.55	0.04866	0.04262	0.04929	0.04863	0.03789	0.02785	0.0367	-0.00903	0.0439	0.04062	0.04062	0.04947	0.05	0.04658	0.04926	0.04926	0.04552	0.04552	0.03645	0.05067
2624.52	0.04859	0.0427	0.0495	0.04835	0.03829	0.02779	0.03678	-0.009	0.04361	0.04075	0.04075	0.04936	0.0499	0.04665	0.0493	0.0493	0.04571	0.04571	0.03631	0.05049
2623.49	0.04896	0.0429	0.04991	0.04852	0.03847	0.02787	0.03703	-0.00864	0.0431	0.04064	0.04064	0.04934	0.0499	0.04674	0.04911	0.04911	0.0456	0.0456	0.03631	0.05014
2622.46	0.04887	0.04307	0.04987	0.04906	0.03848	0.02784	0.03734	-0.00844	0.04269	0.04037	0.04037	0.04938	0.04969	0.04666	0.04876	0.04876	0.04564	0.04564	0.03644	0.05013
2621.43	0.04826	0.04306	0.04941	0.04937	0.03858	0.02775	0.03753	-0.00847	0.0428	0.04019	0.04019	0.04935	0.04941	0.04668	0.04854	0.04854	0.04598	0.04598	0.03635	0.05019
2620.4	0.04814	0.0431	0.0491	0.04923	0.03856	0.02752	0.0377	-0.00824	0.04317	0.04038	0.04038	0.0492	0.04945	0.04671	0.04854	0.04854	0.04603	0.04603	0.03597	0.04994
2619.37	0.04844	0.04317	0.04913	0.04896	0.0382	0.02732	0.03787	-0.00801	0.0432	0.04075	0.04075	0.0493	0.04956	0.04654	0.04865	0.04865	0.04547	0.04547	0.03583	0.04958
2618.34	0.04838	0.04301	0.04908	0.04899	0.03789	0.02746	0.0376	-0.00827	0.04274	0.041	0.041	0.0496	0.04935	0.04642	0.04879	0.04879	0.04483	0.04483	0.03605	0.0496
2617.31	0.04802	0.04269	0.04895	0.04936	0.03778	0.02787	0.0369	-0.00876	0.04224	0.04083	0.04083	0.04955	0.04913	0.04629	0.04895	0.04895	0.04458	0.04458	0.03622	0.05008
2616.28	0.0479	0.04252	0.04889	0.04963	0.03754	0.02826	0.03635	-0.00912	0.04227	0.0402	0.0402	0.04916	0.04908	0.04599	0.04905	0.04905	0.04457	0.04457	0.0362	0.05056
2615.25	0.04783	0.04251	0.04888	0.04934	0.03744	0.02806	0.03622	-0.00934	0.04273	0.03975	0.03975	0.04865	0.04928	0.04575	0.04902	0.04902	0.04461	0.04461	0.03615	0.05059
2614.22	0.04786	0.04237	0.04905	0.04885	0.03764	0.02733	0.03644	-0.00949	0.04308	0.03983	0.03983	0.04828	0.04957	0.04583	0.04899	0.04899	0.04476	0.04476	0.03589	0.05042
2613.19	0.04828	0.04217	0.04928	0.04873	0.03785	0.02705	0.03677	-0.00952	0.04307	0.0399	0.0399	0.04829	0.0496	0.04608	0.04906	0.04906	0.04496	0.04496	0.03573	0.05052
2612.17	0.04848	0.04218	0.04927	0.04882	0.03816	0.02733	0.03683	-0.00938	0.043	0.03968	0.03968	0.04841	0.04919	0.04605	0.04929	0.04929	0.04517	0.04517	0.03612	0.05056
2611.14	0.04815	0.04231	0.04912	0.04888	0.03825	0.02759	0.03674	-0.00913	0.04319	0.03936	0.03936	0.04858	0.04866	0.04587	0.04935	0.04935	0.04525	0.04525	0.03643	0.05015
2610.11	0.04776	0.04222	0.04912	0.04886	0.03778	0.02784	0.0368	-0.00876	0.0434	0.03914	0.03914	0.04893	0.04867	0.04594	0.04922	0.04922	0.04503	0.04503	0.0364	0.04967
2609.08	0.04778	0.04189	0.04937	0.04876	0.03727	0.02817	0.03691	-0.0088	0.04325	0.0391	0.0391	0.0491	0.04898	0.04619	0.04907	0.04907	0.04474	0.04474	0.03656	0.04944
2608.05	0.048	0.0417	0.04962	0.04862	0.037	0.02837	0.03694	-0.00971	0.04287	0.03915	0.03915	0.04895	0.04899	0.04634	0.04874	0.04874	0.04462	0.04462	0.03682	0.04944
2607.02	0.04807	0.04183	0.04958	0.04849	0.03701	0.02834	0.03694	-0.01055	0.04263	0.03932	0.03932	0.04877	0.0488	0.04624	0.04845	0.04845	0.0445	0.0445	0.03688	0.04932
2605.99	0.04815	0.042	0.04928	0.0485	0.0373	0.02784	0.03686	-0.01056	0.04263	0.03942	0.03942	0.04874	0.04888	0.04599	0.04817	0.04817	0.04442	0.04442	0.03661	0.04919
2604.96	0.04826	0.042	0.04894	0.04863	0.03741	0.02718	0.03625	-0.01014	0.04253	0.03933	0.03933	0.04869	0.04898	0.04583	0.04778	0.04778	0.04453	0.04453	0.03623	0.0494
2603.93	0.04818	0.04181	0.04907	0.04854	0.03723	0.02708	0.03537	-0.00962	0.04217	0.0393	0.0393	0.04857	0.04876	0.04557	0.04753	0.04753	0.04459	0.04459	0.03612	0.04973
2602.9	0.04777	0.04178	0.04946	0.04819	0.03695	0.02734	0.03513	-0.00894	0.04202	0.0394	0.0394	0.04854	0.04852	0.04525	0.04761	0.04761	0.0442	0.0442	0.03609	0.04977
2601.87	0.04741	0.04194	0.04942	0.04812	0.03675	0.02755	0.03541	-0.00829	0.04231	0.03955	0.03955	0.04856	0.0484	0.04531	0.04819	0.04819	0.0436	0.0436	0.03616	0.04968
2600.84	0.04735	0.04206	0.04921	0.04852	0.03682	0.02762	0.03554	-0.00818	0.04254	0.03969	0.03969	0.04859	0.04853	0.04548	0.04856	0.04856	0.04348	0.04348	0.0364	0.04965
2599.81	0.04729	0.04192	0.04914	0.04904	0.03718	0.02748	0.03557	-0.00877	0.04232	0.03963	0.03963	0.04859	0.04879	0.04543	0.04832	0.04832	0.04393	0.04393	0.03647	0.04971
2598.79	0.04705	0.04154	0.04885	0.04919	0.03749	0.02737	0.03569	-0.00952	0.04181	0.03929	0.03929	0.04839	0.04859	0.04534	0.04848	0.04848	0.04442	0.04442	0.03641	0.04984
2597.76	0.04677	0.04145	0.04849	0.04859	0.03743	0.02716	0.03596	-0.00997	0.04161	0.03907	0.03907	0.04807	0.04825	0.04519	0.04877	0.04877	0.04455	0.04455	0.03628	0.04973
2596.73	0.04671	0.04157	0.04845	0.04765	0.03715	0.02683	0.03639	-0.01046	0.04189	0.03904	0.03904	0.04776	0.04831	0.04496	0.04819	0.04819	0.04435	0.04435	0.03606	0.0494
2595.7	0.04692	0.04162	0.04858	0.04716	0.03698	0.0269	0.03668	-0.01073	0.04208	0.03891	0.03891	0.04738	0.04814	0.04491	0.04759	0.04759	0.04404	0.04404	0.03594	0.04916
2594.67	0.04709	0.04167	0.04892	0.04741	0.03699	0.0272	0.0366	-0.01	0.04192	0.03885	0.03885	0.04698	0.04758	0.04525	0.04772	0.04772	0.04409	0.04409	0.0358	0.04882
2593.64	0.04711	0.04172	0.04938	0.04795	0.03705	0.02722	0.03635	-0.00925	0.04175	0.03904	0.03904	0.0468	0.04746	0.04574	0.04786	0.04786	0.04451	0.04451	0.03563	0.04849
2592.61	0.04716	0.04184	0.04935	0.0482	0.03713	0.0272	0.03618	-0.00951	0.04181	0.03916	0.03916	0.04726	0.0477	0.0461	0.04755	0.04755	0.04448	0.04448	0.03571	0.04865
2591.58	0.047	0.04204	0.04884	0.04833	0.03713	0.02727	0.03625	-0.00982	0.04203	0.03918	0.03918	0.04815	0.04789	0.0462	0.04743	0.04743	0.04411	0.04411	0.03593	0.04934
2590.55	0.04668	0.04208	0.04835	0.04849	0.03719	0.02742	0.03648	-0.00954	0.04209	0.03919	0.03919	0.04873	0.04815	0.04597	0.04815	0.04815	0.04416	0.04416	0.03598	0.0499
2589.52	0.04645	0.04186	0.04808	0.04835	0.03749	0.02774	0.03634	-0.00917	0.04189	0.03913	0.03913	0.0486	0.0481	0.04571	0.04908	0.04908	0.04414	0.04414	0.03583	0.04981
2588.49	0.04636	0.04174	0.04786	0.04797	0.0375	0.02771	0.03582	-0.00909	0.04175	0.0389	0.0389	0.04773	0.04757	0.04544	0.04907	0.04907	0.04362	0.04362	0.03572	0.04945
2587.46	0.04648	0.0419	0.04764	0.0478	0.03701	0.02727	0.03567	-0.00934	0.04174	0.03876	0.03876	0.04698	0.04723	0.04503	0.04816	0.04816	0.04324	0.04324	0.03572	0.04919
2586.43	0.04656	0.04179	0.04769	0.04813	0.03668	0.02713	0.03604	-0.0095	0.04187	0.03893	0.03893	0.047	0.04735	0.04473	0.04747	0.04747	0.04326	0.04326	0.03543	0.04904
2585.41	0.04656	0.0415	0.04801	0.04852	0.0367	0.02734	0.03605	-0.00952	0.04213	0.03889	0.03889	0.04721	0.04738	0.0449	0.04753	0.04753	0.04351	0.04351	0.03483	0.04915
2584.38	0.04656	0.04129	0.04816	0.04853	0.03678	0.0274	0.03549	-0.00964	0.04241	0.03866	0.03866	0.04728	0.0472	0.0453	0.04775	0.04775	0.04366	0.04366	0.0347	0.04951
2583.35	0.04671	0.04114	0.04775	0.04858	0.0367	0.02721	0.03518	-0.00956	0.04254	0.03855	0.03855	0.0474	0.04746	0.0453	0.04758	0.04758	0.04346	0.04346	0.03524	0.04978
2582.32	0.04729	0.04128	0.04701	0.04888	0.03651	0.02699	0.03537	-0.00951	0.04247	0.03843	0.03843	0.04769	0.04805	0.04491	0.04729	0.04729	0.04315	0.04315	0.03565	0.04971
2581.29	0.04771	0.04144	0.04676	0.04888	0.03665	0.02689	0.03566	-0.00976	0.04245	0.03842	0.03842	0.04786	0.04825	0.04475	0.04714	0.04714	0.04289	0.04289	0.03542	0.04939
2580.26	0.04754	0.04143	0.04736	0.0484	0.03694	0.02675	0.0358	-0.00998	0.04242	0.03845	0.03845	0.04765	0.04818	0.04496	0.04718	0.04718	0.04283	0.04283	0.03505	0.04904
2579.23	0.0472	0.04122	0.04812	0.04777	0.03686	0.02649	0.03587	-0.00993	0.04214	0.03832	0.03832	0.0471	0.04841	0.04511	0.04754	0.04754	0.04297	0.04297	0.0351	0.04861
2578.2	0.04689	0.04088	0.04842	0.04686	0.03673	0.02647	0.03596	-0.00953	0.04181	0.03837	0.03837	0.0468	0.04873	0.04496	0.0478	0.0478	0.04322	0.04322	0.03518	0.04822
2577.17	0.04664	0.04093	0.04829	0.04606	0.03686	0.02683	0.03573	-0.00917	0.04168	0.03858	0.03858	0.04706	0.04866	0.04463	0.0476	0.0476	0.04362	0.04362	0.03509	0.04835
2576.14	0.04662	0.04102	0.048	0.0461	0.03687	0.02711	0.0352	-0.00924	0.04176	0.03877	0.03877	0.04723	0.04844	0.04423	0.04723	0.04723	0.04369	0.04369	0.03521	0.04872
2575.11	0.04688	0.04047	0.04772	0.04648	0.0366	0.0268	0.03512	-0.00941	0.04188	0.03893	0.03893	0.04715	0.04836	0.04409	0.04704	0.04704	0.04368	0.04368	0.03543	0.04873
2574.08	0.04719	0.04008	0.04777	0.04663	0.03657	0.02632	0.0355	-0.00922	0.04155	0.03888	0.03888	0.04713	0.04825	0.04441	0.04707	0.04707	0.04394	0.04394	0.0354	0.04859
2573.05	0.0471	0.04084	0.04818	0.04671	0.03688	0.02649	0.03547	-0.00929	0.04109	0.03865	0.03865	0.04717	0.04811	0.04462	0.0471	0.0471	0.04369	0.04369	0.03518	0.04859
2572.03	0.04681	0.04192	0.04832	0.04669	0.03707	0.02694	0.03488	-0.01003	0.04116	0.03837	0.03837	0.04746	0.0478	0.04443	0.04711	0.04711	0.04308	0.04308	0.03502	0.04845
2571	0.04689	0.04213	0.04786	0.0468	0.037	0.02708	0.03474	-0.01019	0.04147	0.03818	0.03818	0.04786	0.04722	0.0445	0.04728	0.04728	0.04283	0.04283	0.03474	0.04805
2569.97	0.04711	0.04171	0.04745	0.04722	0.03681	0.02697	0.03543	-0.0095	0.04176	0.03799	0.03799	0.04818	0.04709	0.04498	0.04741	0.04741	0.04279	0.04279	0.03452	0.04777
2568.94	0.04672	0.04136	0.04738	0.04751	0.0365	0.02672	0.03595	-0.00911	0.0416	0.03787	0.03787	0.04834	0.04772	0.04516	0.04695	0.04695	0.0429	0.0429	0.03462	0.04784
2567.91	0.04609	0.0412	0.04735	0.04748	0.03619	0.02673	0.03563	-0.00953	0.0409	0.038	0.038	0.04809	0.04829	0.0449	0.04608	0.04608	0.04308	0.04308	0.03479	0.04792
2566.88	0.0461	0.04107	0.04749	0.0473	0.03598	0.02699	0.03521	-0.01028	0.04051	0.03832	0.03832	0.04779	0.04823	0.04472	0.04594	0.04594	0.04284	0.04284	0.03491	0.048
2565.85	0.0466	0.04085	0.04781	0.04715	0.03573	0.02672	0.03524	-0.01059	0.04065	0.03855	0.03855	0.04784	0.04768	0.0446	0.04673	0.04673	0.04252	0.04252	0.03485	0.04828
2564.82	0.04685	0.04058	0.04795	0.04716	0.03566	0.02607	0.03527	-0.01011	0.04105	0.03848	0.03848	0.04777	0.04706	0.04416	0.0474	0.0474	0.04262	0.04262	0.03472	0.04857
2563.79	0.04676	0.04048	0.04804	0.0473	0.03595	0.0258	0.03518	-0.00939	0.04153	0.03801	0.03801	0.04716	0.04695	0.04368	0.0472	0.0472	0.04293	0.04293	0.03465	0.04858
2562.76	0.04663	0.04081	0.04818	0.04729	0.03621	0.02616	0.03506	-0.00939	0.04167	0.03752	0.03752	0.04663	0.0472	0.04384	0.04656	0.04656	0.04325	0.04325	0.03455	0.04829
2561.73	0.04638	0.04115	0.04822	0.04716	0.03627	0.02701	0.03494	-0.00999	0.04141	0.03769	0.03769	0.04699	0.04716	0.04439	0.04649	0.04649	0.0435	0.0435	0.03466	0.04785
2560.7	0.04595	0.04094	0.04794	0.047	0.03655	0.02752	0.03515	-0.01052	0.04109	0.0382	0.0382	0.0476	0.04696	0.04457	0.04698	0.04698	0.04347	0.04347	0.03475	0.04756
2559.67	0.04559	0.04037	0.04715	0.04665	0.03692	0.02738	0.03568	-0.01047	0.04086	0.03817	0.03817	0.0473	0.04708	0.04442	0.04709	0.04709	0.04316	0.04316	0.03459	0.04765
2558.65	0.04547	0.03986	0.04668	0.04656	0.03683	0.02721	0.03621	-0.01005	0.04076	0.03793	0.03793	0.04668	0.04733	0.04436	0.04677	0.04677	0.04306	0.04306	0.03467	0.04792
2557.62	0.04544	0.03989	0.04709	0.04693	0.03637	0.02705	0.03623	-0.01035	0.04116	0.03831	0.03831	0.04677	0.04756	0.04421	0.04655	0.04655	0.04327	0.04327	0.03482	0.04811
2556.59	0.04536	0.04023	0.0477	0.04713	0.03578	0.02672	0.03571	-0.01117	0.04187	0.03865	0.03865	0.04711	0.04804	0.04397	0.04653	0.04653	0.04326	0.04326	0.03467	0.04794
2555.56	0.04527	0.04013	0.04791	0.04694	0.03518	0.02643	0.03541	-0.01125	0.04171	0.03819	0.03819	0.04714	0.0484	0.04409	0.04685	0.04685	0.0429	0.0429	0.03471	0.04764
2554.53	0.04538	0.04	0.04784	0.04662	0.03472	0.0261	0.03542	-0.01067	0.04094	0.03748	0.03748	0.04699	0.04822	0.04456	0.0475	0.0475	0.04266	0.04266	0.03519	0.04749
2553.5	0.04567	0.04031	0.04776	0.04671	0.03468	0.02563	0.03556	-0.01063	0.04099	0.03738	0.03738	0.04698	0.04788	0.04485	0.04779	0.04779	0.04278	0.04278	0.03561	0.0472
2552.47	0.04595	0.04054	0.04745	0.04747	0.03497	0.0255	0.03577	-0.01106	0.04148	0.03797	0.03797	0.04728	0.04769	0.04461	0.04722	0.04722	0.04287	0.04287	0.03539	0.04712
2551.44	0.04596	0.04042	0.04704	0.04819	0.0354	0.02589	0.03571	-0.01099	0.04125	0.03837	0.03837	0.04746	0.04772	0.04419	0.04631	0.04631	0.04287	0.04287	0.035	0.04756
2550.41	0.04576	0.04027	0.04707	0.04815	0.03555	0.02648	0.03574	-0.01074	0.04055	0.03817	0.03817	0.04713	0.04763	0.04398	0.04571	0.04571	0.04292	0.04292	0.03482	0.04789
2549.38	0.04571	0.04044	0.04722	0.04794	0.03524	0.02697	0.03608	-0.01077	0.04026	0.0381	0.0381	0.04661	0.04713	0.04399	0.04569	0.04569	0.04282	0.04282	0.03452	0.04797
2548.35	0.04573	0.04081	0.04733	0.04817	0.03527	0.02698	0.03608	-0.01083	0.04065	0.03853	0.03853	0.04654	0.04687	0.04387	0.04631	0.04631	0.04249	0.04249	0.03405	0.04818
2547.32	0.04562	0.04098	0.04753	0.04808	0.03587	0.02672	0.03565	-0.01094	0.0411	0.03902	0.03902	0.04685	0.04694	0.04359	0.04671	0.04671	0.04219	0.04219	0.03359	0.04833
2546.3	0.04544	0.04076	0.04763	0.04738	0.0361	0.02663	0.03515	-0.01073	0.04083	0.03912	0.03912	0.0468	0.04698	0.04358	0.04635	0.04635	0.04227	0.04227	0.0335	0.0482
2545.27	0.04521	0.04043	0.04752	0.04672	0.03581	0.02663	0.03474	-0.01008	0.04026	0.03865	0.03865	0.04643	0.0469	0.04355	0.0462	0.0462	0.04248	0.04248	0.03374	0.04771
2544.24	0.04486	0.04052	0.04735	0.04656	0.0357	0.02645	0.03463	-0.01007	0.04021	0.03807	0.03807	0.04627	0.04643	0.04321	0.04664	0.04664	0.04237	0.04237	0.03398	0.0472
2543.21	0.04478	0.04087	0.04722	0.0467	0.03585	0.02619	0.03484	-0.01086	0.04051	0.03806	0.03806	0.04628	0.04598	0.0432	0.04672	0.04672	0.04226	0.04226	0.03429	0.04727
2542.18	0.04501	0.04085	0.04695	0.04672	0.03586	0.02623	0.03495	-0.01123	0.04069	0.03831	0.03831	0.04607	0.04601	0.04371	0.04611	0.04611	0.04241	0.04241	0.03447	0.0477
2541.15	0.04513	0.04042	0.04678	0.04681	0.03565	0.02642	0.03514	-0.01072	0.04057	0.03801	0.03801	0.04567	0.04625	0.04399	0.04563	0.04563	0.04254	0.04254	0.03454	0.04821
2540.12	0.04519	0.04036	0.0471	0.04685	0.03551	0.02636	0.03548	-0.01017	0.04016	0.0375	0.0375	0.04559	0.0465	0.04402	0.04567	0.04567	0.04258	0.04258	0.03469	0.04855
2539.09	0.04546	0.04074	0.04753	0.04642	0.03536	0.0262	0.03538	-0.01013	0.03994	0.03733	0.03733	0.04575	0.04641	0.04398	0.04589	0.04589	0.04258	0.04258	0.03467	0.04816
2538.06	0.04574	0.04085	0.04777	0.04624	0.03491	0.026	0.03478	-0.01008	0.04023	0.03737	0.03737	0.04572	0.04581	0.04376	0.04637	0.04637	0.04236	0.04236	0.03434	0.04761
2537.03	0.04561	0.04076	0.04751	0.04658	0.03453	0.02602	0.03445	-0.00978	0.04056	0.03774	0.03774	0.04564	0.04549	0.04376	0.04693	0.04693	0.042	0.042	0.03403	0.04772
2536	0.04547	0.04072	0.04667	0.04658	0.03513	0.02646	0.03446	-0.00975	0.04085	0.03837	0.03837	0.04569	0.04574	0.04403	0.04732	0.04732	0.04197	0.04197	0.03438	0.04781
2534.97	0.04569	0.04043	0.04601	0.04641	0.03608	0.02655	0.03414	-0.00994	0.04129	0.03852	0.03852	0.04567	0.0463	0.04414	0.04753	0.04753	0.04234	0.04234	0.03503	0.04764
2533.94	0.04562	0.04016	0.04587	0.04663	0.03604	0.02611	0.03371	-0.00995	0.04138	0.03818	0.03818	0.04581	0.04684	0.04376	0.04704	0.04704	0.04268	0.04268	0.03502	0.04766
2532.92	0.04522	0.04021	0.04605	0.04676	0.03534	0.02564	0.03367	-0.00974	0.04095	0.03808	0.03808	0.04612	0.04682	0.04325	0.04599	0.04599	0.04267	0.04267	0.03449	0.04768
2531.89	0.04545	0.04048	0.04635	0.04647	0.03488	0.02531	0.03412	-0.00969	0.04059	0.03774	0.03774	0.04614	0.04674	0.04333	0.04517	0.04517	0.0423	0.0423	0.03394	0.04746
2530.86	0.04595	0.04068	0.04637	0.04637	0.03533	0.02542	0.03444	-0.01025	0.0403	0.03695	0.03695	0.04582	0.04682	0.0437	0.04486	0.04486	0.04212	0.04212	0.03358	0.04726
2529.83	0.04574	0.04053	0.04617	0.04663	0.03619	0.02578	0.03426	-0.01082	0.03985	0.03663	0.03663	0.04535	0.0465	0.04376	0.04479	0.04479	0.04253	0.04253	0.03391	0.04713
2528.8	0.04517	0.04017	0.04621	0.04663	0.03605	0.02603	0.03434	-0.01087	0.03972	0.03668	0.03668	0.04515	0.04599	0.04345	0.0447	0.0447	0.04284	0.04284	0.03462	0.04702
2527.77	0.04484	0.04012	0.04644	0.0463	0.03502	0.02609	0.03473	-0.01081	0.04008	0.03654	0.03654	0.04545	0.04546	0.04291	0.04524	0.04524	0.04264	0.04264	0.03485	0.04707
2526.74	0.04507	0.04034	0.04651	0.04601	0.03458	0.02576	0.03487	-0.01101	0.0402	0.03644	0.03644	0.04578	0.0452	0.04252	0.04613	0.04613	0.04243	0.04243	0.03478	0.04725
2525.71	0.04591	0.04014	0.04643	0.046	0.03508	0.02549	0.03491	-0.01109	0.03982	0.03634	0.03634	0.04593	0.04559	0.04275	0.04615	0.04615	0.04244	0.04244	0.03471	0.04732
2524.68	0.04675	0.03967	0.0465	0.04595	0.03546	0.02556	0.03484	-0.01059	0.0396	0.03618	0.03618	0.04579	0.04621	0.04324	0.04587	0.04587	0.04257	0.04257	0.03451	0.0475
2523.65	0.04667	0.03964	0.04666	0.04552	0.03527	0.02557	0.0346	-0.01002	0.03974	0.03623	0.03623	0.0454	0.0464	0.04352	0.04605	0.04605	0.04275	0.04275	0.03422	0.04766
2522.62	0.04584	0.03959	0.04678	0.04548	0.03515	0.02546	0.03442	-0.00997	0.03968	0.03664	0.03664	0.04545	0.04613	0.0437	0.04592	0.04592	0.04274	0.04274	0.03378	0.04752
2521.59	0.04501	0.03938	0.04681	0.04618	0.03535	0.02553	0.0343	-0.0102	0.03944	0.03709	0.03709	0.04572	0.04595	0.04377	0.04537	0.04537	0.04218	0.04218	0.03335	0.04751
2520.56	0.04459	0.03977	0.04669	0.04628	0.03536	0.02575	0.03424	-0.01033	0.0392	0.03695	0.03695	0.04548	0.04607	0.04371	0.04519	0.04519	0.04132	0.04132	0.03335	0.04757
2519.54	0.04473	0.04042	0.04632	0.04545	0.03527	0.02581	0.03432	-0.01059	0.0392	0.03658	0.03658	0.04515	0.04609	0.04368	0.04541	0.04541	0.0411	0.0411	0.03353	0.04723
2518.51	0.04531	0.04069	0.04584	0.04513	0.03542	0.02562	0.03447	-0.0112	0.03961	0.03698	0.03698	0.04531	0.04603	0.04348	0.04585	0.04585	0.04146	0.04146	0.03324	0.04671
2517.48	0.04563	0.04043	0.04569	0.04563	0.03557	0.02533	0.03477	-0.01195	0.0401	0.0377	0.0377	0.04562	0.04625	0.04284	0.04614	0.04614	0.0417	0.0417	0.03316	0.04656
2516.45	0.0453	0.03984	0.0458	0.04602	0.03571	0.02511	0.035	-0.01189	0.04059	0.0378	0.0378	0.04567	0.0465	0.04231	0.04595	0.04595	0.04193	0.04193	0.03403	0.04676
2515.42	0.04508	0.03984	0.04603	0.04595	0.03594	0.02528	0.0348	-0.01082	0.04053	0.0374	0.0374	0.04581	0.04644	0.04275	0.04572	0.04572	0.04213	0.04213	0.03458	0.04677
2514.39	0.04533	0.04049	0.04623	0.04585	0.03617	0.02579	0.03427	-0.01037	0.03967	0.03683	0.03683	0.04595	0.04631	0.04369	0.04567	0.04567	0.04206	0.04206	0.03428	0.04668
2513.36	0.04542	0.04077	0.046	0.04606	0.03623	0.02607	0.03386	-0.0114	0.03905	0.03652	0.03652	0.04568	0.04615	0.04397	0.04543	0.04543	0.04209	0.04209	0.03408	0.04683
2512.33	0.04538	0.04042	0.04584	0.04607	0.03599	0.02597	0.03382	-0.01267	0.03902	0.03676	0.03676	0.04521	0.04571	0.04361	0.04504	0.04504	0.04243	0.04243	0.03401	0.04704
2511.3	0.04566	0.03989	0.04622	0.04554	0.03574	0.02578	0.03386	-0.01275	0.03917	0.03718	0.03718	0.04526	0.04544	0.04325	0.04459	0.04459	0.04269	0.04269	0.03386	0.0471
2510.27	0.04562	0.03943	0.04661	0.04517	0.03572	0.0254	0.03374	-0.01225	0.03924	0.0374	0.0374	0.04609	0.04565	0.04308	0.04436	0.04436	0.04253	0.04253	0.0339	0.04694
2509.24	0.04488	0.0393	0.04641	0.04553	0.03577	0.02488	0.03351	-0.01229	0.03918	0.03733	0.03733	0.04652	0.04584	0.04307	0.04485	0.04485	0.04244	0.04244	0.034	0.04698
2508.21	0.0442	0.03956	0.04589	0.04597	0.03562	0.0244	0.03329	-0.01215	0.03926	0.03724	0.03724	0.04595	0.04599	0.04341	0.04565	0.04565	0.04254	0.04254	0.0341	0.04724
2507.18	0.04403	0.03999	0.04568	0.04573	0.03552	0.02434	0.03294	-0.01151	0.0394	0.03729	0.03729	0.04568	0.04626	0.04393	0.04592	0.04592	0.04231	0.04231	0.03424	0.04725
2506.16	0.04433	0.04026	0.04576	0.04537	0.03568	0.025	0.03287	-0.01151	0.03959	0.03718	0.03718	0.04589	0.04585	0.04415	0.04574	0.04574	0.04193	0.04193	0.0342	0.04727
2505.13	0.04499	0.04013	0.04569	0.04514	0.03586	0.02572	0.03353	-0.01205	0.03995	0.03716	0.03716	0.04562	0.04487	0.04399	0.04545	0.04545	0.04198	0.04198	0.0341	0.04736
2504.1	0.04562	0.03982	0.04549	0.04472	0.0356	0.02612	0.0342	-0.01232	0.04043	0.03717	0.03717	0.04545	0.04464	0.04363	0.04516	0.04516	0.0423	0.0423	0.03425	0.04724
2503.07	0.04602	0.03962	0.04548	0.04453	0.03498	0.02627	0.03444	-0.0123	0.04077	0.03687	0.03687	0.04571	0.04536	0.04336	0.04477	0.04477	0.04237	0.04237	0.03431	0.0469
2502.04	0.04595	0.03959	0.04549	0.04517	0.03469	0.02611	0.03447	-0.01209	0.04067	0.03666	0.03666	0.04552	0.04615	0.04335	0.04441	0.04441	0.04217	0.04217	0.03375	0.04649
2501.01	0.04534	0.03961	0.04536	0.04609	0.03494	0.0261	0.0344	-0.0118	0.04031	0.03686	0.03686	0.04485	0.04632	0.04358	0.04445	0.04445	0.0419	0.0419	0.03292	0.04614
2499.98	0.04492	0.0394	0.0454	0.04617	0.03512	0.02616	0.03429	-0.01164	0.03992	0.03707	0.03707	0.04448	0.04605	0.04401	0.04478	0.04478	0.04174	0.04174	0.03292	0.04608
2498.95	0.04515	0.0391	0.0456	0.04538	0.03497	0.0259	0.03422	-0.01156	0.03956	0.03717	0.03717	0.04471	0.04577	0.04421	0.04505	0.04505	0.04197	0.04197	0.03342	0.04652
2497.92	0.04555	0.03906	0.04569	0.04461	0.03469	0.02577	0.03418	-0.01168	0.03945	0.03733	0.03733	0.04522	0.04547	0.04381	0.04517	0.04517	0.04233	0.04233	0.03346	0.04686
2496.89	0.0459	0.03924	0.04563	0.04452	0.03441	0.02598	0.03426	-0.01219	0.03965	0.03721	0.03721	0.04564	0.04543	0.04325	0.04526	0.04526	0.04234	0.04234	0.0336	0.0468
2495.86	0.04618	0.03954	0.04555	0.04496	0.03422	0.02602	0.03437	-0.01258	0.03981	0.03674	0.03674	0.04567	0.04566	0.04298	0.04524	0.04524	0.04201	0.04201	0.03415	0.04669
2494.83	0.04591	0.03973	0.0456	0.04532	0.03422	0.02569	0.03419	-0.01247	0.03951	0.0364	0.0364	0.0451	0.04546	0.04266	0.04489	0.04489	0.04193	0.04193	0.03449	0.0465
2493.8	0.04527	0.03955	0.04575	0.04531	0.03427	0.02541	0.03367	-0.01203	0.0392	0.03635	0.03635	0.04442	0.04501	0.04216	0.04454	0.04454	0.042	0.042	0.0342	0.04618
2492.78	0.0452	0.03934	0.0457	0.04536	0.03422	0.0257	0.03343	-0.01162	0.0396	0.03631	0.03631	0.04449	0.04516	0.04215	0.04452	0.04452	0.0416	0.0416	0.03357	0.04619
2491.75	0.04554	0.03933	0.04547	0.04554	0.03423	0.02617	0.03361	-0.01151	0.03978	0.03634	0.03634	0.04517	0.04563	0.04287	0.04462	0.04462	0.04101	0.04101	0.03344	0.04669
2490.72	0.04518	0.0391	0.04527	0.04552	0.03424	0.02587	0.03351	-0.01147	0.03905	0.03644	0.03644	0.0454	0.04575	0.04338	0.04494	0.04494	0.04051	0.04051	0.03387	0.04704
2489.69	0.04432	0.0386	0.04506	0.04527	0.03418	0.02499	0.03337	-0.01159	0.03839	0.03634	0.03634	0.04506	0.04583	0.04327	0.04549	0.04549	0.04036	0.04036	0.03432	0.04699
2488.66	0.04384	0.03833	0.04497	0.04488	0.03419	0.02456	0.03343	-0.01208	0.03824	0.03627	0.03627	0.0449	0.04593	0.04296	0.04566	0.04566	0.04061	0.04061	0.03465	0.04682
2487.63	0.04368	0.03858	0.04512	0.04488	0.03415	0.02492	0.03344	-0.01243	0.03837	0.03643	0.03643	0.04482	0.04569	0.04248	0.04567	0.04567	0.04066	0.04066	0.03451	0.04667
2486.6	0.04385	0.03904	0.04523	0.04535	0.03387	0.02543	0.03365	-0.01208	0.03875	0.03654	0.03654	0.04461	0.04545	0.0419	0.04588	0.04588	0.04051	0.04051	0.03402	0.04652
2485.57	0.04405	0.03954	0.04525	0.04552	0.03327	0.02551	0.03381	-0.0115	0.03891	0.0365	0.0365	0.04446	0.04543	0.04159	0.04574	0.04574	0.0406	0.0406	0.03367	0.04638
2484.54	0.04422	0.03975	0.04539	0.04525	0.03291	0.02516	0.03373	-0.01127	0.03869	0.03651	0.03651	0.04432	0.04555	0.0415	0.04532	0.04532	0.04094	0.04094	0.03339	0.04616
2483.51	0.04484	0.03951	0.04544	0.04506	0.03323	0.0249	0.03347	-0.01138	0.03885	0.03654	0.03654	0.04416	0.04552	0.0417	0.04496	0.04496	0.04122	0.04122	0.03346	0.04576
2482.48	0.04534	0.03916	0.04536	0.04499	0.03376	0.02522	0.03292	-0.0118	0.03918	0.03654	0.03654	0.04406	0.045	0.04238	0.04481	0.04481	0.04132	0.04132	0.03396	0.04552
2481.45	0.04514	0.0391	0.04541	0.04481	0.0341	0.02569	0.03289	-0.01202	0.03886	0.03653	0.03653	0.04408	0.04454	0.04309	0.04513	0.04513	0.0415	0.0415	0.03405	0.04561
2480.42	0.04467	0.03905	0.04552	0.04466	0.03425	0.02578	0.03332	-0.0118	0.03853	0.03637	0.03637	0.04405	0.04486	0.04343	0.04531	0.04531	0.0417	0.0417	0.03371	0.04578
2479.4	0.04415	0.03851	0.04544	0.04473	0.03421	0.02563	0.03324	-0.01177	0.03884	0.03604	0.03604	0.04378	0.04551	0.04338	0.04518	0.04518	0.04173	0.04173	0.03367	0.04594
2478.37	0.04369	0.03813	0.0452	0.04491	0.03411	0.0254	0.03299	-0.012	0.03896	0.03578	0.03578	0.0436	0.04553	0.04275	0.04523	0.04523	0.04149	0.04149	0.03373	0.04607
2477.34	0.04392	0.03839	0.04536	0.04503	0.03402	0.02532	0.03291	-0.01202	0.0385	0.03586	0.03586	0.0439	0.0451	0.0419	0.04509	0.04509	0.04125	0.04125	0.0336	0.04603
2476.31	0.04446	0.03865	0.04574	0.04508	0.03417	0.02539	0.03307	-0.01185	0.03837	0.03621	0.03621	0.04437	0.04506	0.04163	0.04473	0.04473	0.04137	0.04137	0.03352	0.04557
2475.28	0.04447	0.03859	0.04542	0.04464	0.03437	0.02512	0.03346	-0.01176	0.03892	0.0366	0.0366	0.04462	0.0455	0.04181	0.04456	0.04456	0.04148	0.04148	0.0335	0.04508
2474.25	0.04436	0.03847	0.04494	0.04395	0.03444	0.0246	0.03364	-0.01178	0.0394	0.03678	0.03678	0.04441	0.04575	0.04192	0.04451	0.04451	0.04163	0.04163	0.03354	0.04501
2473.22	0.04466	0.03841	0.04505	0.04398	0.03472	0.02443	0.03334	-0.0121	0.03933	0.03671	0.03671	0.04391	0.04558	0.04203	0.04459	0.04459	0.04206	0.04206	0.03359	0.04501
2472.19	0.04503	0.03869	0.04527	0.04437	0.03493	0.02456	0.03312	-0.01263	0.03897	0.03624	0.03624	0.04373	0.04537	0.04228	0.04472	0.04472	0.04221	0.04221	0.03361	0.04501
2471.16	0.0449	0.03919	0.04501	0.04451	0.03472	0.02488	0.03342	-0.01268	0.03884	0.03554	0.03554	0.04398	0.04528	0.04288	0.04498	0.04498	0.04189	0.04189	0.03379	0.04549
2470.13	0.04456	0.03909	0.04464	0.04481	0.03448	0.02526	0.03363	-0.01221	0.03884	0.03555	0.03555	0.04417	0.04523	0.04341	0.04533	0.04533	0.04149	0.04149	0.03416	0.04643
2469.1	0.04459	0.03884	0.04482	0.04519	0.03468	0.02542	0.03326	-0.01188	0.03858	0.03601	0.03601	0.04404	0.04528	0.0434	0.04549	0.04549	0.04113	0.04113	0.03458	0.0471
2468.07	0.04453	0.03896	0.04518	0.04506	0.03505	0.02527	0.03279	-0.01172	0.03823	0.03598	0.03598	0.04407	0.04542	0.04299	0.04541	0.04541	0.04104	0.04104	0.03486	0.04704
2467.04	0.04414	0.03889	0.04522	0.04457	0.03521	0.02519	0.03288	-0.0116	0.03812	0.03576	0.03576	0.04443	0.04539	0.04241	0.04482	0.04482	0.04122	0.04122	0.03462	0.04653
2466.02	0.04415	0.03874	0.04512	0.04449	0.03505	0.0254	0.03337	-0.01157	0.03839	0.03561	0.03561	0.04476	0.04543	0.04225	0.04417	0.04417	0.04117	0.04117	0.03393	0.04576
2464.99	0.04462	0.03879	0.04499	0.04511	0.03475	0.02545	0.03362	-0.01132	0.03881	0.03553	0.03553	0.04492	0.04544	0.04265	0.04414	0.04414	0.04083	0.04083	0.03338	0.04525
2463.96	0.04475	0.03886	0.04509	0.04591	0.03467	0.02533	0.0337	-0.01121	0.03908	0.03559	0.03559	0.04478	0.04504	0.04267	0.04427	0.04427	0.04058	0.04058	0.03321	0.04574
2462.93	0.04448	0.03888	0.04557	0.04608	0.03477	0.02535	0.03381	-0.01169	0.03932	0.03561	0.03561	0.04447	0.04489	0.04253	0.04429	0.04429	0.04066	0.04066	0.03336	0.04635
2461.9	0.04451	0.03889	0.04565	0.04563	0.03487	0.02558	0.03357	-0.01202	0.03937	0.0356	0.0356	0.04434	0.04516	0.04295	0.04456	0.04456	0.04086	0.04086	0.03362	0.04609
2460.87	0.04477	0.03909	0.04512	0.04521	0.03484	0.02568	0.03317	-0.01179	0.0392	0.03578	0.03578	0.04434	0.04528	0.04306	0.045	0.045	0.04066	0.04066	0.03365	0.04583
2459.84	0.04457	0.03912	0.04469	0.04494	0.03487	0.02548	0.03283	-0.01162	0.03939	0.03611	0.03611	0.04437	0.04494	0.04231	0.04517	0.04517	0.04037	0.04037	0.03356	0.04628
2458.81	0.04413	0.03864	0.04476	0.04468	0.03485	0.02533	0.03258	-0.01177	0.03972	0.03632	0.03632	0.04432	0.04464	0.04163	0.04492	0.04492	0.04039	0.04039	0.03368	0.04674
2457.78	0.04408	0.03829	0.04528	0.04475	0.03458	0.02542	0.03277	-0.01176	0.03934	0.03642	0.03642	0.04401	0.04491	0.04166	0.04468	0.04468	0.04018	0.04018	0.03375	0.04648
2456.75	0.04443	0.03808	0.04576	0.04481	0.03431	0.02561	0.03313	-0.0117	0.0387	0.0366	0.0366	0.04378	0.04511	0.04208	0.04473	0.04473	0.03987	0.03987	0.03341	0.04581
2455.72	0.04482	0.03785	0.0457	0.04446	0.0341	0.02581	0.0331	-0.01211	0.03854	0.03674	0.03674	0.04373	0.0448	0.04233	0.04464	0.04464	0.04007	0.04007	0.03301	0.0456
2454.69	0.04481	0.03821	0.04531	0.0445	0.03404	0.02583	0.03275	-0.01244	0.03858	0.03645	0.03645	0.04357	0.04449	0.04227	0.04428	0.04428	0.04048	0.04048	0.03302	0.04611
2453.67	0.04429	0.03882	0.04495	0.04479	0.03417	0.0253	0.03254	-0.01204	0.03842	0.0359	0.0359	0.04368	0.04461	0.04201	0.04443	0.04443	0.04086	0.04086	0.03321	0.04641
2452.64	0.0439	0.03872	0.04463	0.04466	0.03431	0.02482	0.03235	-0.01138	0.03814	0.03574	0.03574	0.04411	0.04507	0.04171	0.04498	0.04498	0.04136	0.04136	0.03325	0.04609
2451.61	0.04414	0.03819	0.04432	0.04434	0.03442	0.02522	0.03237	-0.01111	0.03823	0.03593	0.03593	0.04433	0.04564	0.04176	0.04509	0.04509	0.0415	0.0415	0.0331	0.04568
2450.58	0.04438	0.0383	0.04422	0.04408	0.03431	0.02559	0.03296	-0.01116	0.03868	0.03605	0.03605	0.04433	0.04614	0.04194	0.04508	0.04508	0.04095	0.04095	0.03344	0.04529
2449.55	0.04423	0.03896	0.04448	0.04406	0.03403	0.02525	0.0332	-0.0113	0.03883	0.03598	0.03598	0.0444	0.04631	0.04191	0.04518	0.04518	0.04043	0.04043	0.03425	0.04523
2448.52	0.04406	0.03918	0.04511	0.04423	0.03411	0.02506	0.03277	-0.01169	0.03855	0.03581	0.03581	0.04456	0.04607	0.04186	0.0451	0.0451	0.04037	0.04037	0.03423	0.04567
2447.49	0.04411	0.0387	0.04537	0.04406	0.03417	0.02526	0.0326	-0.01211	0.03843	0.03577	0.03577	0.04459	0.04559	0.04179	0.04478	0.04478	0.04069	0.04069	0.03324	0.04562
2446.46	0.04424	0.03815	0.04481	0.04376	0.03353	0.025	0.03291	-0.01202	0.03855	0.03565	0.03565	0.04437	0.045	0.0419	0.04402	0.04402	0.04136	0.04136	0.03251	0.04525
2445.43	0.04397	0.03783	0.04419	0.04391	0.03302	0.02431	0.03349	-0.01146	0.03828	0.03528	0.03528	0.04398	0.04454	0.04219	0.04348	0.04348	0.04169	0.04169	0.03277	0.04553
2444.4	0.04364	0.0376	0.04399	0.04429	0.0332	0.0241	0.03376	-0.01113	0.03764	0.03496	0.03496	0.04337	0.04439	0.04226	0.04365	0.04365	0.04134	0.04134	0.03365	0.04595
2443.37	0.04372	0.03782	0.04415	0.04455	0.0334	0.02433	0.03328	-0.01162	0.0374	0.03497	0.03497	0.04263	0.04441	0.04246	0.04398	0.04398	0.04098	0.04098	0.03427	0.04607
2442.34	0.04365	0.03825	0.04425	0.04461	0.03337	0.02447	0.03282	-0.01232	0.03782	0.03532	0.03532	0.04237	0.04443	0.0428	0.04409	0.04409	0.04095	0.04095	0.03412	0.04621
2441.31	0.04318	0.0381	0.04423	0.04421	0.03374	0.02471	0.03275	-0.01269	0.03844	0.03556	0.03556	0.04269	0.04439	0.04231	0.044	0.044	0.04081	0.04081	0.03345	0.04645
2440.29	0.04287	0.03787	0.04461	0.04377	0.03428	0.02496	0.03251	-0.01266	0.03887	0.03572	0.03572	0.04298	0.04426	0.04124	0.044	0.044	0.0404	0.0404	0.03287	0.04658
2439.26	0.04308	0.03805	0.0451	0.04389	0.03411	0.0248	0.03197	-0.01247	0.03907	0.03616	0.03616	0.04297	0.04398	0.04059	0.04417	0.04417	0.03998	0.03998	0.03272	0.04627
2438.23	0.04343	0.03822	0.04508	0.04415	0.03382	0.02472	0.03161	-0.01246	0.03894	0.03634	0.03634	0.04301	0.04386	0.04067	0.04399	0.04399	0.03997	0.03997	0.03273	0.04568
2437.2	0.04382	0.03808	0.0448	0.04406	0.03408	0.02508	0.03186	-0.0123	0.03867	0.03613	0.03613	0.04347	0.04392	0.04101	0.04364	0.04364	0.04044	0.04044	0.03255	0.04524
2436.17	0.04434	0.03772	0.04465	0.04387	0.03429	0.02528	0.03227	-0.01208	0.03852	0.03579	0.03579	0.04375	0.04386	0.04118	0.04384	0.04384	0.04082	0.04082	0.03239	0.04518
2435.14	0.04471	0.03761	0.04466	0.04399	0.03392	0.02511	0.03244	-0.01224	0.03832	0.03529	0.03529	0.0434	0.04384	0.04153	0.04431	0.04431	0.04102	0.04102	0.03246	0.04528
2434.11	0.04485	0.03759	0.04482	0.04431	0.03346	0.02484	0.03247	-0.01246	0.03805	0.03501	0.03501	0.04288	0.04407	0.04206	0.04431	0.04431	0.04136	0.04136	0.03265	0.04496
2433.08	0.04477	0.03733	0.04492	0.04449	0.03367	0.02467	0.03238	-0.01254	0.03799	0.03521	0.03521	0.04286	0.04454	0.0422	0.04401	0.04401	0.04159	0.04159	0.03275	0.04471
2432.05	0.0444	0.03758	0.04466	0.04426	0.03378	0.02491	0.03249	-0.01242	0.03826	0.03556	0.03556	0.04334	0.04468	0.04181	0.04377	0.04377	0.04128	0.04128	0.03278	0.04554
2431.02	0.04371	0.03831	0.04405	0.04384	0.03314	0.02551	0.03278	-0.01221	0.03855	0.03578	0.03578	0.04342	0.04437	0.04149	0.04385	0.04385	0.04059	0.04059	0.03292	0.04678
2429.99	0.04315	0.03837	0.04333	0.04373	0.03283	0.02574	0.03285	-0.01215	0.03874	0.03585	0.03585	0.04306	0.04413	0.0416	0.04431	0.04431	0.04001	0.04001	0.03303	0.04682
2428.96	0.04295	0.03791	0.04324	0.04394	0.0332	0.02527	0.03281	-0.01241	0.03898	0.03557	0.03557	0.04308	0.04411	0.04141	0.04437	0.04437	0.0398	0.0398	0.03292	0.04567
2427.93	0.04277	0.03784	0.0437	0.04422	0.0335	0.02444	0.03253	-0.01299	0.03883	0.03529	0.03529	0.04334	0.04433	0.04088	0.04396	0.04396	0.04006	0.04006	0.03271	0.04492
2426.91	0.04287	0.03803	0.04371	0.04421	0.03361	0.02375	0.03217	-0.01337	0.03829	0.03537	0.03537	0.04319	0.04452	0.04087	0.04367	0.04367	0.04045	0.04045	0.03252	0.04508
2425.88	0.0432	0.03791	0.04345	0.04388	0.03355	0.02377	0.03218	-0.01321	0.03787	0.03533	0.03533	0.04276	0.0446	0.04137	0.04353	0.04353	0.04065	0.04065	0.03223	0.04529
2424.85	0.04323	0.03762	0.04368	0.04366	0.03325	0.02416	0.03211	-0.01284	0.03784	0.03497	0.03497	0.0426	0.0445	0.04133	0.04345	0.04345	0.0409	0.0409	0.03178	0.04541
2423.82	0.04285	0.03763	0.04402	0.04384	0.03306	0.02447	0.03184	-0.01291	0.03814	0.03508	0.03508	0.04281	0.04418	0.04066	0.0434	0.0434	0.04097	0.04097	0.03138	0.0456
2422.79	0.04244	0.0378	0.04391	0.04404	0.03304	0.02469	0.0319	-0.01334	0.03841	0.03566	0.03566	0.04271	0.04409	0.04039	0.04335	0.04335	0.04069	0.04069	0.03145	0.04555
2421.76	0.04244	0.03798	0.04353	0.04376	0.03301	0.02456	0.03214	-0.01332	0.03869	0.03564	0.03564	0.04206	0.04393	0.04061	0.04345	0.04345	0.04049	0.04049	0.0321	0.04545
2420.73	0.04291	0.03828	0.04337	0.04346	0.03304	0.02405	0.03224	-0.01306	0.03884	0.03486	0.03486	0.04176	0.04353	0.04096	0.04391	0.04391	0.04037	0.04037	0.03278	0.04568
2419.7	0.04351	0.03837	0.04338	0.0435	0.03335	0.02357	0.03256	-0.01312	0.0386	0.03401	0.03401	0.04219	0.0434	0.04134	0.04448	0.04448	0.04018	0.04018	0.03305	0.0456
2418.67	0.04362	0.03807	0.04336	0.04327	0.03369	0.02374	0.0328	-0.01333	0.03832	0.03374	0.03374	0.04247	0.0436	0.04154	0.04466	0.04466	0.04004	0.04004	0.03319	0.04491
2417.64	0.04319	0.03789	0.0435	0.04289	0.03361	0.02427	0.03248	-0.01316	0.03814	0.03402	0.03402	0.04216	0.04389	0.04151	0.04416	0.04416	0.04006	0.04006	0.03324	0.04471
2416.61	0.0428	0.03773	0.04373	0.04277	0.03326	0.0245	0.03212	-0.01268	0.03798	0.03454	0.03454	0.04209	0.0441	0.04113	0.04329	0.04329	0.04013	0.04013	0.03298	0.0451
2415.58	0.04281	0.03721	0.0439	0.04271	0.03317	0.02453	0.03207	-0.01244	0.03807	0.03504	0.03504	0.04236	0.0442	0.04075	0.04289	0.04289	0.04001	0.04001	0.03272	0.04498
2414.55	0.04336	0.03694	0.04398	0.04296	0.03372	0.02465	0.03195	-0.01264	0.03821	0.03547	0.03547	0.0422	0.0441	0.04109	0.04293	0.04293	0.03976	0.03976	0.03275	0.04448
2413.53	0.044	0.03707	0.04395	0.04353	0.03448	0.02498	0.03178	-0.01287	0.03804	0.03581	0.03581	0.04172	0.04382	0.04171	0.04282	0.04282	0.03964	0.03964	0.03316	0.04421
2412.5	0.04401	0.03721	0.04402	0.04374	0.0345	0.02519	0.03202	-0.01249	0.03818	0.03561	0.03561	0.04153	0.0437	0.04164	0.04272	0.04272	0.03957	0.03957	0.03371	0.04447
2411.47	0.04333	0.03734	0.04426	0.04345	0.03361	0.02479	0.03253	-0.01173	0.03883	0.03509	0.03509	0.04178	0.04371	0.0412	0.04291	0.04291	0.03944	0.03944	0.03386	0.04521
2410.44	0.04266	0.03749	0.04437	0.04328	0.03283	0.02422	0.03266	-0.01166	0.03911	0.03481	0.03481	0.04204	0.04348	0.04128	0.04332	0.04332	0.03917	0.03917	0.03358	0.0455
2409.41	0.04267	0.0375	0.04416	0.04331	0.03292	0.02405	0.03232	-0.01243	0.03892	0.03493	0.03493	0.04204	0.0433	0.04165	0.04341	0.04341	0.03894	0.03894	0.03307	0.04505
2408.38	0.04287	0.0375	0.04383	0.04325	0.03322	0.02366	0.03214	-0.0131	0.03869	0.03529	0.03529	0.04198	0.04322	0.04167	0.0429	0.0429	0.03917	0.03917	0.03267	0.04465
2407.35	0.04268	0.03786	0.04373	0.04315	0.03298	0.02292	0.03238	-0.01326	0.03843	0.03533	0.03533	0.04192	0.04292	0.0414	0.04266	0.04266	0.03987	0.03987	0.03273	0.04457
2406.32	0.04232	0.03817	0.04361	0.04321	0.0326	0.0229	0.03254	-0.01311	0.03816	0.03493	0.03493	0.04193	0.04271	0.04104	0.04304	0.04304	0.04053	0.04053	0.03291	0.04461
2405.29	0.04218	0.03806	0.04339	0.04365	0.03255	0.0236	0.03234	-0.01305	0.03792	0.03488	0.03488	0.04218	0.04279	0.0407	0.04321	0.04321	0.04048	0.04048	0.03278	0.04466
2404.26	0.04236	0.03788	0.04321	0.04407	0.03281	0.02394	0.03209	-0.01322	0.03781	0.03518	0.03518	0.04244	0.04284	0.04063	0.04295	0.04295	0.03979	0.03979	0.03256	0.04462
2403.23	0.04264	0.03783	0.04299	0.04413	0.03319	0.02383	0.03193	-0.0131	0.0379	0.0351	0.0351	0.04233	0.04293	0.04092	0.04278	0.04278	0.03956	0.03956	0.03242	0.04451
2402.2	0.04282	0.03783	0.04306	0.04406	0.03324	0.02389	0.03199	-0.01285	0.03792	0.03486	0.03486	0.0421	0.0433	0.04135	0.04279	0.04279	0.03974	0.03974	0.03236	0.0448
2401.17	0.04283	0.03783	0.04346	0.04379	0.0329	0.02411	0.03228	-0.0132	0.03771	0.03475	0.03475	0.04199	0.04365	0.04167	0.04254	0.04254	0.03947	0.03947	0.03266	0.04531
2400.15	0.04259	0.0376	0.04359	0.04342	0.03275	0.02414	0.03239	-0.01381	0.03743	0.03462	0.03462	0.04193	0.04373	0.04183	0.04209	0.04209	0.03923	0.03923	0.03303	0.04534
2399.12	0.04224	0.03727	0.04327	0.04334	0.03293	0.02397	0.03224	-0.01401	0.03734	0.03453	0.03453	0.0422	0.04375	0.0417	0.04193	0.04193	0.03942	0.03942	0.033	0.04491
2398.09	0.04232	0.03745	0.04294	0.04332	0.03309	0.02385	0.03228	-0.01367	0.03756	0.03463	0.03463	0.04258	0.04349	0.04119	0.0423	0.0423	0.03975	0.03975	0.03271	0.04459
2397.06	0.04268	0.03771	0.04303	0.04326	0.03326	0.02396	0.03244	-0.01318	0.03777	0.03476	0.03476	0.0422	0.04279	0.04085	0.04278	0.04278	0.04019	0.04019	0.03243	0.04458
2396.03	0.04278	0.03745	0.04352	0.04344	0.03325	0.02421	0.03238	-0.01312	0.03774	0.03445	0.03445	0.04148	0.04242	0.04092	0.04292	0.04292	0.0404	0.0404	0.03233	0.04463
2395	0.04262	0.03726	0.044	0.04382	0.03294	0.02429	0.0323	-0.01374	0.03762	0.03399	0.03399	0.04145	0.04261	0.04082	0.04277	0.04277	0.04029	0.04029	0.03242	0.0445
2393.97	0.04259	0.03732	0.04394	0.04384	0.03298	0.02397	0.03229	-0.01453	0.03772	0.03412	0.03412	0.04182	0.04258	0.04043	0.04263	0.04263	0.04039	0.04039	0.03234	0.04435
2392.94	0.04279	0.03723	0.04336	0.04329	0.03325	0.02353	0.03209	-0.01446	0.03759	0.03465	0.03465	0.04205	0.04246	0.03992	0.04269	0.04269	0.04048	0.04048	0.03223	0.04453
2391.91	0.04292	0.03727	0.04312	0.04296	0.03321	0.0234	0.03156	-0.01356	0.03708	0.03499	0.03499	0.04203	0.04309	0.03961	0.04279	0.04279	0.03998	0.03998	0.0323	0.0449
2390.88	0.04314	0.03749	0.04348	0.04326	0.03321	0.02361	0.03124	-0.01314	0.037	0.035	0.035	0.04181	0.04388	0.03995	0.04268	0.04268	0.03932	0.03932	0.03213	0.04484
2389.85	0.0433	0.03731	0.04354	0.04365	0.0333	0.02402	0.03167	-0.01327	0.03729	0.03487	0.03487	0.04157	0.04368	0.04065	0.04246	0.04246	0.03903	0.03903	0.03189	0.04437
2388.82	0.04289	0.03698	0.04298	0.04364	0.03317	0.02441	0.03215	-0.01318	0.03717	0.03477	0.03477	0.04134	0.04282	0.04106	0.04241	0.04241	0.03911	0.03911	0.03205	0.04434
2387.79	0.04259	0.03696	0.04257	0.04333	0.03271	0.02455	0.03203	-0.01321	0.03666	0.03456	0.03456	0.04135	0.04237	0.04109	0.04251	0.04251	0.03918	0.03918	0.03264	0.0446
2386.77	0.04272	0.03696	0.04267	0.04291	0.03197	0.02439	0.03218	-0.01365	0.03649	0.03399	0.03399	0.04169	0.04288	0.04103	0.04246	0.04246	0.03914	0.03914	0.03315	0.04469
2385.74	0.04255	0.03691	0.04295	0.0425	0.03172	0.0242	0.03288	-0.01377	0.03668	0.03327	0.03327	0.04202	0.04364	0.04107	0.04232	0.04232	0.03922	0.03922	0.03312	0.04478
2384.71	0.0423	0.03708	0.04325	0.04245	0.03242	0.02418	0.03293	-0.01331	0.03692	0.03281	0.03281	0.04204	0.04357	0.04122	0.0421	0.0421	0.03903	0.03903	0.03295	0.04462
2383.68	0.04237	0.03729	0.0434	0.0428	0.03316	0.02409	0.03223	-0.0132	0.03729	0.0328	0.0328	0.04162	0.0429	0.04135	0.04175	0.04175	0.03848	0.03848	0.03294	0.04399
2382.65	0.04238	0.03718	0.0433	0.04312	0.0333	0.02401	0.03205	-0.01385	0.0377	0.0331	0.0331	0.04107	0.04242	0.04127	0.04169	0.04169	0.03845	0.03845	0.03263	0.04335
2381.62	0.04245	0.03675	0.04326	0.04337	0.03325	0.02424	0.03232	-0.01435	0.03783	0.03357	0.03357	0.04079	0.04229	0.0408	0.04198	0.04198	0.03915	0.03915	0.03231	0.04336
2380.59	0.04273	0.03646	0.04325	0.04339	0.03344	0.0245	0.03191	-0.01418	0.03746	0.03411	0.03411	0.04082	0.04242	0.04015	0.04214	0.04214	0.03966	0.03966	0.03253	0.04371
2379.56	0.04244	0.03646	0.04304	0.04284	0.03349	0.02432	0.03139	-0.01391	0.03683	0.03419	0.03419	0.04091	0.04279	0.03992	0.04234	0.04234	0.03969	0.03969	0.03268	0.04385
2378.53	0.04182	0.03648	0.04275	0.04234	0.03296	0.02381	0.03149	-0.01393	0.03659	0.0335	0.0335	0.0412	0.04291	0.0401	0.04285	0.04285	0.03939	0.03939	0.03218	0.04411
2377.5	0.04207	0.03654	0.04241	0.04236	0.03199	0.02333	0.03156	-0.01373	0.0369	0.03309	0.03309	0.04174	0.04248	0.04021	0.04349	0.04349	0.0388	0.0388	0.03157	0.04463
2376.47	0.04267	0.03687	0.04211	0.0426	0.03132	0.02308	0.03149	-0.01352	0.0373	0.03366	0.03366	0.04155	0.04236	0.04052	0.04364	0.04364	0.03852	0.03852	0.03154	0.04483
2375.44	0.04244	0.03742	0.0423	0.04258	0.03149	0.02351	0.03159	-0.01368	0.03734	0.03448	0.03448	0.04074	0.04308	0.04102	0.04289	0.04289	0.03886	0.03886	0.03189	0.0446
2374.41	0.04196	0.03796	0.04296	0.04193	0.03193	0.02461	0.03173	-0.01389	0.03693	0.03479	0.03479	0.04082	0.04373	0.0411	0.0425	0.0425	0.03942	0.03942	0.03185	0.04458
2373.39	0.04202	0.03788	0.04356	0.0414	0.03219	0.0249	0.03191	-0.01488	0.03661	0.03441	0.03441	0.04181	0.04363	0.04112	0.04285	0.04285	0.03979	0.03979	0.03154	0.04477
2372.36	0.04181	0.03697	0.04343	0.04165	0.03221	0.02374	0.03169	-0.01653	0.03673	0.03397	0.03397	0.04251	0.0435	0.04102	0.0427	0.0427	0.03963	0.03963	0.03173	0.0445
2371.33	0.04106	0.03617	0.04271	0.04221	0.0321	0.02286	0.03087	-0.01672	0.03713	0.03395	0.03395	0.04258	0.04352	0.04018	0.0421	0.0421	0.03921	0.03921	0.03218	0.0439
2370.3	0.04091	0.03629	0.04253	0.04245	0.03226	0.02316	0.03059	-0.01521	0.03756	0.03367	0.03367	0.04215	0.04311	0.03987	0.04159	0.04159	0.03873	0.03873	0.03214	0.04336
2369.27	0.04164	0.03701	0.04277	0.04202	0.03277	0.02343	0.03145	-0.01374	0.03743	0.03256	0.03256	0.04125	0.0423	0.04074	0.04106	0.04106	0.03833	0.03833	0.03178	0.04297
2368.24	0.04241	0.03746	0.04265	0.04151	0.03293	0.02335	0.03254	-0.0128	0.03655	0.03169	0.03169	0.04008	0.04126	0.04099	0.04112	0.04112	0.03831	0.03831	0.03147	0.04351
2367.21	0.04233	0.03745	0.04224	0.04149	0.03232	0.02377	0.03333	-0.01267	0.03544	0.03206	0.03206	0.03973	0.04037	0.04066	0.04235	0.04235	0.03844	0.03844	0.03157	0.04477
2366.18	0.04208	0.03694	0.04203	0.04137	0.03196	0.02407	0.03352	-0.0131	0.03444	0.03269	0.03269	0.04055	0.04002	0.0409	0.04349	0.04349	0.03886	0.03886	0.03249	0.04537
2365.15	0.04236	0.03618	0.04234	0.04137	0.03221	0.02359	0.03291	-0.01323	0.03432	0.03312	0.03312	0.04081	0.04012	0.04126	0.04361	0.04361	0.0395	0.0395	0.03333	0.04559
2364.12	0.04153	0.03593	0.04269	0.04158	0.03182	0.02292	0.0321	-0.01358	0.03537	0.03356	0.03356	0.04006	0.04082	0.04098	0.04367	0.04367	0.03982	0.03982	0.03294	0.04614
2363.09	0.0402	0.03632	0.04285	0.04197	0.03072	0.02267	0.03115	-0.0138	0.03642	0.03348	0.03348	0.03975	0.04219	0.04021	0.04429	0.04429	0.03978	0.03978	0.03242	0.04629
2362.06	0.04111	0.03691	0.04344	0.04331	0.0306	0.02289	0.03044	-0.01378	0.03662	0.03336	0.03336	0.04031	0.04336	0.03975	0.044	0.044	0.03985	0.03985	0.03263	0.04539
2361.04	0.04285	0.03697	0.04429	0.04476	0.03179	0.02301	0.03121	-0.01419	0.03691	0.03389	0.03389	0.04109	0.04361	0.04002	0.0423	0.0423	0.03996	0.03996	0.0323	0.04432
2360.01	0.04312	0.03677	0.04477	0.04457	0.03279	0.02325	0.03274	-0.01415	0.03752	0.03443	0.03443	0.04123	0.04326	0.04068	0.04085	0.04085	0.03993	0.03993	0.03131	0.04406
2358.98	0.04311	0.03652	0.04443	0.04304	0.03299	0.02396	0.03315	-0.01336	0.03721	0.0346	0.0346	0.04079	0.04281	0.04078	0.04063	0.04063	0.04042	0.04042	0.0311	0.04419
2357.95	0.04363	0.03592	0.04351	0.04205	0.03314	0.02463	0.03286	-0.01308	0.03661	0.03468	0.03468	0.04095	0.04239	0.04035	0.04151	0.04151	0.04089	0.04089	0.03206	0.04434
2356.92	0.04314	0.03585	0.04304	0.0426	0.03374	0.02496	0.03295	-0.01332	0.03643	0.03462	0.03462	0.04161	0.04225	0.04066	0.04255	0.04255	0.04002	0.04002	0.03282	0.04462
2355.89	0.04191	0.03663	0.04327	0.04371	0.03424	0.0247	0.03291	-0.01306	0.03635	0.03441	0.03441	0.04217	0.04297	0.04136	0.04314	0.04314	0.0382	0.0382	0.03295	0.04471
2354.86	0.04153	0.03755	0.04328	0.04393	0.03429	0.02407	0.03226	-0.01247	0.03701	0.03421	0.03421	0.04252	0.0444	0.04167	0.04312	0.04312	0.03774	0.03774	0.03304	0.04467
2353.83	0.04189	0.03763	0.04283	0.04373	0.03392	0.02387	0.03161	-0.01235	0.03799	0.03419	0.03419	0.0422	0.04488	0.04201	0.04299	0.04299	0.03902	0.03902	0.03261	0.04532
2352.8	0.04213	0.03699	0.04292	0.04369	0.03304	0.02416	0.03182	-0.01285	0.03782	0.03408	0.03408	0.04177	0.04371	0.04186	0.04323	0.04323	0.03963	0.03963	0.03206	0.04624
2351.77	0.04188	0.03689	0.04347	0.04334	0.03242	0.02437	0.03253	-0.01301	0.03682	0.03402	0.03402	0.04194	0.04247	0.04112	0.04302	0.04302	0.03885	0.03885	0.03217	0.04624
2350.74	0.04198	0.03707	0.04368	0.04321	0.03273	0.02443	0.03233	-0.01269	0.03628	0.03436	0.03436	0.0424	0.04218	0.04075	0.04243	0.04243	0.03827	0.03827	0.03258	0.0456
2349.71	0.04262	0.037	0.04361	0.04351	0.0331	0.02453	0.03127	-0.0129	0.03663	0.03437	0.03437	0.0425	0.04239	0.04074	0.04241	0.04241	0.03873	0.03873	0.03317	0.04491
2348.68	0.04278	0.03714	0.04305	0.04344	0.033	0.02473	0.03069	-0.0133	0.03746	0.03396	0.03396	0.04216	0.04262	0.04091	0.04242	0.04242	0.03934	0.03934	0.03354	0.04424
2347.66	0.04241	0.03742	0.04229	0.04341	0.03302	0.02512	0.03092	-0.01325	0.03819	0.03392	0.03392	0.04139	0.0426	0.04116	0.0419	0.0419	0.03966	0.03966	0.03308	0.04392
2346.63	0.04213	0.03752	0.04255	0.04404	0.03359	0.02525	0.03146	-0.01339	0.03848	0.03432	0.03432	0.04024	0.0423	0.04108	0.04143	0.04143	0.03986	0.03986	0.03239	0.04423
2345.6	0.04194	0.03745	0.04329	0.04448	0.03409	0.02467	0.0318	-0.01417	0.03814	0.03407	0.03407	0.03935	0.04233	0.04088	0.04128	0.04128	0.03981	0.03981	0.03271	0.04437
2344.57	0.04176	0.03711	0.04279	0.04452	0.03367	0.02417	0.03201	-0.01434	0.03733	0.03351	0.03351	0.03959	0.04271	0.04138	0.04138	0.04138	0.03961	0.03961	0.0336	0.04385
2343.54	0.04178	0.03683	0.04209	0.04431	0.03275	0.02417	0.03228	-0.01396	0.03699	0.03415	0.03415	0.04057	0.04299	0.04169	0.04177	0.04177	0.0394	0.0394	0.03374	0.04383
2342.51	0.04182	0.0368	0.04233	0.04347	0.03248	0.02396	0.0322	-0.01402	0.03742	0.0346	0.0346	0.04122	0.04328	0.04076	0.04194	0.04194	0.03953	0.03953	0.03277	0.04458
2341.48	0.04163	0.03674	0.04264	0.04231	0.03275	0.02353	0.03167	-0.01391	0.03712	0.03402	0.03402	0.0415	0.04324	0.04003	0.04218	0.04218	0.04027	0.04027	0.03155	0.04489
2340.45	0.0417	0.03691	0.04264	0.04118	0.03293	0.02345	0.03133	-0.01364	0.03635	0.03368	0.03368	0.04156	0.04267	0.04051	0.04283	0.04283	0.04027	0.04027	0.03109	0.04466
2339.42	0.04211	0.03694	0.0429	0.04109	0.0329	0.02389	0.03157	-0.01372	0.03704	0.03395	0.03395	0.04161	0.04217	0.041	0.04321	0.04321	0.03926	0.03926	0.03148	0.04433
2338.39	0.0423	0.03675	0.0432	0.04235	0.03254	0.02413	0.03219	-0.0135	0.03831	0.03412	0.03412	0.04166	0.042	0.04086	0.04306	0.04306	0.03892	0.03892	0.03205	0.04404
2337.36	0.04235	0.0369	0.04279	0.04342	0.03202	0.02405	0.03255	-0.01348	0.03874	0.03373	0.03373	0.04153	0.04204	0.04073	0.04281	0.04281	0.03918	0.03918	0.03216	0.0437
2336.33	0.04249	0.03691	0.04261	0.04372	0.03176	0.02445	0.03242	-0.01441	0.03876	0.03367	0.03367	0.04162	0.04237	0.04103	0.04267	0.04267	0.03896	0.03896	0.03217	0.04326
2335.3	0.04258	0.03641	0.04313	0.04354	0.03183	0.0248	0.0324	-0.01499	0.03878	0.03423	0.03423	0.04156	0.04271	0.0415	0.04288	0.04288	0.03893	0.03893	0.03218	0.04355
2334.28	0.04232	0.03638	0.04334	0.0432	0.0321	0.02452	0.03292	-0.01409	0.03854	0.03414	0.03414	0.04108	0.04253	0.0415	0.0432	0.0432	0.03985	0.03985	0.03205	0.04405
2333.25	0.04192	0.03688	0.04345	0.04321	0.03214	0.02452	0.03322	-0.01266	0.03756	0.03346	0.03346	0.04079	0.0419	0.04092	0.04303	0.04303	0.04057	0.04057	0.03247	0.04366
2332.22	0.04201	0.03707	0.0432	0.0433	0.03199	0.025	0.03286	-0.0124	0.0363	0.03306	0.03306	0.04068	0.04173	0.04065	0.04275	0.04275	0.04037	0.04037	0.03282	0.04356
2331.19	0.04245	0.03739	0.0423	0.04278	0.03194	0.02484	0.03237	-0.01331	0.03637	0.033	0.033	0.04042	0.04243	0.04077	0.04299	0.04299	0.04015	0.04015	0.03203	0.04414
2330.16	0.04255	0.03794	0.0422	0.04215	0.03179	0.0243	0.03223	-0.01426	0.03746	0.0331	0.0331	0.04018	0.04341	0.04092	0.04304	0.04304	0.04012	0.04012	0.0314	0.04429
2329.13	0.04242	0.03801	0.04303	0.04259	0.03187	0.02458	0.03267	-0.01467	0.03793	0.03347	0.03347	0.04017	0.04423	0.04131	0.04278	0.04278	0.03981	0.03981	0.03194	0.04467
2328.1	0.04252	0.03754	0.04372	0.04387	0.03246	0.02513	0.03326	-0.01413	0.03801	0.03442	0.03442	0.0405	0.04456	0.04192	0.04308	0.04308	0.0396	0.0396	0.03253	0.04556
2327.07	0.04272	0.03711	0.04409	0.04477	0.03303	0.02495	0.0334	-0.01286	0.03838	0.03528	0.03528	0.04148	0.04471	0.04245	0.04338	0.04338	0.04015	0.04015	0.03265	0.04558
2326.04	0.04296	0.03719	0.04439	0.045	0.03377	0.02464	0.03295	-0.0121	0.03889	0.03524	0.03524	0.04274	0.04497	0.04253	0.04325	0.04325	0.04092	0.04092	0.03292	0.04509
2325.01	0.04351	0.03751	0.04464	0.04524	0.0349	0.02507	0.03261	-0.01263	0.0392	0.03479	0.03479	0.04344	0.04499	0.04228	0.04354	0.04354	0.04086	0.04086	0.03336	0.04505
2323.98	0.04416	0.03804	0.04439	0.04545	0.03512	0.02569	0.03316	-0.01394	0.03879	0.0345	0.0345	0.04347	0.0446	0.04217	0.04417	0.04417	0.04004	0.04004	0.03345	0.04478
2322.95	0.04444	0.0383	0.04367	0.04495	0.03398	0.0255	0.03367	-0.0146	0.03794	0.03463	0.03463	0.04308	0.04392	0.04218	0.04419	0.04419	0.03928	0.03928	0.03347	0.04408
2321.92	0.04431	0.0376	0.04339	0.0444	0.03277	0.02466	0.03343	-0.01404	0.03775	0.03479	0.03479	0.04268	0.04356	0.04172	0.04375	0.04375	0.03948	0.03948	0.0337	0.04398
2320.9	0.04355	0.03701	0.04375	0.04444	0.03243	0.02401	0.03306	-0.01335	0.03785	0.03453	0.03453	0.04239	0.04375	0.04118	0.04341	0.04341	0.04001	0.04001	0.03331	0.04447
2319.87	0.04274	0.03723	0.0439	0.04429	0.03312	0.02379	0.03256	-0.01316	0.03784	0.03431	0.03431	0.04204	0.04354	0.0417	0.04275	0.04275	0.03976	0.03976	0.03241	0.04474
2318.84	0.04285	0.03745	0.0438	0.04356	0.0337	0.02404	0.03212	-0.01316	0.03802	0.03444	0.03444	0.04176	0.04291	0.04242	0.04191	0.04191	0.03941	0.03941	0.03177	0.04453
2317.81	0.04303	0.0373	0.04366	0.04269	0.03343	0.02469	0.0321	-0.01329	0.03791	0.03445	0.03445	0.04168	0.04279	0.0417	0.04157	0.04157	0.03925	0.03925	0.03141	0.04421
2316.78	0.04236	0.03723	0.04332	0.04214	0.0331	0.02502	0.03202	-0.01365	0.03761	0.03394	0.03394	0.04187	0.0429	0.04048	0.04176	0.04176	0.03889	0.03889	0.03158	0.04415
2315.75	0.04165	0.0373	0.04311	0.04229	0.03282	0.02454	0.03165	-0.01381	0.03746	0.03349	0.03349	0.04206	0.0427	0.04043	0.04209	0.04209	0.03882	0.03882	0.03215	0.04425
2314.72	0.04175	0.03712	0.04329	0.04294	0.03241	0.02363	0.03127	-0.01364	0.03703	0.03378	0.03378	0.04207	0.04267	0.04081	0.04238	0.04238	0.03919	0.03919	0.03256	0.04429
2313.69	0.04236	0.03702	0.04337	0.04349	0.03236	0.02331	0.03113	-0.01364	0.0367	0.03459	0.03459	0.0425	0.04326	0.04075	0.04271	0.04271	0.03969	0.03969	0.03269	0.04429
2312.66	0.04268	0.03727	0.04291	0.04362	0.03266	0.02417	0.03112	-0.01382	0.03691	0.03477	0.03477	0.04265	0.04398	0.04055	0.04268	0.04268	0.04005	0.04005	0.03239	0.04433
2311.63	0.04252	0.03759	0.04249	0.04313	0.0326	0.02518	0.03096	-0.01416	0.03722	0.03419	0.03419	0.04154	0.04427	0.04023	0.04226	0.04226	0.04	0.04	0.03172	0.04416
2310.6	0.04209	0.03793	0.04264	0.04224	0.03214	0.02527	0.03094	-0.01493	0.03748	0.03386	0.03386	0.04072	0.04409	0.04003	0.04199	0.04199	0.03968	0.03968	0.03118	0.0436
2309.57	0.04184	0.03794	0.04299	0.04185	0.03233	0.02463	0.03115	-0.01566	0.03763	0.03389	0.03389	0.04078	0.04347	0.04001	0.0419	0.0419	0.03943	0.03943	0.03116	0.04304
2308.54	0.04203	0.03754	0.04361	0.04205	0.03292	0.02409	0.03143	-0.01518	0.03751	0.034	0.034	0.04051	0.04267	0.03986	0.04184	0.04184	0.0392	0.0392	0.03145	0.0427
2307.52	0.04201	0.03723	0.04418	0.0421	0.0326	0.02424	0.03191	-0.01417	0.03724	0.03404	0.03404	0.03981	0.04218	0.0396	0.0418	0.0418	0.0387	0.0387	0.03162	0.04282
2306.49	0.04167	0.03718	0.04364	0.04187	0.03192	0.02457	0.0319	-0.01403	0.03686	0.03395	0.03395	0.03934	0.04223	0.03919	0.0416	0.0416	0.03835	0.03835	0.03175	0.04362
2305.46	0.04139	0.03725	0.04254	0.04176	0.03179	0.02449	0.03131	-0.01433	0.03643	0.03385	0.03385	0.03963	0.04242	0.03895	0.04116	0.04116	0.03873	0.03873	0.03217	0.04409
2304.43	0.04117	0.03721	0.04214	0.04199	0.03172	0.02433	0.03115	-0.01435	0.03605	0.03361	0.03361	0.04063	0.0425	0.03918	0.04091	0.04091	0.03941	0.03941	0.03259	0.04349
2303.4	0.04111	0.03676	0.04192	0.04231	0.03159	0.02404	0.0313	-0.01403	0.03578	0.03337	0.03337	0.04157	0.04244	0.04007	0.0409	0.0409	0.03937	0.03937	0.03248	0.0429
2302.37	0.0413	0.03632	0.04149	0.04237	0.03189	0.02369	0.0315	-0.01361	0.03596	0.03335	0.03335	0.04189	0.04216	0.04101	0.0407	0.0407	0.03835	0.03835	0.03202	0.04307
2301.34	0.04187	0.03643	0.04172	0.04194	0.03234	0.02383	0.03202	-0.01353	0.0365	0.03346	0.03346	0.04194	0.04227	0.04087	0.04053	0.04053	0.0377	0.0377	0.03153	0.04318
2300.31	0.04263	0.03681	0.04259	0.04147	0.03257	0.02421	0.03235	-0.01354	0.03691	0.0338	0.0338	0.04178	0.04279	0.04032	0.04063	0.04063	0.03823	0.03823	0.0313	0.043
2299.28	0.04285	0.03705	0.04316	0.04175	0.03266	0.02431	0.03209	-0.01296	0.0372	0.03383	0.03383	0.04091	0.04289	0.04024	0.04084	0.04084	0.03908	0.03908	0.03121	0.04341
2298.25	0.04245	0.03703	0.04312	0.04226	0.03251	0.02411	0.03186	-0.01269	0.03732	0.03328	0.03328	0.03981	0.04272	0.04031	0.04099	0.04099	0.03954	0.03954	0.0309	0.04428
2297.22	0.04223	0.03698	0.04294	0.04231	0.03224	0.02382	0.03197	-0.01351	0.03737	0.03275	0.03275	0.0394	0.04262	0.04038	0.04101	0.04101	0.03951	0.03951	0.03104	0.04465
2296.19	0.04216	0.0371	0.04284	0.042	0.03184	0.02364	0.03183	-0.01419	0.03773	0.03259	0.03259	0.03952	0.04242	0.04044	0.04123	0.04123	0.03921	0.03921	0.03216	0.04434
2295.16	0.04167	0.0373	0.04263	0.04147	0.03153	0.02344	0.03128	-0.01389	0.03793	0.03302	0.03302	0.03974	0.04226	0.04018	0.04191	0.04191	0.03905	0.03905	0.03314	0.04371
2294.14	0.04123	0.03742	0.04251	0.04129	0.03194	0.02318	0.03085	-0.01366	0.03747	0.03375	0.03375	0.04038	0.04219	0.03974	0.04243	0.04243	0.03901	0.03901	0.0328	0.04352
2293.11	0.04148	0.03706	0.04267	0.0418	0.03262	0.02325	0.03074	-0.01435	0.03686	0.03431	0.03431	0.04135	0.04221	0.03958	0.04202	0.04202	0.03855	0.03855	0.03178	0.04416
2292.08	0.04222	0.03628	0.04309	0.04252	0.03272	0.02377	0.03083	-0.01499	0.03636	0.03453	0.03453	0.04156	0.04194	0.03968	0.04123	0.04123	0.03792	0.03792	0.03137	0.04473
2291.05	0.04286	0.03595	0.04349	0.04284	0.03235	0.02424	0.03121	-0.01463	0.03611	0.03434	0.03434	0.04078	0.04097	0.03958	0.04091	0.04091	0.03795	0.03795	0.03141	0.04455
2290.02	0.04291	0.03626	0.04337	0.04262	0.03184	0.02456	0.03162	-0.01363	0.03654	0.03426	0.03426	0.04028	0.04048	0.03956	0.04125	0.04125	0.03856	0.03856	0.03099	0.04416
2288.99	0.04232	0.03635	0.04295	0.04216	0.03139	0.02487	0.03157	-0.01291	0.03735	0.03452	0.03452	0.0406	0.04125	0.04025	0.04199	0.04199	0.03902	0.03902	0.03047	0.04395
2287.96	0.04155	0.03593	0.04284	0.04188	0.0317	0.02487	0.03104	-0.01316	0.03743	0.0348	0.0348	0.04095	0.0422	0.04083	0.04257	0.04257	0.03904	0.03904	0.03067	0.04393
2286.93	0.04128	0.03579	0.04275	0.0418	0.03283	0.0247	0.03068	-0.01355	0.03659	0.03485	0.03485	0.0411	0.04246	0.04053	0.0427	0.0427	0.03892	0.03892	0.03149	0.04401
2285.9	0.04155	0.03631	0.04241	0.04194	0.03373	0.02468	0.03132	-0.01309	0.03636	0.03448	0.03448	0.04147	0.04249	0.04016	0.04233	0.04233	0.03898	0.03898	0.03228	0.04393
2284.87	0.04168	0.03723	0.04267	0.04228	0.03386	0.02433	0.03223	-0.01265	0.03707	0.03397	0.03397	0.04181	0.04312	0.04027	0.04187	0.04187	0.0391	0.0391	0.03203	0.04389
2283.84	0.04188	0.03772	0.04321	0.04246	0.03366	0.02376	0.0324	-0.01274	0.03733	0.03372	0.03372	0.04171	0.04389	0.0402	0.04171	0.04171	0.03914	0.03914	0.03087	0.04425
2282.81	0.04241	0.03715	0.04254	0.04229	0.03338	0.02383	0.0323	-0.01285	0.03706	0.03378	0.03378	0.04113	0.04386	0.03991	0.04174	0.04174	0.03929	0.03929	0.03028	0.04444
2281.78	0.04254	0.03616	0.04092	0.04193	0.03301	0.02432	0.03223	-0.01318	0.03723	0.03392	0.03392	0.04055	0.04322	0.04006	0.04177	0.04177	0.03944	0.03944	0.03054	0.04355
2280.76	0.04185	0.03566	0.04012	0.04152	0.03251	0.02433	0.03214	-0.01367	0.0374	0.03388	0.03388	0.04073	0.04239	0.03997	0.04167	0.04167	0.03892	0.03892	0.03107	0.04213
2279.73	0.04114	0.03609	0.04088	0.04126	0.03197	0.02384	0.03212	-0.01343	0.03672	0.03368	0.03368	0.04154	0.04179	0.03905	0.0416	0.0416	0.03815	0.03815	0.03144	0.0416
2278.7	0.04125	0.03675	0.04182	0.04133	0.03167	0.02312	0.03201	-0.01252	0.0359	0.03358	0.03358	0.04198	0.04155	0.0381	0.04158	0.04158	0.03819	0.03819	0.03137	0.04187
2277.67	0.04181	0.03679	0.04198	0.04157	0.03174	0.02243	0.03174	-0.01219	0.03575	0.03372	0.03372	0.04182	0.04134	0.03796	0.04136	0.04136	0.03844	0.03844	0.03121	0.04195
2276.64	0.04184	0.03649	0.04173	0.04197	0.03167	0.02282	0.03142	-0.01289	0.03643	0.03353	0.03353	0.04141	0.04111	0.03829	0.04141	0.04141	0.03837	0.03837	0.03101	0.04206
2275.61	0.04136	0.03631	0.04151	0.0426	0.03125	0.02404	0.03092	-0.01389	0.03718	0.03286	0.03286	0.04074	0.04067	0.03903	0.04169	0.04169	0.03826	0.03826	0.03051	0.04209
2274.58	0.04136	0.03649	0.04164	0.04266	0.03155	0.02413	0.03033	-0.01444	0.03691	0.03228	0.03228	0.04022	0.04022	0.03997	0.0413	0.0413	0.03801	0.03801	0.0303	0.04171
2273.55	0.04166	0.0369	0.04218	0.04187	0.03235	0.02309	0.03003	-0.01433	0.03607	0.03184	0.03184	0.04023	0.04014	0.03988	0.04034	0.04034	0.03776	0.03776	0.03035	0.04161
2272.52	0.04164	0.03732	0.04281	0.04155	0.03249	0.02246	0.03016	-0.01405	0.03578	0.0317	0.0317	0.04021	0.04034	0.03915	0.0395	0.0395	0.03811	0.03811	0.03033	0.04249
2271.49	0.04131	0.03729	0.04274	0.04207	0.03254	0.02237	0.03038	-0.0144	0.03583	0.03235	0.03235	0.03938	0.0411	0.03921	0.0394	0.0394	0.03875	0.03875	0.03047	0.04351
2270.46	0.0405	0.03664	0.04203	0.04266	0.03275	0.02241	0.03021	-0.01469	0.03571	0.03345	0.03345	0.03805	0.04215	0.03963	0.04024	0.04024	0.03874	0.03874	0.03054	0.04362
2269.43	0.03999	0.03625	0.04157	0.04267	0.03231	0.02288	0.02991	-0.01434	0.036	0.03387	0.03387	0.03734	0.04223	0.03986	0.041	0.041	0.03831	0.03831	0.03078	0.04333
2268.41	0.04077	0.03615	0.0411	0.04196	0.03132	0.02341	0.02984	-0.01451	0.03666	0.03369	0.03369	0.03731	0.0416	0.04023	0.04067	0.04067	0.03792	0.03792	0.03118	0.04299
2267.38	0.04144	0.03587	0.04021	0.0419	0.03021	0.02369	0.02985	-0.01482	0.03662	0.03331	0.03331	0.03733	0.04135	0.04025	0.03972	0.03972	0.03764	0.03764	0.031	0.04237
2266.35	0.04102	0.03571	0.03984	0.04299	0.02929	0.02411	0.02989	-0.01483	0.03605	0.03296	0.03296	0.03731	0.04124	0.03941	0.03927	0.03927	0.0377	0.0377	0.03067	0.0416
2265.32	0.04063	0.03588	0.04021	0.04341	0.02904	0.02421	0.03001	-0.01544	0.03558	0.03298	0.03298	0.03732	0.04124	0.03837	0.03954	0.03954	0.03819	0.03819	0.03065	0.04111
2264.29	0.04026	0.03609	0.04033	0.0423	0.02975	0.02379	0.03008	-0.01607	0.03571	0.03254	0.03254	0.03739	0.04161	0.03804	0.03976	0.03976	0.03838	0.03838	0.03037	0.04136
2263.26	0.03971	0.03596	0.0403	0.04067	0.03078	0.02354	0.02983	-0.01598	0.03682	0.03174	0.03174	0.0378	0.0423	0.03833	0.03959	0.03959	0.03799	0.03799	0.0294	0.04192
2262.23	0.04016	0.03558	0.04042	0.03969	0.0312	0.0233	0.02945	-0.01581	0.03744	0.0315	0.0315	0.03871	0.04305	0.03867	0.03979	0.03979	0.03788	0.03788	0.02885	0.04251
2261.2	0.04148	0.03565	0.0401	0.03983	0.03143	0.02279	0.0297	-0.01611	0.03643	0.03161	0.03161	0.0396	0.04315	0.03924	0.04085	0.04085	0.03799	0.03799	0.02972	0.04287
2260.17	0.0419	0.0366	0.03973	0.04055	0.03199	0.02285	0.03085	-0.01579	0.03536	0.03195	0.03195	0.03961	0.04235	0.03992	0.04216	0.04216	0.03771	0.03771	0.03083	0.04239
2259.14	0.04125	0.03729	0.04018	0.04098	0.03218	0.02368	0.0316	-0.01448	0.03588	0.03283	0.03283	0.03892	0.04126	0.03987	0.04236	0.04236	0.03789	0.03789	0.03122	0.04132
2258.11	0.04101	0.03703	0.04098	0.04123	0.03167	0.02436	0.03121	-0.01401	0.03672	0.03338	0.03338	0.03898	0.04077	0.03883	0.04096	0.04096	0.0391	0.0391	0.03106	0.0407
2257.08	0.04121	0.0365	0.04133	0.04217	0.03123	0.0245	0.03061	-0.01453	0.03594	0.03237	0.03237	0.03989	0.04125	0.03795	0.03938	0.03938	0.03974	0.03974	0.03103	0.04093
2256.05	0.04113	0.0358	0.04139	0.04345	0.03119	0.02416	0.03013	-0.01445	0.03484	0.03113	0.03113	0.04022	0.04154	0.03783	0.03917	0.03917	0.03916	0.03916	0.03148	0.0408
2255.03	0.04062	0.03561	0.0415	0.04387	0.03144	0.02353	0.03004	-0.01404	0.03473	0.03192	0.03192	0.03975	0.04105	0.03794	0.04009	0.04009	0.03851	0.03851	0.03158	0.04039
2254	0.04024	0.03615	0.04106	0.04317	0.03145	0.02274	0.03049	-0.01433	0.03465	0.03324	0.03324	0.03938	0.04105	0.03842	0.04075	0.04075	0.03816	0.03816	0.03156	0.04112
2252.97	0.04056	0.03575	0.03997	0.04177	0.03127	0.0224	0.03082	-0.01518	0.03487	0.03323	0.03323	0.03932	0.04177	0.03902	0.04056	0.04056	0.03771	0.03771	0.03178	0.04229
2251.94	0.04099	0.03476	0.03968	0.0406	0.03201	0.02289	0.031	-0.01563	0.03578	0.03319	0.03319	0.03941	0.04218	0.03865	0.03981	0.03981	0.03683	0.03683	0.03095	0.04262
2250.91	0.04102	0.03441	0.04086	0.04026	0.03313	0.02324	0.03116	-0.01518	0.03601	0.03367	0.03367	0.03999	0.04174	0.03783	0.03907	0.03907	0.03606	0.03606	0.02972	0.04213
2249.88	0.04095	0.03424	0.04247	0.04054	0.03326	0.02268	0.03128	-0.01414	0.03551	0.03407	0.03407	0.04051	0.04079	0.03792	0.03911	0.03911	0.03674	0.03674	0.02962	0.04148
2248.85	0.04127	0.03438	0.043	0.04098	0.03253	0.02218	0.03075	-0.01365	0.03569	0.03416	0.03416	0.03963	0.04023	0.03895	0.04013	0.04013	0.03823	0.03823	0.02983	0.04135
2247.82	0.0411	0.03476	0.04202	0.04119	0.03192	0.02258	0.02968	-0.01449	0.03614	0.03376	0.03376	0.03834	0.04013	0.03944	0.04117	0.04117	0.03838	0.03838	0.03016	0.04144
2246.79	0.04054	0.03486	0.04056	0.04158	0.03204	0.023	0.02968	-0.01507	0.03555	0.03301	0.03301	0.03851	0.04012	0.03884	0.04121	0.04121	0.03735	0.03735	0.03075	0.04095
2245.76	0.04091	0.03516	0.03955	0.04243	0.0324	0.02269	0.03057	-0.01448	0.03459	0.03233	0.03233	0.03877	0.04005	0.03813	0.0408	0.0408	0.03659	0.03659	0.0308	0.04042
2244.73	0.041	0.03548	0.03942	0.04265	0.03216	0.02235	0.03067	-0.01453	0.0343	0.03212	0.03212	0.03829	0.03952	0.03762	0.04082	0.04082	0.03659	0.03659	0.03094	0.04087
2243.7	0.04004	0.03486	0.0398	0.04178	0.03178	0.02272	0.03054	-0.01516	0.03487	0.03192	0.03192	0.03895	0.03894	0.03743	0.04086	0.04086	0.03676	0.03676	0.03168	0.04157
2242.67	0.03954	0.03397	0.03969	0.04069	0.03206	0.02368	0.03052	-0.01442	0.03582	0.03169	0.03169	0.04035	0.03953	0.03775	0.04084	0.04084	0.03596	0.03596	0.03228	0.04174
2241.65	0.04007	0.03401	0.03951	0.0399	0.03199	0.02391	0.02909	-0.01312	0.03599	0.03218	0.03218	0.04098	0.04095	0.03824	0.04099	0.04099	0.03535	0.03535	0.03218	0.04161
2240.62	0.04099	0.03498	0.04005	0.04022	0.03097	0.02251	0.02718	-0.01307	0.0357	0.03295	0.03295	0.04073	0.04137	0.0387	0.04093	0.04093	0.03636	0.03636	0.03124	0.04133
2239.59	0.04154	0.03581	0.04071	0.04138	0.03005	0.02167	0.02685	-0.01383	0.03568	0.0336	0.0336	0.03928	0.04113	0.03858	0.04048	0.04048	0.03714	0.03714	0.03037	0.04164
2238.56	0.04076	0.03614	0.0408	0.04166	0.02994	0.02237	0.02834	-0.01403	0.03569	0.03382	0.03382	0.03767	0.04158	0.0383	0.03929	0.03929	0.03659	0.03659	0.03043	0.04274
2237.53	0.03935	0.03655	0.04071	0.04146	0.03078	0.02257	0.03005	-0.01309	0.03586	0.03358	0.03358	0.03741	0.04234	0.03895	0.03775	0.03775	0.03625	0.03625	0.0308	0.04346
2236.5	0.03905	0.03676	0.04087	0.04154	0.03163	0.02254	0.0299	-0.01221	0.03586	0.03331	0.03331	0.03804	0.04276	0.03922	0.03749	0.03749	0.0367	0.0367	0.03066	0.0433
2235.47	0.03945	0.03654	0.04115	0.04109	0.03175	0.02349	0.02879	-0.01281	0.03574	0.0326	0.0326	0.03893	0.04229	0.03804	0.03841	0.03841	0.03727	0.03727	0.03004	0.04227
2234.44	0.04006	0.03562	0.0412	0.04037	0.03202	0.02448	0.02864	-0.01434	0.03597	0.03203	0.03203	0.03954	0.0409	0.03753	0.03928	0.03928	0.0372	0.0372	0.02948	0.04142
2233.41	0.04064	0.03424	0.04102	0.04059	0.03237	0.02422	0.02955	-0.01541	0.03584	0.03189	0.03189	0.03916	0.03952	0.03841	0.04031	0.04031	0.03619	0.03619	0.02956	0.04147
2232.38	0.0407	0.03368	0.0411	0.04085	0.03198	0.02301	0.03034	-0.01591	0.03512	0.03131	0.03131	0.03841	0.03859	0.03886	0.04121	0.04121	0.035	0.035	0.03	0.04105
2231.35	0.04117	0.03403	0.0409	0.03997	0.03144	0.02191	0.02985	-0.01596	0.03447	0.03047	0.03047	0.03873	0.03818	0.03832	0.04104	0.04104	0.03452	0.03452	0.0299	0.04039
2230.32	0.04176	0.03488	0.0402	0.0393	0.03094	0.02119	0.02876	-0.01479	0.03407	0.02998	0.02998	0.0395	0.03848	0.03802	0.04018	0.04018	0.03482	0.03482	0.0298	0.04111
2229.29	0.04115	0.03573	0.03956	0.03988	0.03004	0.02094	0.02818	-0.01331	0.03393	0.03029	0.03029	0.03926	0.03906	0.03813	0.03964	0.03964	0.03499	0.03499	0.03017	0.0425
2228.27	0.04025	0.03554	0.03894	0.04059	0.0293	0.02143	0.02804	-0.01291	0.03386	0.03129	0.03129	0.03857	0.03898	0.03775	0.03956	0.03956	0.03501	0.03501	0.03008	0.04307
2227.24	0.03986	0.03475	0.03864	0.04104	0.02917	0.02252	0.02834	-0.01337	0.03346	0.03203	0.03203	0.03826	0.0386	0.03712	0.03932	0.03932	0.03597	0.03597	0.02962	0.04259
2226.21	0.03954	0.0348	0.03908	0.04122	0.02998	0.0236	0.0291	-0.01452	0.03291	0.0314	0.0314	0.03839	0.03886	0.03669	0.03872	0.03872	0.03694	0.03694	0.02961	0.04204
2225.18	0.0389	0.03538	0.04034	0.04057	0.03109	0.0238	0.02959	-0.01501	0.03298	0.02968	0.02968	0.03812	0.0397	0.03682	0.03851	0.03851	0.03679	0.03679	0.03012	0.04174
2224.15	0.03794	0.03489	0.04187	0.03988	0.03163	0.0229	0.02966	-0.01435	0.03396	0.02896	0.02896	0.0372	0.04077	0.03763	0.0388	0.0388	0.03659	0.03659	0.03075	0.04108
2223.12	0.03782	0.0336	0.04245	0.03966	0.03183	0.02233	0.02964	-0.0143	0.03513	0.03024	0.03024	0.03667	0.04128	0.038	0.03863	0.03863	0.03645	0.03645	0.03093	0.04106
2222.09	0.03892	0.03377	0.04239	0.03968	0.03159	0.02264	0.02989	-0.01482	0.03529	0.03166	0.03166	0.03669	0.04063	0.03717	0.03882	0.03882	0.03624	0.03624	0.0306	0.04205
2221.06	0.03991	0.03551	0.04254	0.0404	0.03098	0.0226	0.0302	-0.01522	0.03478	0.03189	0.03189	0.03647	0.04039	0.03646	0.03964	0.03964	0.03587	0.03587	0.03012	0.04216
2220.03	0.04004	0.03661	0.04197	0.04164	0.03075	0.02236	0.02971	-0.01535	0.03485	0.03161	0.03161	0.0359	0.04158	0.03681	0.03982	0.03982	0.03516	0.03516	0.02994	0.04098
2219	0.03995	0.0364	0.04074	0.04225	0.03116	0.02276	0.02902	-0.01525	0.03509	0.03143	0.03143	0.03578	0.0418	0.03741	0.03937	0.03937	0.03545	0.03545	0.03021	0.04036
2217.97	0.0407	0.03551	0.04	0.04157	0.03125	0.02363	0.0295	-0.01566	0.03483	0.03124	0.03124	0.03614	0.04029	0.03783	0.03862	0.03862	0.03619	0.03619	0.03015	0.04059
2216.94	0.04131	0.0346	0.03983	0.0402	0.03083	0.02405	0.03063	-0.01622	0.03459	0.03078	0.03078	0.03652	0.03969	0.03834	0.03849	0.03849	0.0355	0.0355	0.02974	0.04042
2215.91	0.04071	0.03456	0.04072	0.03939	0.03096	0.02353	0.03117	-0.01743	0.0347	0.02982	0.02982	0.03756	0.04064	0.03912	0.03937	0.03937	0.03488	0.03488	0.02992	0.04037
2214.89	0.04064	0.03524	0.04185	0.03975	0.03118	0.02312	0.03128	-0.01993	0.03469	0.02926	0.02926	0.0389	0.04106	0.04003	0.03994	0.03994	0.03575	0.03575	0.02994	0.04092
2213.86	0.04165	0.03519	0.04139	0.04001	0.03049	0.02329	0.03101	-0.02135	0.03413	0.03058	0.03058	0.03905	0.04038	0.04034	0.03971	0.03971	0.03658	0.03658	0.02954	0.04109
2212.83	0.04174	0.03395	0.04045	0.03921	0.02989	0.02301	0.03045	-0.02038	0.03345	0.03232	0.03232	0.03815	0.03983	0.03974	0.03978	0.03978	0.0364	0.0364	0.02961	0.04035
2211.8	0.04021	0.03286	0.0402	0.0391	0.02986	0.02202	0.03014	-0.01816	0.03379	0.03238	0.03238	0.03736	0.0398	0.03906	0.04015	0.04015	0.03632	0.03632	0.03033	0.0398
2210.77	0.03887	0.03255	0.04019	0.0408	0.02969	0.02091	0.03005	-0.01588	0.03464	0.03122	0.03122	0.03678	0.03971	0.0385	0.03976	0.03976	0.03724	0.03724	0.03131	0.04014
2209.74	0.03891	0.03286	0.03992	0.0416	0.02955	0.02028	0.03005	-0.01499	0.03469	0.03043	0.03043	0.03607	0.03904	0.03755	0.03912	0.03912	0.03807	0.03807	0.03126	0.04045
2208.71	0.03948	0.03386	0.03949	0.04009	0.02979	0.02052	0.02994	-0.01594	0.03443	0.03074	0.03074	0.03634	0.03837	0.03628	0.03905	0.03905	0.03778	0.03778	0.02942	0.0404
2207.68	0.03953	0.03455	0.04	0.03864	0.03017	0.021	0.02921	-0.01708	0.0343	0.03168	0.03168	0.03778	0.03848	0.03494	0.03892	0.03892	0.03715	0.03715	0.02738	0.04043
2206.65	0.03888	0.03513	0.04145	0.03859	0.02999	0.02115	0.02831	-0.01668	0.03423	0.03259	0.03259	0.0388	0.03938	0.03472	0.03883	0.03883	0.03675	0.03675	0.02674	0.04149
2205.62	0.03878	0.03597	0.04298	0.03962	0.03038	0.02149	0.02816	-0.01569	0.03436	0.03235	0.03235	0.03918	0.04013	0.03596	0.03992	0.03992	0.03641	0.03641	0.02718	0.04387
2204.59	0.03956	0.03546	0.04371	0.04062	0.03176	0.02211	0.02803	-0.01608	0.03471	0.03122	0.03122	0.03853	0.03971	0.03715	0.0406	0.0406	0.03616	0.03616	0.028	0.0454
2203.56	0.03983	0.0342	0.04296	0.04028	0.03186	0.02183	0.02751	-0.01738	0.03494	0.03104	0.03104	0.03694	0.03908	0.03783	0.03934	0.03934	0.03547	0.03547	0.02867	0.04432
2202.53	0.03935	0.0342	0.0419	0.03943	0.0301	0.02055	0.02735	-0.01833	0.03481	0.032	0.032	0.03611	0.03866	0.03804	0.03826	0.03826	0.03494	0.03494	0.02974	0.04197
2201.51	0.03913	0.03538	0.04128	0.03995	0.02886	0.01945	0.02774	-0.0181	0.03494	0.03265	0.03265	0.03614	0.03791	0.03733	0.03794	0.03794	0.03585	0.03585	0.03097	0.04041
2200.48	0.03944	0.03657	0.04049	0.04107	0.02925	0.01893	0.02929	-0.01686	0.03599	0.03212	0.03212	0.0362	0.0378	0.03632	0.03752	0.03752	0.03642	0.03642	0.03055	0.03954
2199.45	0.03906	0.03654	0.03972	0.04067	0.02949	0.01991	0.03123	-0.01632	0.03708	0.03117	0.03117	0.03631	0.03815	0.03673	0.03772	0.03772	0.03609	0.03609	0.02984	0.03926
2198.42	0.03836	0.03521	0.03923	0.03947	0.02891	0.02241	0.03146	-0.01716	0.03713	0.03132	0.03132	0.0365	0.03822	0.03835	0.03811	0.03811	0.03693	0.03693	0.03027	0.04046
2197.39	0.03889	0.03411	0.0393	0.03929	0.02825	0.02383	0.03004	-0.01813	0.03633	0.03167	0.03167	0.03639	0.03912	0.03813	0.03804	0.03804	0.03762	0.03762	0.03071	0.04218
2196.36	0.04051	0.03364	0.03986	0.03968	0.02822	0.02321	0.0288	-0.018	0.03522	0.0312	0.0312	0.03631	0.04074	0.03628	0.03827	0.03827	0.03686	0.03686	0.03093	0.04247
2195.33	0.04138	0.03337	0.03919	0.04003	0.02928	0.02307	0.02864	-0.01702	0.03406	0.03102	0.03102	0.03667	0.04167	0.03617	0.03825	0.03825	0.03634	0.03634	0.03042	0.04097
2194.3	0.03971	0.03345	0.03769	0.04122	0.03066	0.02453	0.02909	-0.01687	0.03333	0.03103	0.03103	0.03753	0.04155	0.03689	0.03729	0.03729	0.03688	0.03688	0.02878	0.03917
2193.27	0.03766	0.03446	0.03768	0.042	0.03162	0.02543	0.02979	-0.01813	0.03351	0.03013	0.03013	0.03834	0.04048	0.03668	0.03701	0.03701	0.03724	0.03724	0.0277	0.03835
2192.24	0.03831	0.03633	0.039	0.0403	0.03124	0.02515	0.02987	-0.01906	0.03348	0.02872	0.02872	0.03856	0.03934	0.03718	0.03833	0.03833	0.03602	0.03602	0.02846	0.03814
2191.21	0.0404	0.03669	0.04057	0.03803	0.02945	0.0247	0.02838	-0.01893	0.03291	0.028	0.028	0.03876	0.03967	0.03812	0.03977	0.03977	0.03459	0.03459	0.02994	0.03857
2190.18	0.04155	0.03514	0.04152	0.03763	0.02886	0.02407	0.02705	-0.01814	0.03323	0.02841	0.02841	0.03908	0.04116	0.03812	0.04018	0.04018	0.03524	0.03524	0.03068	0.0395
2189.16	0.04087	0.03431	0.04181	0.03808	0.03087	0.02364	0.02775	-0.01702	0.03346	0.02975	0.02975	0.03917	0.04182	0.03766	0.04	0.04	0.03692	0.03692	0.03068	0.04053
2188.13	0.03918	0.03379	0.04187	0.03834	0.03308	0.02344	0.02948	-0.01653	0.03286	0.0313	0.0313	0.03913	0.04136	0.03817	0.03982	0.03982	0.03767	0.03767	0.03041	0.04154
2187.1	0.03891	0.03264	0.04034	0.03881	0.03323	0.02181	0.03082	-0.01652	0.0332	0.0324	0.0324	0.03944	0.04069	0.0396	0.03977	0.03977	0.0377	0.0377	0.03021	0.04104
2186.07	0.04031	0.03312	0.03764	0.03895	0.03185	0.01933	0.03143	-0.01595	0.03501	0.03271	0.03271	0.04001	0.03998	0.03905	0.03983	0.03983	0.03834	0.03834	0.03031	0.03951
2185.04	0.04113	0.03493	0.03611	0.03892	0.03033	0.01919	0.03015	-0.01527	0.03631	0.03182	0.03182	0.03963	0.03986	0.03709	0.03944	0.03944	0.03967	0.03967	0.03026	0.03933
2184.01	0.04039	0.03568	0.0364	0.03901	0.02982	0.02099	0.02686	-0.01557	0.03514	0.0308	0.0308	0.03833	0.03964	0.03658	0.03875	0.03875	0.03919	0.03919	0.02957	0.03999
2182.98	0.03969	0.03469	0.0378	0.03845	0.03091	0.02169	0.02545	-0.01608	0.03301	0.03093	0.03093	0.0373	0.03795	0.03617	0.03883	0.03883	0.03685	0.03685	0.02873	0.04019
2181.95	0.03969	0.03262	0.03945	0.03762	0.03195	0.02078	0.02824	-0.01582	0.03251	0.03104	0.03104	0.03622	0.03688	0.03498	0.04008	0.04008	0.03565	0.03565	0.02827	0.04026
2180.92	0.03887	0.0324	0.0408	0.03715	0.0319	0.0194	0.03224	-0.01582	0.0332	0.03042	0.03042	0.0351	0.03693	0.03485	0.04178	0.04178	0.03584	0.03584	0.02822	0.04009
2179.89	0.03763	0.03392	0.04124	0.037	0.03112	0.01905	0.03342	-0.01558	0.03434	0.03041	0.03041	0.03539	0.03613	0.03537	0.04283	0.04283	0.03614	0.03614	0.02847	0.04004
2178.86	0.03741	0.03423	0.04109	0.03678	0.03036	0.02005	0.03101	-0.01512	0.03545	0.03061	0.03061	0.03675	0.03677	0.03459	0.04191	0.04191	0.03619	0.03619	0.02794	0.04091
2177.83	0.03697	0.03428	0.04055	0.03655	0.0303	0.02105	0.02862	-0.01584	0.03463	0.02961	0.02961	0.03664	0.04012	0.03404	0.03943	0.03943	0.03534	0.03534	0.02684	0.04212
2176.8	0.036	0.03511	0.03927	0.03719	0.03015	0.02162	0.02835	-0.0167	0.03268	0.02846	0.02846	0.03482	0.04197	0.0352	0.03839	0.03839	0.03395	0.03395	0.02658	0.04242
2175.78	0.03636	0.03481	0.03805	0.03769	0.02986	0.02151	0.02869	-0.01664	0.03212	0.02877	0.02877	0.03411	0.04063	0.0358	0.03948	0.03948	0.03422	0.03422	0.02634	0.041
2174.75	0.03805	0.03352	0.03822	0.03699	0.02959	0.0214	0.02877	-0.01652	0.03232	0.02981	0.02981	0.03516	0.03883	0.03561	0.04028	0.04028	0.03632	0.03632	0.02592	0.03845
2173.72	0.03948	0.03312	0.03931	0.03691	0.02969	0.02191	0.02821	-0.01725	0.03239	0.03058	0.03058	0.03601	0.03817	0.0365	0.03976	0.03976	0.03745	0.03745	0.02662	0.03728
2172.69	0.03891	0.0333	0.03999	0.03852	0.03039	0.0225	0.02749	-0.01727	0.03312	0.03136	0.03136	0.03587	0.03933	0.03837	0.03855	0.03855	0.03625	0.03625	0.02809	0.03932
2171.66	0.0377	0.03356	0.04028	0.03999	0.0308	0.02336	0.02783	-0.01599	0.03333	0.03186	0.03186	0.03532	0.04139	0.03991	0.03781	0.03781	0.03473	0.03473	0.02893	0.04268
2170.63	0.03795	0.03453	0.04062	0.03936	0.03117	0.02358	0.02852	-0.01609	0.03218	0.03182	0.03182	0.03469	0.04096	0.03962	0.03792	0.03792	0.03504	0.03504	0.02933	0.04414
2169.6	0.03874	0.03556	0.04167	0.03732	0.03105	0.02326	0.02816	-0.01786	0.03275	0.03163	0.03163	0.03497	0.03844	0.03766	0.03814	0.03814	0.03694	0.03694	0.02901	0.04282
2168.57	0.03932	0.03601	0.04295	0.03629	0.02993	0.0233	0.02814	-0.01896	0.03552	0.03141	0.03141	0.03763	0.03788	0.03614	0.03828	0.03828	0.03831	0.03831	0.02759	0.04108
2167.54	0.0396	0.03598	0.04259	0.03696	0.02926	0.02236	0.0297	-0.01903	0.03689	0.03182	0.03182	0.04006	0.03925	0.03658	0.03873	0.03873	0.03734	0.03734	0.02695	0.04114
2166.51	0.03984	0.03485	0.04085	0.03835	0.02972	0.02085	0.03057	-0.01773	0.0358	0.03339	0.03339	0.03884	0.03997	0.03798	0.0397	0.0397	0.03454	0.03454	0.02722	0.04147
2165.48	0.04019	0.03303	0.03966	0.03879	0.02977	0.02187	0.0297	-0.01611	0.03422	0.03448	0.03448	0.03687	0.04047	0.03875	0.04037	0.04037	0.03232	0.03232	0.02773	0.04002
2164.45	0.0404	0.03246	0.03954	0.03886	0.0292	0.02493	0.02898	-0.01726	0.03426	0.03316	0.03316	0.03741	0.04095	0.03903	0.03972	0.03972	0.03323	0.03323	0.02882	0.03797
2163.42	0.04009	0.03325	0.03971	0.04106	0.03044	0.02602	0.02936	-0.01856	0.03584	0.03008	0.03008	0.03853	0.04053	0.03825	0.03894	0.03894	0.03581	0.03581	0.03023	0.0374
2162.4	0.03997	0.03299	0.04029	0.04361	0.03234	0.02428	0.03017	-0.01702	0.03646	0.02824	0.02824	0.03748	0.04046	0.03722	0.03988	0.03988	0.03671	0.03671	0.03118	0.03795
2161.37	0.04039	0.03181	0.041	0.04303	0.031	0.02171	0.03043	-0.01603	0.03501	0.02989	0.02989	0.03495	0.04001	0.03735	0.04057	0.04057	0.03631	0.03631	0.03028	0.03811
2160.34	0.03998	0.03124	0.04054	0.03951	0.02745	0.01932	0.02865	-0.01738	0.03235	0.0317	0.0317	0.03399	0.03695	0.03661	0.03814	0.03814	0.03589	0.03589	0.0283	0.03662
2159.31	0.03907	0.03024	0.03915	0.03669	0.025	0.01739	0.02518	-0.01837	0.03009	0.02902	0.02902	0.03433	0.03376	0.03482	0.03569	0.03569	0.03564	0.03564	0.02707	0.0339
2158.28	0.03809	0.02928	0.03774	0.03564	0.02468	0.01682	0.02397	-0.01835	0.02905	0.02485	0.02485	0.03434	0.03267	0.03405	0.03603	0.03603	0.03461	0.03461	0.02612	0.03265
2157.25	0.03788	0.02945	0.03625	0.03422	0.02647	0.01734	0.02641	-0.01912	0.02786	0.02336	0.02336	0.03407	0.03315	0.03385	0.03711	0.03711	0.03194	0.03194	0.02524	0.0337
2156.22	0.03839	0.03025	0.03606	0.03404	0.02809	0.01703	0.02875	-0.01956	0.0275	0.02339	0.02339	0.03355	0.03469	0.03288	0.03813	0.03813	0.03005	0.03005	0.02563	0.03535
2155.19	0.03686	0.03157	0.03661	0.03564	0.02756	0.01627	0.02873	-0.01793	0.02897	0.02282	0.02282	0.03351	0.03556	0.03228	0.03839	0.03839	0.03086	0.03086	0.02748	0.03703
2154.16	0.03457	0.03224	0.03575	0.03567	0.02773	0.01712	0.0275	-0.0163	0.03	0.02255	0.02255	0.03367	0.03541	0.03352	0.03673	0.03673	0.03264	0.03264	0.029	0.0381
2153.13	0.03522	0.03156	0.03532	0.03426	0.02962	0.01985	0.02653	-0.01684	0.02995	0.02492	0.02492	0.03382	0.0361	0.03495	0.03466	0.03466	0.03302	0.03302	0.02939	0.03776
2152.1	0.03816	0.03125	0.03735	0.03443	0.02925	0.02211	0.02635	-0.01841	0.02993	0.02794	0.02794	0.03442	0.03752	0.03527	0.03445	0.03445	0.03266	0.03266	0.02866	0.03777
2151.07	0.04056	0.03217	0.04046	0.03612	0.02655	0.02251	0.02693	-0.01977	0.02956	0.029	0.029	0.03554	0.0367	0.03506	0.03563	0.03563	0.03321	0.03321	0.02734	0.03807
2150.04	0.0404	0.03269	0.04106	0.03739	0.02545	0.02183	0.02786	-0.02062	0.02848	0.02967	0.02967	0.03702	0.03458	0.03478	0.03596	0.03596	0.03364	0.03364	0.02748	0.03685
2149.02	0.03817	0.03178	0.03856	0.03735	0.02621	0.01978	0.0276	-0.02109	0.0283	0.03116	0.03116	0.03757	0.03475	0.03466	0.03527	0.03527	0.03352	0.03352	0.02773	0.03533
2147.99	0.03558	0.03096	0.03739	0.03615	0.02709	0.01706	0.02695	-0.02112	0.03012	0.03204	0.03204	0.03742	0.03581	0.03472	0.03471	0.03471	0.03428	0.03428	0.02642	0.03531
2146.96	0.03343	0.03111	0.03821	0.03516	0.02812	0.01633	0.02803	-0.02063	0.03249	0.0307	0.0307	0.03745	0.03471	0.0342	0.03428	0.03428	0.03566	0.03566	0.02625	0.03643
2145.93	0.03327	0.03061	0.0377	0.03549	0.02845	0.01754	0.02963	-0.02036	0.033	0.02769	0.02769	0.037	0.03291	0.0329	0.03423	0.03423	0.03587	0.03587	0.02795	0.03724
2144.9	0.03503	0.02971	0.03632	0.03603	0.02836	0.01857	0.0294	-0.01933	0.03161	0.02622	0.02622	0.03661	0.03365	0.03297	0.03533	0.03533	0.03468	0.03468	0.02917	0.03747
2143.87	0.0365	0.03088	0.03637	0.03634	0.02924	0.0193	0.02782	-0.0172	0.03028	0.02726	0.02726	0.03686	0.03506	0.03542	0.03716	0.03716	0.03366	0.03366	0.02888	0.03823
2142.84	0.03693	0.03342	0.03788	0.03723	0.02931	0.02	0.02678	-0.01642	0.03024	0.02776	0.02776	0.0365	0.03462	0.0376	0.03874	0.03874	0.03351	0.03351	0.02816	0.03946
2141.81	0.03689	0.0345	0.03906	0.03846	0.02825	0.02012	0.02637	-0.01676	0.03114	0.0269	0.0269	0.0356	0.03467	0.03761	0.04018	0.04018	0.0335	0.0335	0.02748	0.0401
2140.78	0.03715	0.03423	0.03802	0.03938	0.02775	0.01985	0.027	-0.01681	0.03168	0.02695	0.02695	0.03517	0.03616	0.03637	0.04007	0.04007	0.03268	0.03268	0.02688	0.04008
2139.75	0.03761	0.03472	0.03611	0.03906	0.02798	0.01993	0.02832	-0.01693	0.03149	0.0281	0.0281	0.03458	0.03782	0.03549	0.03713	0.03713	0.03194	0.03194	0.02679	0.03968
2138.72	0.038	0.03565	0.03591	0.03782	0.02855	0.02115	0.02793	-0.0175	0.03149	0.02876	0.02876	0.03362	0.03862	0.03599	0.03494	0.03494	0.03227	0.03227	0.02713	0.03871
2137.69	0.03816	0.03483	0.03635	0.03732	0.0286	0.02237	0.02656	-0.01923	0.03301	0.0285	0.0285	0.03334	0.03803	0.03715	0.03554	0.03554	0.03313	0.03313	0.02769	0.03776
2136.66	0.03737	0.03246	0.03601	0.03741	0.0286	0.02167	0.02633	-0.02044	0.03495	0.02792	0.02792	0.03377	0.03781	0.03728	0.03612	0.03612	0.03434	0.03434	0.02815	0.03742
2135.64	0.03658	0.03082	0.03632	0.0365	0.02941	0.01998	0.0259	-0.01955	0.03463	0.02728	0.02728	0.03389	0.03877	0.03603	0.03576	0.03576	0.03557	0.03557	0.02805	0.03724
2134.61	0.03687	0.03056	0.03783	0.03505	0.02954	0.01908	0.02501	-0.01812	0.03274	0.02702	0.02702	0.03294	0.03927	0.03429	0.03523	0.03523	0.03611	0.03611	0.02765	0.03706
2133.58	0.03728	0.03096	0.03835	0.03493	0.0283	0.01924	0.02588	-0.01739	0.03158	0.02765	0.02765	0.03191	0.03831	0.03336	0.03493	0.03493	0.03567	0.03567	0.02798	0.03744
2132.55	0.03692	0.03126	0.03719	0.03624	0.02714	0.01965	0.02766	-0.01795	0.03135	0.02862	0.02862	0.03259	0.03713	0.034	0.03592	0.03592	0.03486	0.03486	0.02885	0.03813
2131.52	0.03664	0.03082	0.03663	0.03741	0.02698	0.01919	0.02814	-0.01886	0.03158	0.02907	0.02907	0.03439	0.03758	0.03537	0.0369	0.0369	0.03459	0.03459	0.02908	0.03848
2130.49	0.03757	0.03116	0.03797	0.03772	0.02735	0.01849	0.02758	-0.01894	0.03196	0.02892	0.02892	0.03574	0.0388	0.03618	0.03664	0.03664	0.03444	0.03444	0.02874	0.03863
2129.46	0.03868	0.033	0.04003	0.03779	0.0276	0.01878	0.02665	-0.0193	0.03231	0.0284	0.0284	0.03624	0.03909	0.03643	0.03653	0.03653	0.03431	0.03431	0.02853	0.03884
2128.43	0.0384	0.034	0.04075	0.03799	0.02754	0.01971	0.02561	-0.0199	0.03273	0.02807	0.02807	0.03604	0.03883	0.03662	0.03693	0.03693	0.03482	0.03482	0.02901	0.03928
2127.4	0.03764	0.03356	0.03948	0.03819	0.02715	0.02043	0.02533	-0.01901	0.0331	0.02884	0.02884	0.03604	0.03902	0.03684	0.03697	0.03697	0.03503	0.03503	0.0303	0.03944
2126.37	0.03777	0.03311	0.03786	0.03853	0.02717	0.02064	0.02585	-0.01681	0.03324	0.02999	0.02999	0.03654	0.03938	0.03663	0.03672	0.03672	0.03452	0.03452	0.03106	0.03871
2125.34	0.03786	0.03323	0.03777	0.03902	0.02803	0.02072	0.02667	-0.01471	0.03291	0.02976	0.02976	0.0363	0.039	0.03618	0.03701	0.03701	0.03439	0.03439	0.03063	0.03805
2124.31	0.03714	0.0335	0.03855	0.03924	0.02878	0.02072	0.02781	-0.01432	0.03227	0.02888	0.02888	0.03543	0.03799	0.03601	0.03766	0.03766	0.03457	0.03457	0.0299	0.03816
2123.28	0.03673	0.03331	0.0383	0.03917	0.02884	0.02033	0.02911	-0.01627	0.03194	0.029	0.029	0.03528	0.03725	0.03593	0.0377	0.0377	0.03446	0.03446	0.02891	0.03863
2122.26	0.03715	0.03287	0.03756	0.03883	0.02877	0.02023	0.02981	-0.01825	0.03208	0.03004	0.03004	0.03554	0.03727	0.03618	0.03712	0.03712	0.03438	0.03438	0.02844	0.03892
2121.23	0.03764	0.0329	0.03769	0.0382	0.02922	0.02074	0.02947	-0.01755	0.03252	0.03073	0.03073	0.03566	0.03781	0.03676	0.03703	0.03703	0.03462	0.03462	0.02895	0.03917
2120.2	0.03796	0.03349	0.03832	0.03794	0.02928	0.02087	0.02876	-0.01533	0.03309	0.03027	0.03027	0.03587	0.03825	0.03672	0.03756	0.03756	0.03496	0.03496	0.02917	0.03961
2119.17	0.03804	0.03446	0.03865	0.03806	0.02826	0.02056	0.02857	-0.01496	0.03357	0.03017	0.03017	0.036	0.03821	0.0361	0.038	0.038	0.03507	0.03507	0.02893	0.03983
2118.14	0.03764	0.03492	0.03864	0.03817	0.02755	0.02092	0.02892	-0.01619	0.03362	0.03132	0.03132	0.03576	0.03778	0.03612	0.0386	0.0386	0.03471	0.03471	0.02888	0.03996
2117.11	0.03698	0.03438	0.03851	0.03856	0.02791	0.0219	0.02903	-0.01703	0.03356	0.03211	0.03211	0.03585	0.03755	0.0365	0.0394	0.0394	0.03441	0.03441	0.02902	0.03988
2116.08	0.03694	0.03424	0.03814	0.03941	0.02858	0.02244	0.0287	-0.01715	0.03395	0.03183	0.03183	0.03669	0.03809	0.03681	0.03952	0.03952	0.03463	0.03463	0.02894	0.03938
2115.05	0.03788	0.03508	0.03777	0.04017	0.02934	0.02249	0.02858	-0.01664	0.03437	0.03181	0.03181	0.03688	0.03925	0.0377	0.03844	0.03844	0.03504	0.03504	0.02865	0.03952
2114.02	0.03848	0.03581	0.03807	0.04028	0.02995	0.02286	0.02911	-0.01604	0.03442	0.03241	0.03241	0.03636	0.04032	0.03826	0.0374	0.0374	0.03573	0.03573	0.0287	0.03961
2112.99	0.03796	0.03555	0.03864	0.03964	0.02957	0.02303	0.0295	-0.01541	0.03409	0.03219	0.03219	0.0365	0.04033	0.0375	0.03768	0.03768	0.03626	0.03626	0.02922	0.03876
2111.96	0.03719	0.03479	0.0385	0.03936	0.02876	0.02239	0.02877	-0.01464	0.03363	0.03126	0.03126	0.03645	0.03958	0.03645	0.03835	0.03835	0.03616	0.03616	0.02965	0.03831
2110.93	0.0372	0.03476	0.03813	0.03971	0.02882	0.02221	0.02758	-0.01422	0.03359	0.03084	0.03084	0.03596	0.03947	0.03608	0.0381	0.0381	0.03585	0.03585	0.02946	0.03862
2109.9	0.03796	0.03545	0.03806	0.03932	0.02961	0.02286	0.02726	-0.01483	0.03284	0.03077	0.03077	0.03613	0.03987	0.03643	0.03771	0.03771	0.03557	0.03557	0.02903	0.03924
2108.88	0.03789	0.0354	0.03756	0.03856	0.03027	0.02321	0.02798	-0.016	0.03147	0.03076	0.03076	0.03649	0.04013	0.03747	0.0381	0.0381	0.0356	0.0356	0.02847	0.03975
2107.85	0.03701	0.03416	0.03727	0.03808	0.03061	0.02286	0.02841	-0.01649	0.0319	0.03087	0.03087	0.03662	0.04022	0.0383	0.03837	0.03837	0.03609	0.03609	0.02744	0.03955
2106.82	0.03714	0.03303	0.03813	0.03768	0.03031	0.02219	0.02841	-0.01682	0.03375	0.03071	0.03071	0.03667	0.03996	0.03793	0.03828	0.03828	0.03633	0.03633	0.02716	0.03882
2105.79	0.03815	0.03282	0.0387	0.03727	0.02915	0.02174	0.02884	-0.01759	0.03443	0.03031	0.03031	0.03632	0.03945	0.03711	0.03831	0.03831	0.03585	0.03585	0.02848	0.03871
2104.76	0.03877	0.03314	0.03821	0.03703	0.02839	0.02188	0.02894	-0.01816	0.03354	0.02986	0.02986	0.03597	0.03892	0.03658	0.03831	0.03831	0.03549	0.03549	0.02985	0.03996
2103.73	0.0388	0.03353	0.03792	0.0375	0.02887	0.02212	0.02867	-0.01819	0.03257	0.02955	0.02955	0.03625	0.03849	0.03663	0.03833	0.03833	0.03533	0.03533	0.03043	0.04119
2102.7	0.03843	0.03413	0.03811	0.03853	0.02961	0.02185	0.02897	-0.01826	0.03224	0.02998	0.02998	0.03658	0.03828	0.03714	0.03874	0.03874	0.03464	0.03464	0.03052	0.04097
2101.67	0.03812	0.03449	0.03781	0.03958	0.02978	0.02159	0.0293	-0.0186	0.0322	0.03047	0.03047	0.03605	0.03835	0.03707	0.03917	0.03917	0.03446	0.03446	0.02937	0.04005
2100.64	0.038	0.03357	0.03718	0.03948	0.0299	0.02172	0.0294	-0.01845	0.03247	0.02989	0.02989	0.03542	0.03824	0.03621	0.03875	0.03875	0.0351	0.0351	0.02807	0.03992
2099.61	0.03806	0.03239	0.03736	0.03792	0.03025	0.02223	0.02944	-0.01773	0.03302	0.02901	0.02901	0.0358	0.03777	0.036	0.0385	0.0385	0.03503	0.03503	0.02803	0.04023
2098.58	0.03849	0.03237	0.03832	0.03696	0.03001	0.02248	0.02873	-0.01693	0.03357	0.02874	0.02874	0.03659	0.03762	0.03699	0.03874	0.03874	0.03455	0.03455	0.02755	0.03954
2097.55	0.03879	0.03302	0.03912	0.03769	0.02911	0.02182	0.02781	-0.01678	0.03406	0.02871	0.02871	0.03713	0.03797	0.03769	0.03831	0.03831	0.03488	0.03488	0.02645	0.03855
2096.53	0.03852	0.03364	0.03941	0.03885	0.02822	0.02104	0.02761	-0.0174	0.03407	0.0289	0.0289	0.03737	0.03787	0.03748	0.03732	0.03732	0.03544	0.03544	0.02661	0.03859
2095.5	0.03819	0.03386	0.03927	0.03923	0.02725	0.02066	0.02778	-0.01755	0.0334	0.02926	0.02926	0.03726	0.03739	0.03741	0.03565	0.03565	0.03536	0.03536	0.0279	0.03862
2094.47	0.03836	0.03349	0.03887	0.03897	0.02663	0.02074	0.02774	-0.01654	0.03234	0.02946	0.02946	0.03699	0.0374	0.03744	0.03435	0.03435	0.03505	0.03505	0.02901	0.03796
2093.44	0.0386	0.03283	0.03867	0.03865	0.0268	0.02148	0.02725	-0.01532	0.03146	0.02951	0.02951	0.03677	0.0375	0.03652	0.03529	0.03529	0.03513	0.03513	0.02949	0.03755
2092.41	0.03867	0.03244	0.03868	0.03862	0.02723	0.02259	0.02666	-0.01572	0.03158	0.02935	0.02935	0.03664	0.03754	0.03494	0.03703	0.03703	0.03542	0.03542	0.02927	0.03754
2091.38	0.0387	0.0326	0.03801	0.03865	0.02807	0.0231	0.02667	-0.01753	0.0327	0.02938	0.02938	0.03666	0.03742	0.03414	0.0376	0.0376	0.03536	0.03536	0.02866	0.03768
2090.35	0.03862	0.0328	0.03686	0.0383	0.02896	0.02232	0.02704	-0.01891	0.03376	0.02975	0.02975	0.03675	0.03703	0.03472	0.03724	0.03724	0.03473	0.03473	0.02853	0.03804
2089.32	0.03811	0.03273	0.03641	0.03812	0.02926	0.02115	0.02721	-0.0193	0.03394	0.02971	0.02971	0.03677	0.03737	0.03581	0.03704	0.03704	0.0339	0.0339	0.02883	0.03852
2088.29	0.0373	0.03303	0.03687	0.0389	0.02919	0.02091	0.02781	-0.01915	0.03373	0.02959	0.02959	0.03689	0.03808	0.03622	0.03755	0.03755	0.03339	0.03339	0.02879	0.03905
2087.26	0.03707	0.03347	0.03773	0.04	0.02871	0.02123	0.02838	-0.01909	0.03339	0.02983	0.02983	0.03667	0.03848	0.03604	0.03806	0.03806	0.03342	0.03342	0.02873	0.03956
2086.23	0.03753	0.03323	0.0382	0.03961	0.0285	0.02108	0.02749	-0.01947	0.03306	0.03014	0.03014	0.03604	0.03876	0.03639	0.03758	0.03758	0.0343	0.0343	0.02883	0.03974
2085.2	0.03735	0.03257	0.03806	0.03811	0.02864	0.02103	0.02725	-0.01938	0.03304	0.03087	0.03087	0.03585	0.0383	0.03704	0.03665	0.03665	0.03536	0.03536	0.02885	0.03939
2084.17	0.03589	0.0326	0.03827	0.0381	0.02847	0.02172	0.029	-0.0184	0.03298	0.03139	0.03139	0.03599	0.03763	0.03708	0.0363	0.0363	0.03487	0.03487	0.02923	0.0389
2083.15	0.03487	0.03313	0.03901	0.03923	0.02851	0.02234	0.02974	-0.01729	0.033	0.03096	0.03096	0.03636	0.03784	0.03673	0.03654	0.03654	0.03361	0.03361	0.02944	0.0391
2082.12	0.03562	0.03315	0.03944	0.03914	0.02857	0.02233	0.02905	-0.0164	0.03311	0.03043	0.03043	0.03706	0.03818	0.03656	0.037	0.037	0.03414	0.03414	0.02864	0.03982
2081.09	0.03709	0.03336	0.03924	0.03846	0.02845	0.02171	0.02896	-0.01626	0.03335	0.02995	0.02995	0.03728	0.03818	0.03674	0.03737	0.03737	0.03544	0.03544	0.02796	0.04019
2080.06	0.03746	0.03383	0.03864	0.03869	0.02867	0.02096	0.02869	-0.01727	0.0342	0.0293	0.0293	0.03683	0.03829	0.03701	0.03745	0.03745	0.03545	0.03545	0.02849	0.03994
2079.03	0.03712	0.03331	0.03832	0.03885	0.02914	0.0208	0.02785	-0.01834	0.03466	0.02908	0.02908	0.03656	0.03863	0.03704	0.03787	0.03787	0.03539	0.03539	0.02908	0.03967
2078	0.03758	0.03236	0.03785	0.03866	0.02883	0.02143	0.02767	-0.01834	0.03404	0.02985	0.02985	0.03674	0.03882	0.03645	0.03855	0.03855	0.03552	0.03552	0.02882	0.04005
2076.97	0.0381	0.03203	0.0368	0.03868	0.02763	0.02237	0.02757	-0.01808	0.03371	0.03059	0.03059	0.03693	0.03861	0.03592	0.03842	0.03842	0.03489	0.03489	0.02851	0.04044
2075.94	0.03772	0.03275	0.03654	0.03831	0.02772	0.02289	0.02688	-0.0186	0.03403	0.02963	0.02963	0.03677	0.0384	0.0364	0.0376	0.0376	0.03447	0.03447	0.02806	0.03996
2074.91	0.03718	0.03373	0.03679	0.03774	0.0292	0.0227	0.02631	-0.01931	0.03379	0.02808	0.02808	0.03613	0.03779	0.0368	0.03672	0.03672	0.03479	0.03479	0.02711	0.03899
2073.88	0.03696	0.03329	0.03676	0.03758	0.03001	0.02182	0.02632	-0.01947	0.03326	0.02798	0.02798	0.03556	0.03674	0.03666	0.03684	0.03684	0.03535	0.03535	0.0269	0.03862
2072.85	0.03748	0.03212	0.03773	0.03759	0.02964	0.0208	0.02664	-0.01897	0.03294	0.02895	0.02895	0.03557	0.03666	0.03667	0.03786	0.03786	0.03554	0.03554	0.02781	0.03879
2071.82	0.03876	0.03225	0.03926	0.0376	0.02887	0.02072	0.02697	-0.01853	0.03179	0.02951	0.02951	0.03642	0.03737	0.03645	0.0378	0.0378	0.03517	0.03517	0.02831	0.03851
2070.79	0.03943	0.03361	0.03875	0.03783	0.02819	0.0216	0.02753	-0.01877	0.03075	0.02903	0.02903	0.03774	0.03791	0.03614	0.03707	0.03707	0.03526	0.03526	0.0284	0.03776
2069.77	0.03933	0.03446	0.03682	0.03823	0.02812	0.02185	0.02821	-0.01945	0.03156	0.02862	0.02862	0.03769	0.03859	0.03602	0.03717	0.03717	0.03583	0.03583	0.02862	0.03747
2068.74	0.03944	0.0344	0.03627	0.03883	0.02843	0.02112	0.02832	-0.01998	0.03254	0.02974	0.02974	0.03657	0.0392	0.03587	0.03786	0.03786	0.03551	0.03551	0.02782	0.03819
2067.71	0.03979	0.034	0.03663	0.03904	0.02793	0.02051	0.02789	-0.02005	0.03179	0.0314	0.0314	0.03605	0.03869	0.03593	0.03825	0.03825	0.03432	0.03432	0.02689	0.03923
2066.68	0.03973	0.03369	0.03683	0.03847	0.02701	0.02033	0.02712	-0.01977	0.0308	0.03202	0.03202	0.03574	0.03768	0.03623	0.03782	0.03782	0.03365	0.03365	0.02777	0.03988
2065.65	0.03908	0.03329	0.03764	0.03792	0.02684	0.02057	0.02631	-0.01904	0.03139	0.03225	0.03225	0.03521	0.03817	0.0367	0.03716	0.03716	0.03361	0.03361	0.02962	0.04008
2064.62	0.03824	0.03239	0.03849	0.0372	0.02757	0.0211	0.02612	-0.01789	0.03314	0.03252	0.03252	0.03493	0.03945	0.03685	0.03684	0.03684	0.03317	0.03317	0.03102	0.03981
2063.59	0.03735	0.03163	0.03823	0.03655	0.02866	0.02123	0.0268	-0.01794	0.03435	0.03175	0.03175	0.03477	0.03889	0.03619	0.03671	0.03671	0.03271	0.03271	0.03122	0.03911
2062.56	0.03588	0.03183	0.03797	0.03662	0.02958	0.02124	0.02757	-0.01995	0.03425	0.03053	0.03053	0.03477	0.03748	0.03557	0.03712	0.03712	0.03334	0.03334	0.02993	0.03861
2061.53	0.0343	0.03317	0.03861	0.03628	0.02977	0.02156	0.02743	-0.02146	0.03395	0.02985	0.02985	0.03512	0.03712	0.03541	0.03839	0.03839	0.03405	0.03405	0.02894	0.03871
2060.5	0.03433	0.03396	0.03896	0.03562	0.02914	0.02108	0.02722	-0.0209	0.03377	0.02964	0.02964	0.03544	0.03713	0.03487	0.03945	0.03945	0.03361	0.03361	0.02904	0.03859
2059.47	0.03632	0.03344	0.03836	0.03575	0.02881	0.02029	0.02803	-0.01974	0.03318	0.03037	0.03037	0.03654	0.03755	0.03435	0.03953	0.03953	0.03339	0.03339	0.02867	0.03802
2058.44	0.03863	0.03339	0.03766	0.03613	0.02902	0.02103	0.02886	-0.01856	0.03258	0.03149	0.03149	0.03809	0.03846	0.03435	0.03915	0.03915	0.03439	0.03439	0.02817	0.03798
2057.41	0.03973	0.03369	0.03792	0.03646	0.02963	0.0223	0.02868	-0.01758	0.03191	0.03157	0.03157	0.03805	0.03847	0.03451	0.03883	0.03883	0.03507	0.03507	0.02861	0.03794
2056.39	0.03929	0.03337	0.0384	0.03735	0.03086	0.02289	0.02779	-0.01812	0.03091	0.03155	0.03155	0.03663	0.0384	0.03474	0.03886	0.03886	0.03403	0.03403	0.02866	0.03684
2055.36	0.03768	0.03322	0.0375	0.03814	0.03171	0.02316	0.02712	-0.01898	0.03034	0.03183	0.03183	0.03558	0.03899	0.03477	0.03868	0.03868	0.03254	0.03254	0.0276	0.0359
2054.33	0.03674	0.03378	0.03639	0.03777	0.03118	0.02264	0.02738	-0.01875	0.03111	0.03054	0.03054	0.03508	0.03895	0.03514	0.03756	0.03756	0.03301	0.03301	0.02732	0.03617
2053.3	0.03725	0.03401	0.03697	0.03738	0.0308	0.02167	0.02873	-0.01879	0.03304	0.02967	0.02967	0.03509	0.03929	0.03723	0.03689	0.03689	0.03598	0.03598	0.02823	0.03748
2052.27	0.03773	0.03325	0.03863	0.03771	0.03164	0.02114	0.03005	-0.01943	0.03449	0.0311	0.0311	0.03654	0.04037	0.03943	0.03751	0.03751	0.03872	0.03872	0.02948	0.03953
2051.24	0.03786	0.03257	0.0397	0.03781	0.03147	0.0208	0.0301	-0.01882	0.03385	0.03227	0.03227	0.03917	0.03975	0.03841	0.03741	0.03741	0.03793	0.03793	0.03051	0.04088
2050.21	0.03779	0.03266	0.03926	0.03734	0.0289	0.02029	0.02925	-0.01726	0.03234	0.03219	0.03219	0.03983	0.03759	0.03561	0.03618	0.03618	0.03488	0.03488	0.03043	0.03977
2049.18	0.03768	0.03356	0.03772	0.03684	0.02569	0.0201	0.02884	-0.01768	0.032	0.03166	0.03166	0.03621	0.03582	0.03475	0.03605	0.03605	0.03327	0.03327	0.0298	0.03735
2048.15	0.0382	0.0348	0.03642	0.03722	0.02494	0.02069	0.02946	-0.0202	0.03209	0.03094	0.03094	0.03294	0.03526	0.03504	0.03674	0.03674	0.03378	0.03378	0.02904	0.03638
2047.12	0.03938	0.03462	0.03666	0.03814	0.02662	0.02141	0.02979	-0.02226	0.0315	0.03075	0.03075	0.0337	0.03626	0.03491	0.03697	0.03697	0.03454	0.03454	0.02808	0.03669
2046.09	0.03968	0.03338	0.03768	0.03873	0.0275	0.02161	0.02896	-0.02241	0.03129	0.03055	0.03055	0.03542	0.03708	0.03525	0.03727	0.03727	0.03422	0.03422	0.02747	0.03648
2045.06	0.03792	0.03301	0.0381	0.03928	0.02778	0.02133	0.02794	-0.02116	0.03185	0.02845	0.02845	0.03635	0.03639	0.0365	0.03733	0.03733	0.03414	0.03414	0.02724	0.03547
2044.03	0.03667	0.03334	0.03837	0.03974	0.02929	0.02158	0.02744	-0.02024	0.03217	0.02616	0.02616	0.03639	0.0365	0.03708	0.03656	0.03656	0.03517	0.03517	0.02799	0.03504
2043.01	0.03751	0.0337	0.03917	0.04033	0.0303	0.02246	0.02717	-0.02	0.03251	0.02704	0.02704	0.03519	0.03872	0.03605	0.03592	0.03592	0.03484	0.03484	0.0299	0.03522
2041.98	0.03772	0.03258	0.03926	0.04116	0.03016	0.02194	0.02637	-0.02007	0.03304	0.02911	0.02911	0.03472	0.04049	0.03545	0.03603	0.03603	0.03291	0.03291	0.03167	0.03547
2040.95	0.03653	0.02968	0.03691	0.03974	0.03026	0.01993	0.02474	-0.02043	0.03334	0.02896	0.02896	0.03512	0.0398	0.03624	0.03572	0.03572	0.03233	0.03233	0.03204	0.03705
2039.92	0.03571	0.02823	0.03482	0.03644	0.02941	0.01887	0.02424	-0.02025	0.03342	0.02834	0.02834	0.03447	0.03818	0.03652	0.03431	0.03431	0.0336	0.0336	0.03045	0.03894
2038.89	0.03527	0.02926	0.03542	0.03572	0.02794	0.01958	0.0254	-0.02016	0.03291	0.02886	0.02886	0.03383	0.0377	0.03636	0.03371	0.03371	0.03439	0.03439	0.02779	0.03879
2037.86	0.03458	0.03036	0.03616	0.03714	0.02756	0.02106	0.02497	-0.0202	0.03243	0.02902	0.02902	0.03418	0.03772	0.03647	0.03523	0.03523	0.03427	0.03427	0.02665	0.0369
2036.83	0.0352	0.03101	0.03534	0.03713	0.0275	0.02164	0.02323	-0.01857	0.03342	0.02848	0.02848	0.03492	0.03702	0.03601	0.03605	0.03605	0.03425	0.03425	0.02798	0.03577
2035.8	0.03782	0.03166	0.03404	0.03596	0.02726	0.02035	0.02459	-0.01698	0.03434	0.02828	0.02828	0.03563	0.03598	0.03494	0.03458	0.03458	0.03298	0.03298	0.02876	0.03722
2034.77	0.03906	0.03096	0.03314	0.0357	0.02656	0.01831	0.02785	-0.01824	0.03387	0.02808	0.02808	0.03568	0.03499	0.0336	0.03462	0.03462	0.03133	0.03133	0.02672	0.0393
2033.74	0.03825	0.02977	0.03252	0.03584	0.02582	0.01787	0.02859	-0.02103	0.03359	0.02718	0.02718	0.03512	0.03494	0.03286	0.03724	0.03724	0.03222	0.03222	0.0246	0.03916
2032.71	0.03706	0.03009	0.03248	0.03534	0.02582	0.01948	0.02712	-0.0217	0.03314	0.0263	0.0263	0.03485	0.03589	0.0326	0.0382	0.0382	0.03318	0.03318	0.02515	0.03809
2031.68	0.03536	0.03059	0.03343	0.03447	0.02607	0.01989	0.02599	-0.02056	0.03217	0.02559	0.02559	0.03554	0.03626	0.0322	0.03616	0.03616	0.03137	0.03137	0.02643	0.0383
2030.65	0.03426	0.03017	0.03447	0.03388	0.02756	0.0187	0.02609	-0.02049	0.0318	0.0263	0.0263	0.03596	0.03554	0.03342	0.03434	0.03434	0.02983	0.02983	0.02671	0.03839
2029.63	0.03449	0.0291	0.03505	0.03351	0.03008	0.01874	0.02601	-0.02103	0.03137	0.02837	0.02837	0.03428	0.0349	0.03598	0.03429	0.03429	0.03052	0.03052	0.02705	0.03754
2028.6	0.03525	0.02782	0.0357	0.03318	0.03052	0.01951	0.02472	-0.02073	0.02993	0.02925	0.02925	0.03276	0.03507	0.03656	0.03378	0.03378	0.03166	0.03166	0.02817	0.03759
2027.57	0.03586	0.02769	0.03563	0.03353	0.02951	0.01927	0.02361	-0.02097	0.02904	0.02861	0.02861	0.03385	0.03515	0.03544	0.03242	0.03242	0.03212	0.03212	0.02907	0.03848
2026.54	0.03601	0.02823	0.03484	0.03376	0.03007	0.0187	0.02362	-0.02296	0.03019	0.02751	0.02751	0.03453	0.03526	0.03558	0.03202	0.03202	0.03175	0.03175	0.02799	0.03796
2025.51	0.0362	0.02848	0.03402	0.03284	0.03113	0.01835	0.02331	-0.02414	0.03248	0.02639	0.02639	0.03328	0.03611	0.0363	0.03291	0.03291	0.0322	0.0322	0.02551	0.03603
2024.48	0.03697	0.02936	0.03273	0.03253	0.03046	0.01736	0.02232	-0.02263	0.03369	0.02568	0.02568	0.03139	0.03616	0.03559	0.03475	0.03475	0.03368	0.03368	0.02511	0.03502
2023.45	0.0374	0.02995	0.03314	0.03324	0.0283	0.01587	0.02257	-0.02083	0.03283	0.02666	0.02666	0.02964	0.03484	0.03412	0.03633	0.03633	0.03361	0.03361	0.02766	0.03472
2022.42	0.03607	0.0295	0.03575	0.03322	0.02623	0.01524	0.02353	-0.02146	0.03158	0.02934	0.02934	0.02926	0.03415	0.03317	0.03645	0.03645	0.03252	0.03252	0.02908	0.03341
2021.39	0.03391	0.02999	0.03638	0.03242	0.02586	0.01596	0.02374	-0.02315	0.03064	0.03106	0.03106	0.03113	0.03464	0.03399	0.03598	0.03598	0.03212	0.03212	0.02689	0.03235
2020.36	0.03378	0.03091	0.03475	0.03185	0.02605	0.01662	0.02404	-0.02222	0.02942	0.03035	0.03035	0.03454	0.0353	0.03642	0.03601	0.03601	0.03205	0.03205	0.02386	0.03324
2019.33	0.03578	0.03068	0.03369	0.03277	0.0247	0.01627	0.02435	-0.01939	0.02883	0.02917	0.02917	0.03602	0.03536	0.03782	0.03541	0.03541	0.03246	0.03246	0.02239	0.03467
2018.3	0.03777	0.03073	0.03415	0.0345	0.02317	0.01612	0.02391	-0.01932	0.02996	0.02898	0.02898	0.03441	0.03493	0.03674	0.03435	0.03435	0.03338	0.03338	0.02237	0.0351
2017.27	0.03799	0.03076	0.03568	0.03466	0.02352	0.01768	0.02334	-0.02118	0.03056	0.02847	0.02847	0.03191	0.03517	0.03475	0.03483	0.03483	0.03429	0.03429	0.02408	0.03589
2016.25	0.03696	0.02971	0.03636	0.03491	0.02494	0.02023	0.02356	-0.02107	0.02976	0.02724	0.02724	0.02964	0.0361	0.03325	0.03618	0.03618	0.03475	0.03475	0.02644	0.03821
2015.22	0.03599	0.02916	0.03578	0.03676	0.02526	0.02194	0.02487	-0.02077	0.03046	0.02713	0.02713	0.02946	0.03655	0.03262	0.03671	0.03671	0.03381	0.03381	0.02719	0.03906
2014.19	0.03399	0.03017	0.03502	0.03711	0.02435	0.02304	0.02643	-0.02203	0.03093	0.02767	0.02767	0.03147	0.0363	0.03374	0.03578	0.03578	0.03197	0.03197	0.02713	0.03741
2013.16	0.03237	0.03253	0.03524	0.03593	0.02437	0.0238	0.02731	-0.02357	0.02983	0.02708	0.02708	0.03359	0.03598	0.03518	0.03451	0.03451	0.03177	0.03177	0.02782	0.0364
2012.13	0.03286	0.03445	0.03683	0.03591	0.02572	0.02301	0.02716	-0.02483	0.03035	0.02588	0.02588	0.03502	0.03542	0.03506	0.03496	0.03496	0.03366	0.03366	0.02888	0.0362
2011.1	0.03434	0.03391	0.03778	0.03551	0.027	0.0217	0.02587	-0.02483	0.03211	0.02468	0.02468	0.03607	0.03419	0.03476	0.03655	0.03655	0.03567	0.03567	0.02891	0.03554
2010.07	0.03545	0.03281	0.03705	0.03463	0.02718	0.02197	0.02489	-0.02434	0.03265	0.02442	0.02442	0.03636	0.03324	0.03466	0.03671	0.03671	0.03634	0.03634	0.02781	0.03443
2009.04	0.03555	0.03336	0.03524	0.0359	0.02659	0.02244	0.02524	-0.02507	0.03211	0.02603	0.02603	0.03479	0.03414	0.03322	0.03555	0.03555	0.03588	0.03588	0.02638	0.03293
2008.01	0.03488	0.03347	0.03365	0.0371	0.0264	0.02182	0.02494	-0.02483	0.03148	0.02753	0.02753	0.03247	0.03621	0.03105	0.03522	0.03522	0.03528	0.03528	0.02466	0.03352
2006.98	0.03386	0.03213	0.03348	0.03559	0.02724	0.0208	0.02337	-0.02317	0.03132	0.02736	0.02736	0.03201	0.03687	0.0306	0.03493	0.03493	0.03378	0.03378	0.02429	0.03645
2005.95	0.03429	0.03083	0.03331	0.03293	0.02859	0.02018	0.02306	-0.02258	0.03066	0.02693	0.02693	0.03273	0.03559	0.03139	0.03448	0.03448	0.0315	0.0315	0.02606	0.03739
2004.92	0.03573	0.02934	0.03224	0.03163	0.02852	0.01992	0.02431	-0.0233	0.02901	0.02673	0.02673	0.03233	0.03405	0.03114	0.03565	0.03565	0.03099	0.03099	0.02683	0.03574
2003.9	0.03515	0.0276	0.03205	0.03205	0.02715	0.01964	0.02573	-0.02457	0.02839	0.02653	0.02653	0.03173	0.03332	0.03129	0.03681	0.03681	0.03185	0.03185	0.02559	0.03487
2002.87	0.03397	0.02678	0.03281	0.03292	0.02571	0.01982	0.02698	-0.02506	0.02922	0.02744	0.02744	0.032	0.03326	0.03237	0.03633	0.03633	0.03234	0.03234	0.0255	0.03548
2001.84	0.03535	0.02736	0.03368	0.03417	0.02437	0.02026	0.027	-0.02374	0.02942	0.02884	0.02884	0.03241	0.03324	0.03254	0.03613	0.03613	0.03303	0.03303	0.02738	0.03538
2000.81	0.03703	0.02889	0.0348	0.03557	0.0245	0.02047	0.02611	-0.02234	0.02894	0.02829	0.02829	0.03325	0.03358	0.03251	0.03712	0.03712	0.03356	0.03356	0.02887	0.03463
1999.78	0.03577	0.03056	0.035	0.03645	0.02607	0.02064	0.02637	-0.02237	0.02957	0.02643	0.02643	0.03417	0.03492	0.03331	0.03817	0.03817	0.03226	0.03226	0.02876	0.03528
1998.75	0.03341	0.0316	0.03474	0.0364	0.02704	0.0206	0.02729	-0.02238	0.03027	0.02599	0.02599	0.03396	0.03607	0.03531	0.03895	0.03895	0.03021	0.03021	0.02781	0.03654
1997.72	0.03308	0.03172	0.03578	0.03665	0.02801	0.01947	0.02739	-0.02123	0.02989	0.02634	0.02634	0.03302	0.03632	0.03699	0.0394	0.0394	0.02961	0.02961	0.02694	0.03667
1996.69	0.03481	0.03187	0.03642	0.0384	0.02968	0.01815	0.0271	-0.01998	0.03024	0.02577	0.02577	0.03245	0.03588	0.03567	0.03862	0.03862	0.02964	0.02964	0.02608	0.03562
1995.66	0.03605	0.03263	0.03572	0.03905	0.02992	0.0182	0.02688	-0.01962	0.03108	0.02585	0.02585	0.0332	0.03559	0.03363	0.03617	0.03617	0.02991	0.02991	0.02597	0.0349
1994.63	0.0354	0.03212	0.03601	0.0374	0.02851	0.01881	0.02657	-0.0188	0.03096	0.02727	0.02727	0.03441	0.03544	0.03422	0.03424	0.03424	0.03197	0.03197	0.02651	0.03606
1993.6	0.03468	0.03041	0.03685	0.03534	0.02706	0.01941	0.02636	-0.01799	0.03097	0.02804	0.02804	0.03372	0.03427	0.03558	0.03439	0.03439	0.03444	0.03444	0.02675	0.037
1992.57	0.03588	0.03072	0.03576	0.03351	0.0264	0.0202	0.02661	-0.01911	0.03207	0.02843	0.02843	0.03258	0.03446	0.03608	0.03484	0.03484	0.03462	0.03462	0.02733	0.03624
1991.54	0.0383	0.03281	0.03355	0.03245	0.02708	0.02055	0.02681	-0.02059	0.03337	0.0291	0.0291	0.03371	0.03692	0.03717	0.03451	0.03451	0.03342	0.03342	0.02759	0.03524
1990.52	0.03927	0.03284	0.03252	0.03306	0.02804	0.02029	0.02605	-0.02135	0.03422	0.02862	0.02862	0.03496	0.03778	0.03748	0.03424	0.03424	0.0326	0.0326	0.02655	0.03439
1989.49	0.03728	0.03093	0.03304	0.03456	0.02835	0.01986	0.02507	-0.02218	0.03443	0.02776	0.02776	0.03432	0.03664	0.03647	0.03404	0.03404	0.03174	0.03174	0.02559	0.03437
1988.46	0.0342	0.03046	0.0345	0.03563	0.02831	0.01919	0.02524	-0.02299	0.03336	0.02819	0.02819	0.03345	0.03554	0.03624	0.03425	0.03425	0.03108	0.03108	0.02623	0.03531
1987.43	0.03335	0.03203	0.03558	0.03598	0.02788	0.01916	0.02593	-0.02352	0.03183	0.02921	0.02921	0.03364	0.03499	0.0354	0.03498	0.03498	0.03105	0.03105	0.02748	0.03547
1986.4	0.0342	0.03228	0.03571	0.03603	0.02776	0.01957	0.02565	-0.0237	0.03208	0.02913	0.02913	0.03425	0.03436	0.03303	0.03511	0.03511	0.03184	0.03184	0.02688	0.03482
1985.37	0.03485	0.03014	0.03591	0.03495	0.02856	0.01888	0.02541	-0.02345	0.03367	0.02799	0.02799	0.0347	0.03393	0.03199	0.03399	0.03399	0.03293	0.03293	0.02533	0.03488
1984.34	0.03594	0.0276	0.03615	0.03306	0.02898	0.01825	0.02644	-0.02271	0.03313	0.02748	0.02748	0.03454	0.03406	0.03358	0.03254	0.03254	0.03337	0.03337	0.02499	0.03641
1983.31	0.0369	0.0271	0.03572	0.03241	0.02834	0.01932	0.02752	-0.02241	0.03054	0.0288	0.0288	0.03408	0.03383	0.03493	0.03311	0.03311	0.03364	0.03364	0.02579	0.03876
1982.28	0.03711	0.02966	0.03599	0.03346	0.02784	0.02034	0.02705	-0.02317	0.0301	0.02984	0.02984	0.03404	0.03369	0.03435	0.03522	0.03522	0.03345	0.03345	0.02605	0.03955
1981.25	0.03861	0.03287	0.03726	0.03531	0.02817	0.02032	0.0262	-0.02289	0.03185	0.02933	0.02933	0.03508	0.03597	0.03422	0.03615	0.03615	0.03247	0.03247	0.0259	0.03831
1980.22	0.0396	0.03351	0.03797	0.03666	0.02881	0.02033	0.02578	-0.021	0.03232	0.02876	0.02876	0.03648	0.03897	0.03499	0.03556	0.03556	0.03187	0.03187	0.02739	0.03775
1979.19	0.03704	0.0318	0.03738	0.0358	0.02898	0.01972	0.02376	-0.02123	0.03012	0.02853	0.02853	0.03537	0.03822	0.03505	0.03484	0.03484	0.03148	0.03148	0.02972	0.03765
1978.16	0.03411	0.02995	0.03493	0.03372	0.0283	0.01856	0.02156	-0.02365	0.02727	0.02845	0.02845	0.03155	0.03498	0.03423	0.03515	0.03515	0.03075	0.03075	0.0297	0.03595
1977.14	0.03424	0.02884	0.03248	0.03359	0.02648	0.01852	0.02367	-0.0235	0.02629	0.02867	0.02867	0.0287	0.0334	0.0335	0.03572	0.03572	0.03124	0.03124	0.02739	0.03516
1976.11	0.03595	0.02852	0.03252	0.03377	0.02477	0.01898	0.0281	-0.02068	0.02637	0.02956	0.02956	0.02873	0.03439	0.03343	0.0359	0.0359	0.03253	0.03253	0.02563	0.03633
1975.08	0.03657	0.02865	0.03332	0.03291	0.02516	0.01843	0.02911	-0.0191	0.02663	0.0303	0.0303	0.03013	0.03633	0.03271	0.03611	0.03611	0.0322	0.0322	0.02542	0.03601
1974.05	0.03592	0.02832	0.03336	0.03409	0.02619	0.01803	0.02731	-0.02074	0.02683	0.03025	0.03025	0.03128	0.03708	0.03112	0.03617	0.03617	0.03055	0.03055	0.02476	0.03383
1973.02	0.03554	0.02711	0.0336	0.03584	0.02495	0.01974	0.02604	-0.02406	0.02665	0.0299	0.0299	0.0323	0.03664	0.03049	0.03588	0.03588	0.02933	0.02933	0.02244	0.03172
1971.99	0.03555	0.02678	0.03434	0.03583	0.02273	0.02206	0.02513	-0.02569	0.02751	0.0293	0.0293	0.03308	0.03507	0.03157	0.03493	0.03493	0.02931	0.02931	0.022	0.03142
1970.96	0.03451	0.02844	0.03547	0.03606	0.02251	0.02216	0.0249	-0.0244	0.02956	0.02901	0.02901	0.0329	0.03253	0.03335	0.03342	0.03342	0.02997	0.02997	0.02404	0.03363
1969.93	0.03265	0.03049	0.03736	0.03619	0.02309	0.02106	0.02575	-0.02228	0.03028	0.0291	0.0291	0.0324	0.03152	0.03456	0.03278	0.03278	0.03047	0.03047	0.02434	0.03526
1968.9	0.0316	0.03191	0.0391	0.03447	0.02281	0.02067	0.02512	-0.02179	0.02947	0.02828	0.02828	0.03258	0.03268	0.03468	0.03283	0.03283	0.03171	0.03171	0.02442	0.03479
1967.87	0.03164	0.03179	0.03897	0.03263	0.02309	0.02031	0.02334	-0.02303	0.0286	0.02683	0.02683	0.03409	0.03327	0.03424	0.03178	0.03178	0.0331	0.0331	0.02701	0.03441
1966.84	0.03216	0.03017	0.03727	0.03242	0.02412	0.02022	0.02411	-0.02551	0.02714	0.02664	0.02664	0.03536	0.03226	0.03407	0.03124	0.03124	0.03218	0.03218	0.02848	0.03576
1965.81	0.03217	0.0296	0.03556	0.03282	0.02445	0.02116	0.02602	-0.02754	0.02613	0.02754	0.02754	0.03347	0.03152	0.03424	0.03324	0.03324	0.03016	0.03016	0.02717	0.03798
1964.78	0.03148	0.02953	0.03409	0.03286	0.02432	0.0224	0.02579	-0.02627	0.02704	0.02764	0.02764	0.03045	0.03161	0.03443	0.03526	0.03526	0.02921	0.02921	0.02514	0.03854
1963.76	0.03077	0.02824	0.03284	0.0326	0.02494	0.02245	0.0243	-0.02354	0.02832	0.02715	0.02715	0.03007	0.03265	0.03489	0.03549	0.03549	0.02962	0.02962	0.02306	0.03675
1962.73	0.0299	0.02636	0.0324	0.03247	0.02589	0.02098	0.02339	-0.02306	0.02867	0.02748	0.02748	0.03155	0.03479	0.03463	0.03487	0.03487	0.03072	0.03072	0.02252	0.03472
1961.7	0.02985	0.02528	0.03272	0.03262	0.02593	0.01953	0.02323	-0.02512	0.02917	0.02864	0.02864	0.03294	0.03556	0.03323	0.03479	0.03479	0.03129	0.03129	0.024	0.03427
1960.67	0.0319	0.02611	0.03302	0.03294	0.02556	0.01893	0.02322	-0.02634	0.02994	0.02936	0.02936	0.03423	0.03471	0.03252	0.0351	0.0351	0.0309	0.0309	0.0259	0.035
1959.64	0.03395	0.02694	0.03368	0.0336	0.02549	0.0186	0.02318	-0.02455	0.0299	0.02881	0.02881	0.03402	0.03429	0.03254	0.03483	0.03483	0.03024	0.03024	0.02655	0.03535
1958.61	0.03413	0.02644	0.03507	0.03465	0.02554	0.01805	0.02298	-0.02311	0.03023	0.02827	0.02827	0.0321	0.0328	0.03225	0.0345	0.0345	0.03047	0.03047	0.02524	0.03429
1957.58	0.03337	0.02686	0.03628	0.03615	0.02586	0.01779	0.02307	-0.0237	0.03147	0.02799	0.02799	0.03086	0.0311	0.03181	0.0346	0.0346	0.03147	0.03147	0.024	0.03318
1956.55	0.0325	0.02849	0.03669	0.03707	0.02626	0.01865	0.02386	-0.02462	0.03198	0.02716	0.02716	0.03162	0.03273	0.0316	0.03431	0.03431	0.0326	0.0326	0.02443	0.03348
1955.52	0.03194	0.02937	0.03605	0.03628	0.02567	0.02012	0.02501	-0.02475	0.03096	0.02668	0.02668	0.0333	0.03581	0.03132	0.03351	0.03351	0.03399	0.03399	0.02593	0.03403
1954.49	0.03259	0.02944	0.03463	0.03491	0.02443	0.02035	0.02537	-0.02343	0.02918	0.0266	0.0266	0.03432	0.03666	0.03174	0.03321	0.03321	0.03448	0.03448	0.02671	0.03448
1953.46	0.03401	0.03018	0.03326	0.03422	0.02454	0.01932	0.0248	-0.02182	0.02801	0.02604	0.02604	0.03423	0.03556	0.033	0.03393	0.03393	0.03377	0.03377	0.02603	0.0353
1952.43	0.03499	0.03087	0.03237	0.03406	0.02561	0.01902	0.02537	-0.02159	0.02861	0.02561	0.02561	0.03367	0.03488	0.0329	0.0346	0.0346	0.03366	0.03366	0.02577	0.03613
1951.4	0.03538	0.02984	0.03237	0.03387	0.02606	0.0198	0.02667	-0.02272	0.03002	0.02609	0.02609	0.03351	0.03518	0.03204	0.03443	0.03443	0.0339	0.0339	0.0268	0.03649
1950.38	0.03477	0.02802	0.03339	0.03406	0.0259	0.01983	0.02653	-0.02505	0.03054	0.02719	0.02719	0.03309	0.0352	0.03213	0.03408	0.03408	0.03324	0.03324	0.02742	0.03597
1949.35	0.03365	0.0272	0.03454	0.0353	0.02615	0.01863	0.02522	-0.02666	0.03038	0.02799	0.02799	0.03197	0.03447	0.03188	0.03415	0.03415	0.03227	0.03227	0.02719	0.03494
1948.32	0.03355	0.02803	0.03466	0.03643	0.027	0.01825	0.02349	-0.02562	0.03016	0.02768	0.02768	0.03093	0.03372	0.03069	0.03454	0.03454	0.03201	0.03201	0.0274	0.03406
1947.29	0.03433	0.02956	0.03438	0.03624	0.02785	0.01933	0.02192	-0.02363	0.02951	0.02673	0.02673	0.0308	0.03376	0.03061	0.03482	0.03482	0.03197	0.03197	0.02708	0.03374
1946.26	0.03471	0.03006	0.03505	0.03532	0.02848	0.01973	0.02152	-0.02214	0.02854	0.02625	0.02625	0.03201	0.03473	0.03195	0.03452	0.03452	0.03142	0.03142	0.02613	0.03456
1945.23	0.03473	0.02929	0.03523	0.03494	0.02845	0.01838	0.02303	-0.021	0.02869	0.02644	0.02644	0.03342	0.03546	0.0327	0.03383	0.03383	0.03111	0.03111	0.02649	0.0358
1944.2	0.03486	0.02873	0.03415	0.03528	0.02776	0.01759	0.02549	-0.02039	0.02944	0.02672	0.02672	0.03352	0.03512	0.03259	0.03377	0.03377	0.03127	0.03127	0.02706	0.03668
1943.17	0.03437	0.02913	0.03397	0.03579	0.02721	0.0185	0.02733	-0.02036	0.02901	0.02662	0.02662	0.03262	0.03498	0.03243	0.03502	0.03502	0.03125	0.03125	0.02676	0.03731
1942.14	0.03345	0.02959	0.03527	0.03559	0.02682	0.01922	0.02778	-0.02048	0.02801	0.02638	0.02638	0.03235	0.03562	0.03239	0.03581	0.03581	0.03092	0.03092	0.02639	0.03682
[truncated: 1,402 more rows]

## Sheet: 2hr
Wave number	07B1H2	07B2H2	10B1H2	10B2H2	18B1H2	18B2H2	21B1H2	21B2H2	38B1H2	38B2H2	43B1H2	43B2H2	45B1H2	45B2H2	47B1H2	47B2H2	66B1H2	66B2H2	68B1H2	68B2H2
3998.53	0.03945	0.03826	0.03544	0.03213	0.03348	0.03593	0.03975	0.04071	0.03837	0.03837	0.03702	0.03854	0.0337	0.03652	0.03484	0.03214	0.02369	0.02646	0.03372	0.03889
3997.5	0.0393	0.0382	0.03565	0.03192	0.03369	0.03575	0.03995	0.04072	0.03863	0.03863	0.03772	0.039	0.03412	0.03581	0.03535	0.03215	0.02354	0.02716	0.03389	0.03892
3996.47	0.03887	0.03848	0.03544	0.0325	0.03373	0.03543	0.04014	0.04071	0.03871	0.03871	0.03891	0.0394	0.0345	0.03576	0.03548	0.03221	0.02364	0.02737	0.0337	0.03863
3995.44	0.03843	0.03857	0.03522	0.03338	0.03372	0.03531	0.04011	0.0405	0.03857	0.03857	0.03929	0.0396	0.03478	0.03617	0.03573	0.03242	0.02383	0.02728	0.03362	0.03863
3994.41	0.03831	0.03856	0.03511	0.03384	0.03375	0.03507	0.03983	0.04018	0.03902	0.03902	0.03886	0.0393	0.0345	0.03623	0.03655	0.0326	0.02371	0.02732	0.03344	0.03918
3993.38	0.03809	0.0381	0.03467	0.03358	0.0334	0.03469	0.03983	0.04037	0.03953	0.03953	0.03846	0.03891	0.03363	0.03587	0.03706	0.03244	0.0235	0.02736	0.03304	0.03931
3992.35	0.03792	0.03699	0.03419	0.03293	0.03288	0.0349	0.04017	0.04099	0.03952	0.03952	0.03799	0.0388	0.0333	0.03534	0.0366	0.03204	0.02329	0.02734	0.03287	0.03911
3991.32	0.03779	0.03633	0.03427	0.03251	0.033	0.0357	0.04022	0.04138	0.03929	0.03929	0.03742	0.03886	0.03383	0.0352	0.03601	0.03187	0.0231	0.0272	0.03318	0.03911
3990.29	0.03726	0.03677	0.03473	0.03272	0.03368	0.03613	0.04038	0.0413	0.03899	0.03899	0.03744	0.03873	0.03418	0.03552	0.0362	0.03167	0.02318	0.02707	0.0335	0.03929
3989.26	0.03667	0.03748	0.03501	0.03342	0.03425	0.03587	0.04046	0.04108	0.03882	0.03882	0.03785	0.03809	0.03384	0.03557	0.03669	0.03111	0.02325	0.02696	0.03357	0.03919
3988.23	0.03648	0.03774	0.03516	0.03394	0.03458	0.03529	0.04003	0.0408	0.03906	0.03906	0.03798	0.03743	0.03338	0.03547	0.03686	0.03095	0.02307	0.02687	0.03358	0.03865
3987.21	0.03687	0.03779	0.03549	0.03373	0.03469	0.03479	0.03981	0.04049	0.03936	0.03936	0.03797	0.03741	0.03333	0.03553	0.03673	0.03101	0.02306	0.02706	0.03345	0.03855
3986.18	0.03746	0.03799	0.03575	0.03308	0.03435	0.03489	0.04003	0.04048	0.03983	0.03983	0.03832	0.03764	0.0334	0.03565	0.03654	0.03067	0.02327	0.02727	0.03334	0.03901
3985.15	0.03788	0.0382	0.03585	0.03268	0.03392	0.03563	0.04011	0.04081	0.04032	0.04032	0.03876	0.03769	0.03329	0.03603	0.03636	0.03053	0.02348	0.02698	0.03335	0.03928
3984.12	0.03823	0.03797	0.03595	0.03277	0.03365	0.03626	0.03992	0.04127	0.03981	0.03981	0.0386	0.03782	0.0333	0.0362	0.03593	0.03082	0.02357	0.02648	0.03349	0.03931
3983.09	0.03823	0.0376	0.03608	0.03305	0.03311	0.03621	0.03998	0.04124	0.03896	0.03896	0.03825	0.03782	0.03339	0.03579	0.0355	0.0313	0.02353	0.02624	0.03362	0.03935
3982.06	0.03821	0.03761	0.03609	0.03319	0.0326	0.0356	0.04044	0.04034	0.0389	0.0389	0.03821	0.03795	0.03338	0.03555	0.03569	0.03175	0.02334	0.02619	0.03357	0.0392
3981.03	0.03905	0.03787	0.036	0.03331	0.03273	0.03509	0.04052	0.03973	0.03894	0.03894	0.03808	0.03869	0.0334	0.03578	0.03618	0.03176	0.02305	0.02633	0.03329	0.03897
3980	0.03955	0.03813	0.03623	0.03343	0.03337	0.03509	0.04025	0.04019	0.03867	0.03867	0.03789	0.03896	0.03338	0.03613	0.03614	0.03169	0.02309	0.02666	0.03313	0.03902
3978.97	0.03859	0.03825	0.03639	0.03332	0.03407	0.03537	0.04025	0.04084	0.0387	0.0387	0.03801	0.03828	0.03334	0.03654	0.03584	0.03196	0.02373	0.02677	0.03302	0.03906
3977.94	0.03753	0.03822	0.03593	0.03324	0.03432	0.03566	0.04035	0.04072	0.03888	0.03888	0.03809	0.03747	0.0334	0.03669	0.03559	0.03228	0.02431	0.02689	0.03222	0.03902
3976.91	0.03733	0.03811	0.03542	0.03315	0.03397	0.0359	0.04031	0.03989	0.03866	0.03866	0.03802	0.03732	0.03343	0.03612	0.03535	0.03237	0.02399	0.02724	0.03154	0.03906
3975.88	0.03736	0.03813	0.03562	0.03294	0.03353	0.03567	0.04041	0.03931	0.03826	0.03826	0.03831	0.03802	0.0332	0.03542	0.03543	0.0321	0.02326	0.02739	0.03216	0.03889
3974.86	0.03716	0.03817	0.03643	0.03297	0.03362	0.03518	0.04094	0.03968	0.03814	0.03814	0.03839	0.03846	0.03275	0.03556	0.03531	0.03168	0.02298	0.02717	0.03317	0.03862
3973.83	0.03693	0.03789	0.03702	0.03323	0.03415	0.03528	0.04145	0.04046	0.03842	0.03842	0.03809	0.03837	0.0327	0.03636	0.03498	0.03174	0.02293	0.02693	0.03376	0.03869
3972.8	0.03695	0.03803	0.03684	0.03336	0.03458	0.03585	0.04122	0.04062	0.03855	0.03855	0.03807	0.03836	0.03319	0.03685	0.03529	0.03183	0.02282	0.02704	0.03418	0.03901
3971.77	0.03709	0.03871	0.03609	0.03335	0.03465	0.03606	0.04065	0.04033	0.03827	0.03827	0.03826	0.03806	0.03374	0.03693	0.03589	0.0315	0.02302	0.02729	0.03419	0.03916
3970.74	0.03717	0.03868	0.03571	0.03349	0.03439	0.03558	0.04031	0.04035	0.03832	0.03832	0.03846	0.03777	0.03428	0.0369	0.03614	0.03141	0.02344	0.02706	0.03373	0.03884
3969.71	0.03709	0.03815	0.03602	0.03385	0.03378	0.03482	0.03995	0.0404	0.0387	0.0387	0.03856	0.03799	0.03462	0.03662	0.036	0.0315	0.02363	0.02657	0.0337	0.03834
3968.68	0.03708	0.03775	0.03622	0.03377	0.0332	0.03439	0.03968	0.0403	0.03839	0.03839	0.03847	0.03825	0.03436	0.03639	0.03574	0.03139	0.02338	0.02649	0.03411	0.03791
3967.65	0.0375	0.03749	0.03565	0.03313	0.03339	0.03451	0.03968	0.04043	0.03765	0.03765	0.03832	0.03842	0.03352	0.03641	0.03552	0.03125	0.02279	0.02681	0.03412	0.03767
3966.62	0.03801	0.03764	0.03471	0.03256	0.03377	0.03472	0.03951	0.04065	0.03771	0.03771	0.03828	0.03831	0.03279	0.03629	0.03522	0.03126	0.02244	0.02722	0.03373	0.03797
3965.59	0.03847	0.03797	0.03458	0.03236	0.03333	0.03475	0.03932	0.04066	0.03838	0.03838	0.03844	0.03801	0.03281	0.03594	0.03527	0.03139	0.02266	0.02729	0.03332	0.03841
3964.56	0.0392	0.03794	0.03529	0.03281	0.03262	0.03477	0.03923	0.0405	0.03872	0.03872	0.0387	0.03794	0.03316	0.03548	0.03582	0.03176	0.02288	0.027	0.03296	0.03823
3963.53	0.03941	0.03753	0.03573	0.0337	0.03268	0.03472	0.03913	0.04017	0.03878	0.03878	0.03859	0.03743	0.03327	0.03489	0.03618	0.0322	0.02298	0.02675	0.03307	0.03785
3962.5	0.03874	0.0372	0.03563	0.03422	0.03341	0.03482	0.03943	0.03965	0.03867	0.03867	0.03817	0.03672	0.03344	0.0348	0.03634	0.03214	0.02332	0.02639	0.03376	0.03773
3961.48	0.03836	0.03739	0.03535	0.03389	0.03372	0.03491	0.04004	0.03932	0.03833	0.03833	0.03818	0.037	0.03345	0.03567	0.03682	0.03187	0.02338	0.02591	0.03445	0.03806
3960.45	0.0383	0.03781	0.03526	0.0333	0.03346	0.03478	0.04034	0.03957	0.03837	0.03837	0.0384	0.03763	0.03321	0.03643	0.03706	0.03181	0.02322	0.02626	0.03452	0.03871
3959.42	0.03783	0.0381	0.03577	0.03311	0.03356	0.03508	0.04022	0.04029	0.03881	0.03881	0.03824	0.03793	0.0333	0.03631	0.03666	0.03175	0.02329	0.02701	0.03367	0.03881
3958.39	0.03745	0.03828	0.03636	0.03334	0.03382	0.03555	0.04014	0.04105	0.03893	0.03893	0.0379	0.03829	0.03347	0.03573	0.03622	0.03171	0.02318	0.02702	0.03269	0.03837
3957.36	0.03758	0.03791	0.03619	0.03378	0.03357	0.03547	0.04036	0.04134	0.03874	0.03874	0.0379	0.03865	0.03339	0.03551	0.03633	0.03139	0.02315	0.02674	0.03269	0.03835
3956.33	0.03776	0.03703	0.03566	0.03417	0.03307	0.03507	0.04057	0.04127	0.03864	0.03864	0.03823	0.03851	0.03326	0.03608	0.03668	0.03083	0.02361	0.02661	0.03346	0.03895
3955.3	0.03784	0.03667	0.03526	0.03409	0.03289	0.0348	0.04042	0.04112	0.03849	0.03849	0.03855	0.03807	0.0333	0.03652	0.03653	0.03104	0.02416	0.02664	0.03408	0.03939
3954.27	0.03772	0.03712	0.03492	0.03332	0.03317	0.03504	0.04	0.04073	0.03824	0.03824	0.03879	0.03802	0.03312	0.03589	0.03615	0.03183	0.02405	0.02714	0.0339	0.03956
3953.24	0.03736	0.03748	0.03493	0.0326	0.0337	0.03531	0.03977	0.04036	0.03813	0.03813	0.03885	0.03821	0.03259	0.03505	0.03625	0.03195	0.02342	0.02767	0.03331	0.03979
3952.21	0.03735	0.03734	0.03524	0.03267	0.03414	0.03512	0.03978	0.04036	0.03801	0.03801	0.03887	0.038	0.03231	0.03493	0.03662	0.03124	0.02317	0.02783	0.03308	0.03983
3951.18	0.03747	0.03745	0.03504	0.03301	0.0339	0.03509	0.03962	0.04041	0.03783	0.03783	0.03896	0.03739	0.03265	0.03505	0.03658	0.03086	0.02321	0.02789	0.03321	0.03953
3950.15	0.03713	0.03792	0.03442	0.03297	0.03321	0.03534	0.03954	0.04045	0.0382	0.0382	0.03896	0.03717	0.03352	0.03494	0.0362	0.03142	0.02313	0.02778	0.03362	0.03939
3949.12	0.03668	0.03813	0.03403	0.0328	0.03312	0.03546	0.03975	0.04052	0.03916	0.03916	0.03892	0.03736	0.03412	0.03496	0.03592	0.03206	0.02296	0.02742	0.03382	0.03965
3948.1	0.03678	0.03812	0.03406	0.03269	0.03373	0.03545	0.03961	0.04049	0.03954	0.03954	0.03898	0.03738	0.03387	0.03577	0.03584	0.03227	0.02282	0.02714	0.03329	0.03982
3947.07	0.03713	0.0384	0.03457	0.03273	0.0341	0.03534	0.03951	0.04017	0.03923	0.03923	0.03923	0.03746	0.0334	0.03669	0.03578	0.03235	0.02296	0.02702	0.03282	0.03956
3946.04	0.03735	0.03853	0.03514	0.03283	0.03365	0.03538	0.04009	0.0396	0.03904	0.03904	0.03897	0.03734	0.03348	0.0366	0.03594	0.03197	0.02323	0.02709	0.03274	0.03921
3945.01	0.03772	0.03813	0.03559	0.03282	0.03286	0.03538	0.04053	0.03944	0.03894	0.03894	0.03779	0.03708	0.03378	0.03612	0.03656	0.03142	0.02325	0.02712	0.03239	0.03911
3943.98	0.03789	0.03757	0.03583	0.033	0.03242	0.03476	0.04054	0.03994	0.03865	0.03865	0.0367	0.03744	0.03372	0.03581	0.03714	0.03138	0.02325	0.02694	0.03208	0.03917
3942.95	0.03778	0.03726	0.03577	0.03327	0.03275	0.03391	0.0408	0.04036	0.03826	0.03826	0.03663	0.03799	0.03306	0.03567	0.03723	0.03204	0.02334	0.02715	0.03238	0.0395
3941.92	0.03832	0.03747	0.03539	0.03335	0.03362	0.03385	0.04113	0.03997	0.03825	0.03825	0.03729	0.03815	0.0325	0.03574	0.037	0.033	0.02316	0.0278	0.03266	0.03983
3940.89	0.039	0.0376	0.03457	0.03344	0.03387	0.0347	0.04111	0.03967	0.03866	0.03866	0.03752	0.03848	0.03277	0.0355	0.0365	0.0331	0.0232	0.02765	0.03293	0.03964
3939.86	0.03896	0.03764	0.03422	0.03356	0.03342	0.03552	0.04095	0.04025	0.03893	0.03893	0.03738	0.0389	0.03324	0.03494	0.03577	0.03234	0.02362	0.02713	0.03375	0.03936
3938.83	0.03848	0.03798	0.03477	0.03344	0.03314	0.03571	0.04066	0.04086	0.03913	0.03913	0.03776	0.03872	0.03354	0.03488	0.03545	0.03152	0.02343	0.0271	0.03434	0.03926
3937.8	0.03789	0.03823	0.035	0.03319	0.03321	0.0354	0.04022	0.04111	0.03916	0.03916	0.03825	0.03802	0.03362	0.03567	0.03566	0.0311	0.0226	0.02698	0.03422	0.03937
3936.77	0.03735	0.0379	0.03447	0.03309	0.0331	0.03494	0.03998	0.04154	0.03881	0.03881	0.03826	0.03764	0.03352	0.03634	0.0357	0.03146	0.02228	0.02648	0.03384	0.03926
3935.74	0.03711	0.03727	0.03394	0.03302	0.03264	0.03459	0.04026	0.04144	0.0386	0.0386	0.03798	0.03779	0.03359	0.03627	0.03562	0.0321	0.0228	0.0261	0.03352	0.03876
3934.72	0.03766	0.03674	0.03364	0.03319	0.03213	0.03444	0.04056	0.04044	0.03862	0.03862	0.03758	0.03827	0.03362	0.03599	0.03575	0.03229	0.02348	0.0259	0.0333	0.03853
3933.69	0.03885	0.03668	0.03361	0.03362	0.03172	0.03461	0.04033	0.03982	0.03848	0.03848	0.0377	0.03866	0.03365	0.03608	0.03562	0.03226	0.02353	0.02564	0.03288	0.0385
3932.66	0.03953	0.03729	0.03388	0.03364	0.03184	0.03503	0.04047	0.04025	0.03827	0.03827	0.03854	0.0382	0.03387	0.03648	0.03545	0.03237	0.0231	0.02551	0.0323	0.03795
3931.63	0.0393	0.0378	0.03447	0.03326	0.03282	0.03548	0.04156	0.04058	0.03828	0.03828	0.03913	0.03769	0.03351	0.03663	0.03589	0.03257	0.02301	0.02554	0.03212	0.03768
3930.6	0.03877	0.03749	0.03508	0.03311	0.03353	0.03563	0.04172	0.03996	0.03831	0.03831	0.03903	0.03803	0.03311	0.03627	0.03609	0.03258	0.02342	0.02544	0.03246	0.03829
3929.57	0.03819	0.03715	0.03521	0.03309	0.03349	0.03555	0.04062	0.03917	0.0383	0.0383	0.03845	0.03819	0.03353	0.03574	0.03589	0.03218	0.02382	0.02564	0.03321	0.03892
3928.54	0.0376	0.03723	0.03494	0.03321	0.0333	0.03561	0.03985	0.03908	0.0386	0.0386	0.03781	0.03783	0.03385	0.03554	0.03616	0.03157	0.02383	0.02625	0.03368	0.03924
3927.51	0.03759	0.03739	0.03494	0.03346	0.03317	0.03556	0.03971	0.03945	0.03886	0.03886	0.0375	0.03766	0.03362	0.03565	0.03637	0.03142	0.02353	0.02661	0.0333	0.03924
3926.48	0.03815	0.03793	0.03536	0.03331	0.033	0.03531	0.03985	0.03966	0.03878	0.03878	0.03752	0.03785	0.03373	0.03559	0.03616	0.03173	0.02307	0.02665	0.03295	0.03891
3925.45	0.03867	0.03839	0.03574	0.03291	0.03299	0.03518	0.04014	0.03997	0.0387	0.0387	0.03764	0.03787	0.03424	0.03551	0.03655	0.03187	0.02254	0.02695	0.03316	0.03883
3924.42	0.03895	0.03781	0.03598	0.03301	0.03314	0.03533	0.0401	0.04084	0.03874	0.03874	0.03764	0.03798	0.03409	0.0357	0.03713	0.03177	0.02249	0.02764	0.03376	0.03925
3923.39	0.03896	0.03742	0.03573	0.03326	0.03303	0.03547	0.03984	0.04136	0.03857	0.03857	0.03792	0.03827	0.03347	0.03591	0.03655	0.03188	0.02292	0.02781	0.03389	0.03909
3922.36	0.03896	0.03774	0.03493	0.03307	0.03299	0.03523	0.03977	0.04095	0.03807	0.03807	0.03813	0.03804	0.0333	0.03572	0.03571	0.03189	0.02315	0.02746	0.03346	0.03838
3921.34	0.03907	0.03758	0.03447	0.03288	0.03308	0.03496	0.03952	0.04039	0.03765	0.03765	0.03741	0.03769	0.03334	0.03513	0.03512	0.03141	0.02301	0.02727	0.03316	0.03797
3920.31	0.03878	0.03717	0.03507	0.03356	0.03331	0.03501	0.03898	0.04012	0.03791	0.03791	0.03636	0.03771	0.03332	0.03471	0.03462	0.03112	0.02306	0.02735	0.03301	0.03811
3919.28	0.03821	0.03726	0.03609	0.03427	0.03358	0.03506	0.03855	0.04006	0.03871	0.03871	0.03594	0.03774	0.03315	0.03495	0.0346	0.03141	0.02346	0.02764	0.03289	0.03868
3918.25	0.03802	0.03722	0.03652	0.03368	0.03343	0.03507	0.03858	0.04	0.03929	0.03929	0.03646	0.03763	0.03272	0.03569	0.03494	0.03148	0.02345	0.02789	0.03319	0.03859
3917.22	0.0386	0.03703	0.03662	0.03302	0.03329	0.03496	0.03969	0.04006	0.0394	0.0394	0.03777	0.03798	0.03248	0.03667	0.03497	0.03134	0.0231	0.02767	0.03394	0.03797
3916.19	0.03943	0.0373	0.03634	0.0331	0.03331	0.03469	0.04085	0.0399	0.03873	0.03873	0.03856	0.03847	0.03264	0.03721	0.03469	0.0313	0.0234	0.02706	0.03415	0.0384
3915.16	0.0393	0.03781	0.03559	0.03301	0.03298	0.03498	0.04063	0.03963	0.03824	0.03824	0.03821	0.0384	0.03261	0.03718	0.03466	0.03117	0.02396	0.02662	0.03351	0.03924
3914.13	0.03875	0.03826	0.03501	0.03271	0.03256	0.03554	0.04008	0.03981	0.03848	0.03848	0.03788	0.03821	0.0324	0.03714	0.03498	0.03144	0.02382	0.0264	0.03287	0.03898
3913.1	0.03853	0.03828	0.03473	0.0326	0.03261	0.03592	0.03966	0.04003	0.03884	0.03884	0.03803	0.0381	0.03225	0.03693	0.03551	0.03209	0.02323	0.02645	0.03294	0.03782
3912.07	0.03872	0.03762	0.03431	0.03285	0.03303	0.03597	0.03962	0.03993	0.039	0.039	0.03799	0.03801	0.03235	0.03627	0.03593	0.03225	0.02291	0.02676	0.03346	0.03708
3911.04	0.03889	0.03695	0.03379	0.03321	0.03341	0.03561	0.04009	0.03972	0.0393	0.0393	0.03769	0.03807	0.03284	0.03551	0.0359	0.0317	0.02302	0.02683	0.03347	0.03749
3910.01	0.03828	0.0368	0.03347	0.03328	0.03354	0.03526	0.04011	0.03961	0.03971	0.03971	0.03796	0.03811	0.03333	0.03531	0.03575	0.0309	0.02311	0.02658	0.03316	0.03851
3908.98	0.03761	0.0368	0.03353	0.03324	0.03347	0.03515	0.03966	0.03967	0.03942	0.03942	0.03865	0.03786	0.0334	0.0359	0.03603	0.03068	0.02295	0.02636	0.03329	0.03916
3907.96	0.03776	0.03691	0.03381	0.03311	0.03331	0.03533	0.03968	0.0396	0.03848	0.03848	0.03876	0.03773	0.03329	0.03666	0.03639	0.03121	0.02283	0.02617	0.03348	0.03915
3906.93	0.03789	0.03729	0.0339	0.03245	0.03328	0.03583	0.0401	0.03948	0.03783	0.03783	0.03792	0.03741	0.03304	0.03678	0.0364	0.03186	0.02304	0.02605	0.03305	0.0389
3905.9	0.03789	0.03788	0.0339	0.03162	0.03339	0.03612	0.04036	0.03977	0.03783	0.03783	0.0369	0.03654	0.03231	0.03628	0.0362	0.03233	0.02351	0.02583	0.03257	0.03845
3904.87	0.03847	0.03847	0.03372	0.03118	0.03331	0.03557	0.0404	0.04069	0.03806	0.03806	0.03651	0.0363	0.03169	0.03575	0.03571	0.03209	0.02333	0.02546	0.03298	0.03786
3903.84	0.03918	0.03834	0.03322	0.03119	0.03328	0.03459	0.04022	0.04137	0.03811	0.03811	0.03691	0.03687	0.03186	0.03548	0.03502	0.03107	0.02245	0.0256	0.03331	0.03794
3902.81	0.03877	0.03797	0.03328	0.03126	0.03323	0.03428	0.03985	0.04101	0.03778	0.03778	0.03754	0.03675	0.03235	0.03583	0.03478	0.0306	0.02229	0.02618	0.03248	0.03841
3901.78	0.03803	0.0384	0.03448	0.0315	0.033	0.03496	0.0398	0.04046	0.03743	0.03743	0.03802	0.03661	0.03319	0.03616	0.03528	0.03056	0.02259	0.02629	0.03212	0.03882
3900.75	0.03777	0.03893	0.0355	0.03231	0.03275	0.03531	0.03977	0.04001	0.03762	0.03762	0.03829	0.03687	0.03387	0.03537	0.03592	0.03046	0.02297	0.02588	0.03278	0.03894
3899.72	0.03761	0.03898	0.0354	0.03339	0.03244	0.03468	0.03943	0.03992	0.03803	0.03803	0.03845	0.0369	0.03395	0.03463	0.03605	0.03096	0.02327	0.02602	0.03335	0.03889
3898.69	0.03776	0.03865	0.03511	0.03459	0.03232	0.03436	0.03961	0.0406	0.03827	0.03827	0.03868	0.0371	0.03375	0.0352	0.03564	0.03181	0.02288	0.02695	0.03361	0.03901
3897.66	0.03767	0.03808	0.03496	0.03466	0.03224	0.03502	0.03999	0.04116	0.0385	0.0385	0.03852	0.03758	0.03319	0.03609	0.03559	0.03164	0.02243	0.02734	0.03322	0.03861
3896.63	0.03731	0.03787	0.03451	0.03361	0.03217	0.03556	0.03978	0.04138	0.03876	0.03876	0.03773	0.0378	0.03258	0.03615	0.03591	0.03084	0.02246	0.02713	0.03274	0.03803
3895.6	0.03702	0.03766	0.03413	0.0324	0.03216	0.03548	0.03937	0.04138	0.03881	0.03881	0.03677	0.03775	0.03241	0.03566	0.03595	0.03054	0.02277	0.02671	0.03271	0.03791
3894.58	0.03661	0.03709	0.03418	0.03189	0.03211	0.03534	0.03903	0.04109	0.03858	0.03858	0.03634	0.03786	0.03255	0.0353	0.03583	0.03083	0.02342	0.02628	0.03298	0.03816
3893.55	0.03621	0.0365	0.03444	0.03241	0.0322	0.0354	0.03871	0.04059	0.0378	0.0378	0.03655	0.03793	0.03251	0.03528	0.03542	0.03102	0.02402	0.02609	0.03319	0.03833
3892.52	0.03588	0.03637	0.03496	0.03286	0.03236	0.03523	0.03866	0.04008	0.03641	0.03641	0.03734	0.03772	0.03206	0.03541	0.03433	0.03124	0.0239	0.02596	0.03299	0.03797
3891.49	0.03613	0.03729	0.03563	0.03279	0.03212	0.03519	0.03947	0.04004	0.03564	0.03564	0.03855	0.0379	0.03125	0.03585	0.03321	0.03186	0.02298	0.02581	0.03266	0.03742
3890.46	0.03738	0.03822	0.03553	0.03287	0.03172	0.03553	0.04073	0.04015	0.0369	0.0369	0.03904	0.038	0.03102	0.03605	0.03374	0.03224	0.02231	0.02598	0.03284	0.03704
3889.43	0.03816	0.03779	0.03484	0.03273	0.03177	0.03514	0.04103	0.0399	0.0384	0.0384	0.03885	0.03765	0.0315	0.03551	0.03517	0.03187	0.02228	0.02632	0.0327	0.0367
3888.4	0.03829	0.03727	0.03434	0.03273	0.03202	0.03468	0.04045	0.03995	0.03888	0.03888	0.03846	0.03738	0.03227	0.03503	0.03581	0.03153	0.02215	0.02651	0.03203	0.03696
3887.37	0.03798	0.03741	0.03399	0.03323	0.03237	0.03484	0.03954	0.03993	0.03859	0.03859	0.03801	0.03699	0.03284	0.03489	0.03562	0.0315	0.02212	0.02652	0.03159	0.03743
3886.34	0.03748	0.0381	0.03371	0.03356	0.03247	0.03502	0.03886	0.0393	0.03823	0.03823	0.03826	0.03651	0.03302	0.03493	0.03559	0.03125	0.02274	0.02667	0.03197	0.03751
3885.31	0.03732	0.03859	0.03415	0.0334	0.03251	0.03497	0.03896	0.03927	0.03821	0.03821	0.03855	0.03662	0.03361	0.03499	0.03621	0.03075	0.02364	0.02733	0.03326	0.03784
3884.28	0.03703	0.03837	0.03486	0.03304	0.03268	0.0349	0.03939	0.03987	0.0382	0.0382	0.0374	0.03664	0.03338	0.03476	0.03625	0.03047	0.02341	0.02758	0.03392	0.03798
3883.25	0.03682	0.03826	0.03507	0.03252	0.03256	0.0347	0.03961	0.04019	0.03797	0.03797	0.03647	0.03643	0.03217	0.03462	0.03578	0.03014	0.02268	0.02744	0.03364	0.03766
3882.23	0.03677	0.03818	0.03506	0.03201	0.03244	0.03435	0.03929	0.04012	0.03751	0.03751	0.0362	0.03649	0.0314	0.03447	0.03548	0.02994	0.02254	0.02711	0.033	0.03728
3881.2	0.03689	0.03791	0.03497	0.03186	0.03239	0.03384	0.03838	0.03955	0.03715	0.03715	0.03592	0.03655	0.03147	0.03396	0.0353	0.03036	0.02326	0.02641	0.03254	0.03672
3880.17	0.03802	0.03817	0.0354	0.03218	0.03268	0.03406	0.03804	0.03938	0.03717	0.03717	0.03623	0.03674	0.03217	0.0346	0.03552	0.03128	0.02378	0.02575	0.03295	0.03705
3879.14	0.03853	0.03855	0.03565	0.03234	0.03271	0.03521	0.03893	0.03958	0.03722	0.03722	0.03724	0.03666	0.03273	0.03589	0.03594	0.03144	0.02344	0.0252	0.03308	0.03856
3878.11	0.03795	0.03813	0.03492	0.03203	0.03242	0.03553	0.03962	0.03948	0.03752	0.03752	0.03773	0.03608	0.03268	0.03561	0.03596	0.03107	0.02336	0.0248	0.03238	0.03905
3877.08	0.03732	0.03739	0.03416	0.03155	0.03247	0.03516	0.03968	0.03958	0.038	0.038	0.03787	0.03565	0.03221	0.03497	0.0358	0.03092	0.02346	0.02469	0.03198	0.03864
3876.05	0.03676	0.03672	0.03379	0.03118	0.03206	0.03485	0.03911	0.03957	0.03814	0.03814	0.03761	0.03583	0.03167	0.03473	0.03556	0.03084	0.02334	0.02465	0.03191	0.03842
3875.02	0.03666	0.0366	0.03359	0.03108	0.03099	0.035	0.03799	0.03952	0.03811	0.03811	0.03695	0.03673	0.03154	0.03472	0.03532	0.0305	0.02329	0.02453	0.0319	0.03825
3873.99	0.03748	0.03761	0.0338	0.03186	0.03091	0.03547	0.03731	0.04015	0.03839	0.03839	0.03677	0.03793	0.03231	0.03483	0.03522	0.0305	0.02351	0.02454	0.03307	0.03741
3872.96	0.03776	0.03824	0.03436	0.03291	0.03171	0.03518	0.03775	0.04033	0.03855	0.03855	0.03717	0.03837	0.03296	0.03471	0.03529	0.03088	0.02347	0.02492	0.03396	0.03686
3871.93	0.03717	0.03789	0.03443	0.03294	0.03155	0.0346	0.0378	0.03986	0.03823	0.03823	0.03729	0.03828	0.03253	0.03443	0.03549	0.03074	0.02308	0.02536	0.03308	0.03675
3870.9	0.03713	0.03757	0.03353	0.03258	0.03098	0.03438	0.03696	0.03917	0.03787	0.03787	0.03667	0.03801	0.03167	0.03436	0.03534	0.03058	0.02242	0.02588	0.03219	0.03612
3869.87	0.03801	0.03817	0.03283	0.03301	0.03155	0.03471	0.03626	0.03928	0.03803	0.03803	0.03517	0.038	0.03178	0.03486	0.03433	0.03132	0.02205	0.02722	0.03289	0.03588
3868.85	0.03772	0.03884	0.03463	0.03364	0.03283	0.03494	0.0377	0.04051	0.03836	0.03836	0.03505	0.03852	0.03281	0.03506	0.03398	0.03185	0.02248	0.02808	0.03333	0.03724
3867.82	0.03663	0.03846	0.03579	0.03312	0.03263	0.03481	0.03897	0.0401	0.03817	0.03817	0.03595	0.03843	0.03283	0.03441	0.03448	0.03164	0.02251	0.02733	0.03225	0.03775
3866.79	0.03597	0.03775	0.03551	0.03221	0.03172	0.03489	0.03897	0.03918	0.03777	0.03777	0.03642	0.03797	0.03264	0.03377	0.03488	0.03184	0.02245	0.0266	0.03138	0.03757
3865.76	0.0357	0.03704	0.03464	0.03172	0.03156	0.03501	0.03831	0.03969	0.03732	0.03732	0.03657	0.03761	0.03269	0.03393	0.03532	0.03273	0.0225	0.02647	0.03129	0.03759
3864.73	0.03624	0.0374	0.03378	0.0321	0.0331	0.03489	0.03802	0.04135	0.0374	0.0374	0.03641	0.03758	0.03231	0.03522	0.03551	0.03369	0.02224	0.02665	0.03225	0.03834
3863.7	0.03719	0.03838	0.03387	0.03223	0.03375	0.03483	0.03803	0.04123	0.03811	0.03811	0.03616	0.03771	0.03156	0.03595	0.0351	0.03325	0.02224	0.02657	0.03286	0.03898
3862.67	0.03755	0.03834	0.03477	0.03198	0.03291	0.03501	0.03761	0.04039	0.03868	0.03868	0.03647	0.03733	0.03166	0.03552	0.03465	0.03206	0.02273	0.02656	0.03232	0.03893
3861.64	0.03793	0.03748	0.03552	0.03211	0.0323	0.03513	0.03768	0.03991	0.03911	0.03911	0.03711	0.03667	0.03271	0.03472	0.03443	0.03121	0.02307	0.02703	0.03207	0.03864
3860.61	0.03819	0.03647	0.03535	0.03225	0.03226	0.0353	0.0384	0.0395	0.03917	0.03917	0.03728	0.03672	0.03341	0.03401	0.03462	0.03102	0.02317	0.02746	0.03241	0.03796
3859.58	0.03777	0.03592	0.03495	0.0322	0.03236	0.03553	0.03872	0.03938	0.03894	0.03894	0.03721	0.03725	0.03307	0.03375	0.0346	0.03105	0.02317	0.02732	0.03259	0.0374
3858.55	0.03707	0.03571	0.03491	0.03251	0.03241	0.03525	0.03883	0.03969	0.03852	0.03852	0.0373	0.03736	0.03248	0.03438	0.03425	0.031	0.02298	0.02671	0.0327	0.03729
3857.52	0.03655	0.03601	0.03509	0.03303	0.03225	0.03423	0.03921	0.04001	0.03796	0.03796	0.03689	0.03685	0.03223	0.03558	0.03412	0.03123	0.02237	0.02626	0.03307	0.03713
3856.49	0.03613	0.03682	0.03448	0.03302	0.03191	0.03341	0.03954	0.03974	0.03736	0.03736	0.03584	0.0367	0.03178	0.03604	0.03393	0.03184	0.02128	0.02628	0.03334	0.03677
3855.47	0.03569	0.03739	0.03274	0.033	0.03156	0.03354	0.03881	0.03932	0.03663	0.03663	0.03533	0.03683	0.03018	0.03537	0.03325	0.03224	0.02053	0.02611	0.03248	0.03654
3854.44	0.03652	0.03877	0.03173	0.03429	0.03196	0.03385	0.03714	0.03994	0.03575	0.03575	0.03594	0.03686	0.02827	0.0349	0.03326	0.03235	0.02046	0.02622	0.03069	0.03693
3853.41	0.03878	0.04105	0.03502	0.03602	0.03376	0.03248	0.03788	0.04085	0.03652	0.03652	0.03657	0.03719	0.02958	0.03604	0.03503	0.03105	0.02107	0.02753	0.03045	0.03815
3852.38	0.03815	0.03909	0.0375	0.03485	0.03417	0.03184	0.04052	0.03941	0.03867	0.03867	0.03555	0.03649	0.03169	0.03657	0.03509	0.02909	0.02148	0.02739	0.03217	0.03829
3851.35	0.03706	0.03695	0.03638	0.03287	0.03366	0.0335	0.04093	0.03901	0.03922	0.03922	0.03574	0.03612	0.03261	0.036	0.03434	0.02968	0.02198	0.02656	0.03289	0.03795
3850.32	0.03628	0.0371	0.03472	0.03162	0.03309	0.03491	0.04005	0.03989	0.03879	0.03879	0.03692	0.0367	0.03301	0.03531	0.03416	0.0313	0.02254	0.02619	0.03278	0.03794
3849.29	0.03594	0.03807	0.03363	0.03116	0.03287	0.03552	0.0392	0.04056	0.03801	0.03801	0.03756	0.03746	0.03252	0.03499	0.03441	0.03163	0.02265	0.02618	0.03275	0.03811
3848.26	0.03644	0.03845	0.03349	0.03099	0.03322	0.03556	0.03878	0.04025	0.03743	0.03743	0.03723	0.0379	0.03213	0.03487	0.03493	0.03083	0.02268	0.02614	0.03275	0.03816
3847.23	0.03688	0.03744	0.034	0.03119	0.03328	0.03515	0.03858	0.03944	0.03741	0.03741	0.03665	0.03772	0.03228	0.03471	0.03542	0.03049	0.02307	0.0257	0.03223	0.03791
3846.2	0.03687	0.03557	0.03447	0.03166	0.0327	0.03465	0.03876	0.03874	0.03734	0.03734	0.03625	0.03713	0.03248	0.03472	0.03567	0.0307	0.02314	0.02516	0.03152	0.03751
3845.17	0.0369	0.03443	0.03449	0.03159	0.03216	0.03425	0.03919	0.03818	0.03699	0.03699	0.03583	0.0368	0.03267	0.0348	0.03536	0.03084	0.02236	0.02496	0.03136	0.03731
3844.14	0.03694	0.03498	0.03445	0.0313	0.03228	0.03392	0.03929	0.03841	0.03684	0.03684	0.03561	0.03745	0.03267	0.03496	0.03469	0.03101	0.0219	0.02545	0.03195	0.03723
3843.11	0.0367	0.03618	0.03506	0.03164	0.03268	0.03377	0.03903	0.03953	0.03717	0.03717	0.03619	0.03828	0.03274	0.03497	0.03428	0.03096	0.02272	0.0259	0.03248	0.03702
3842.09	0.03603	0.0365	0.03543	0.03176	0.03257	0.03383	0.0392	0.03978	0.03721	0.03721	0.03721	0.03759	0.03361	0.03441	0.03396	0.03038	0.02343	0.02571	0.03224	0.03685
3841.06	0.03535	0.03687	0.03502	0.03143	0.03221	0.03432	0.03995	0.03929	0.03673	0.03673	0.03826	0.03629	0.0346	0.03387	0.03365	0.03034	0.02356	0.02538	0.0322	0.03685
3840.03	0.03564	0.03764	0.0348	0.0316	0.03152	0.03528	0.04017	0.03919	0.03653	0.03653	0.03873	0.03628	0.03461	0.03415	0.03373	0.03147	0.0233	0.02494	0.03236	0.03729
3839	0.03609	0.03729	0.03487	0.03232	0.03048	0.03564	0.03958	0.03901	0.03725	0.03725	0.0382	0.03694	0.03413	0.03471	0.03381	0.03261	0.02285	0.02481	0.03149	0.03793
3837.97	0.0357	0.037	0.03411	0.03313	0.03043	0.03491	0.0394	0.03878	0.0389	0.0389	0.0379	0.03721	0.03395	0.03491	0.03405	0.03278	0.02335	0.02527	0.0309	0.03865
3836.94	0.03581	0.03765	0.03305	0.03309	0.03157	0.03399	0.0395	0.03887	0.03935	0.03935	0.0379	0.03702	0.03355	0.03446	0.03469	0.03168	0.02471	0.02592	0.03194	0.03913
3835.91	0.03645	0.0377	0.03291	0.03202	0.03188	0.03395	0.03943	0.03852	0.03819	0.03819	0.03726	0.03616	0.0328	0.03392	0.0348	0.03071	0.02477	0.02621	0.03266	0.03877
3834.88	0.0368	0.03775	0.03386	0.03137	0.03141	0.03453	0.03937	0.03843	0.03773	0.03773	0.03643	0.03564	0.03213	0.03395	0.03466	0.03052	0.02371	0.02637	0.03247	0.0383
3833.85	0.03655	0.03769	0.03489	0.03159	0.03085	0.0347	0.039	0.03873	0.03785	0.03785	0.03588	0.0361	0.03183	0.03407	0.03526	0.03052	0.02285	0.02642	0.03187	0.03824
3832.82	0.03613	0.03716	0.03501	0.03153	0.03042	0.03447	0.03866	0.03866	0.03696	0.03696	0.03553	0.03628	0.03179	0.03422	0.03621	0.03034	0.02291	0.02627	0.03185	0.03783
3831.79	0.03616	0.03664	0.03483	0.03152	0.0302	0.03461	0.0388	0.03866	0.03581	0.03581	0.03545	0.03616	0.03222	0.03493	0.03635	0.03056	0.02321	0.02602	0.03246	0.037
3830.76	0.03626	0.03633	0.03427	0.0322	0.03062	0.03437	0.03893	0.03868	0.0363	0.0363	0.03566	0.03675	0.03261	0.03522	0.0353	0.03089	0.02295	0.02566	0.03281	0.03682
3829.73	0.03631	0.03626	0.03351	0.03246	0.03155	0.0338	0.03885	0.03842	0.03705	0.03705	0.03581	0.0374	0.03203	0.03458	0.0348	0.0308	0.02279	0.02539	0.03266	0.03693
3828.71	0.03687	0.03657	0.03304	0.03218	0.0324	0.03362	0.03882	0.03824	0.0367	0.0367	0.03578	0.03741	0.0312	0.03396	0.03493	0.03073	0.02252	0.0255	0.03238	0.03675
3827.68	0.03706	0.03705	0.03282	0.03184	0.0325	0.03364	0.03867	0.03808	0.03607	0.03607	0.03566	0.03711	0.03107	0.03389	0.03448	0.03086	0.0217	0.02569	0.03218	0.03663
3826.65	0.03659	0.03751	0.03281	0.03165	0.03234	0.03407	0.03861	0.03822	0.03611	0.03611	0.03586	0.03698	0.03199	0.03437	0.03371	0.0308	0.02156	0.02591	0.03217	0.03695
3825.62	0.03653	0.03774	0.03279	0.03163	0.03275	0.03469	0.03863	0.03914	0.03685	0.03685	0.0363	0.03667	0.03284	0.03476	0.03353	0.03031	0.02238	0.02636	0.03205	0.03746
3824.59	0.03637	0.03741	0.03268	0.03167	0.03256	0.0347	0.03845	0.0401	0.03742	0.03742	0.03655	0.03589	0.03263	0.03464	0.03346	0.0301	0.02271	0.02627	0.03181	0.03751
3823.56	0.03604	0.03697	0.03282	0.03148	0.03172	0.03441	0.03842	0.04	0.03738	0.03738	0.03671	0.03475	0.03225	0.03428	0.03335	0.03054	0.02252	0.02585	0.03142	0.03695
3822.53	0.03618	0.03709	0.03308	0.03104	0.03143	0.03461	0.03848	0.03873	0.03676	0.03676	0.03703	0.03369	0.0326	0.03397	0.03341	0.0311	0.02207	0.0259	0.0305	0.03607
3821.5	0.03709	0.03783	0.03306	0.03141	0.03185	0.03539	0.03815	0.03761	0.03592	0.03592	0.03777	0.03419	0.03353	0.03369	0.03317	0.03129	0.02114	0.02615	0.02947	0.03554
3820.47	0.03799	0.03752	0.03287	0.03218	0.0315	0.03498	0.03831	0.03775	0.03735	0.03735	0.03764	0.03635	0.03377	0.03408	0.0323	0.03098	0.02106	0.02548	0.03106	0.03632
3819.44	0.03758	0.03633	0.03267	0.03164	0.03104	0.0342	0.03914	0.03762	0.03932	0.03932	0.03665	0.03699	0.03348	0.03446	0.0329	0.03056	0.02168	0.02516	0.03271	0.03715
3818.41	0.03693	0.03568	0.0327	0.03146	0.03122	0.03442	0.03931	0.03757	0.03943	0.03943	0.03649	0.03666	0.03331	0.0345	0.03388	0.03014	0.0218	0.02573	0.03236	0.03744
3817.38	0.03663	0.03514	0.03281	0.0314	0.03129	0.03482	0.03874	0.03777	0.03851	0.03851	0.03667	0.03591	0.03284	0.03461	0.03392	0.02964	0.02171	0.02625	0.03138	0.03745
3816.35	0.03718	0.03521	0.033	0.03099	0.03146	0.0344	0.03772	0.03833	0.03752	0.03752	0.03627	0.03548	0.03246	0.03471	0.03367	0.02952	0.02149	0.02605	0.0312	0.03735
3815.33	0.03756	0.03651	0.03382	0.03119	0.03217	0.03302	0.03747	0.03962	0.03739	0.03739	0.03548	0.03644	0.03233	0.03468	0.03365	0.03043	0.0217	0.02545	0.03228	0.03727
3814.3	0.03675	0.03686	0.03426	0.03148	0.03182	0.03282	0.03851	0.03969	0.0376	0.0376	0.03561	0.03699	0.03203	0.0342	0.03308	0.03118	0.02209	0.02513	0.03239	0.0373
3813.27	0.03615	0.03665	0.03403	0.03156	0.0308	0.03362	0.03941	0.0389	0.03741	0.03741	0.03625	0.03659	0.032	0.0338	0.03295	0.03141	0.0222	0.02505	0.03202	0.0376
3812.24	0.03614	0.03638	0.03327	0.03173	0.03043	0.0341	0.03944	0.03852	0.037	0.037	0.03677	0.03603	0.03187	0.03414	0.03367	0.0313	0.0224	0.02563	0.03217	0.03804
3811.21	0.03644	0.03599	0.03219	0.03152	0.03112	0.03378	0.03908	0.0389	0.03702	0.03702	0.0367	0.03591	0.03129	0.03493	0.03458	0.03106	0.02254	0.02633	0.03263	0.03814
3810.18	0.03678	0.03589	0.03166	0.03113	0.03196	0.03362	0.03897	0.03919	0.03726	0.03726	0.03642	0.03629	0.03086	0.03556	0.03519	0.03125	0.02233	0.02624	0.03297	0.03765
3809.15	0.03712	0.03592	0.03216	0.03134	0.03222	0.03367	0.03878	0.03893	0.03689	0.03689	0.03617	0.03652	0.03073	0.03559	0.03472	0.03168	0.02211	0.0256	0.0328	0.03683
3808.12	0.03741	0.03561	0.03303	0.03151	0.0315	0.03347	0.03834	0.03838	0.03609	0.03609	0.0356	0.03611	0.03066	0.03457	0.03339	0.03138	0.02215	0.02526	0.0321	0.03623
3807.09	0.03786	0.03538	0.03357	0.03122	0.03012	0.0337	0.03794	0.03797	0.03578	0.03578	0.0354	0.03627	0.0315	0.03296	0.03284	0.03015	0.02264	0.0258	0.03208	0.0365
3806.06	0.03777	0.03564	0.03357	0.03148	0.03068	0.03428	0.03781	0.03845	0.03642	0.03642	0.03592	0.03723	0.03277	0.0331	0.03371	0.02941	0.02384	0.02645	0.03289	0.03736
3805.03	0.03711	0.03546	0.03332	0.0319	0.03161	0.03431	0.03758	0.03897	0.03701	0.03701	0.03558	0.03721	0.0328	0.03404	0.03449	0.02948	0.02432	0.02625	0.03237	0.0376
3804	0.0369	0.03509	0.03327	0.0321	0.03119	0.03416	0.03724	0.03898	0.03764	0.03764	0.0351	0.03701	0.03246	0.03427	0.03469	0.02941	0.02361	0.02579	0.03111	0.03773
3802.98	0.03683	0.03493	0.03357	0.03233	0.03049	0.03384	0.03732	0.03892	0.03819	0.03819	0.0352	0.03732	0.03208	0.03422	0.03422	0.02897	0.02209	0.02531	0.03064	0.03785
3801.95	0.03672	0.03492	0.03387	0.03261	0.02989	0.03361	0.03839	0.0397	0.03818	0.03818	0.03543	0.03791	0.03194	0.03456	0.03352	0.02883	0.02001	0.02505	0.03163	0.03743
3800.92	0.03771	0.03563	0.03369	0.0324	0.02968	0.03405	0.03987	0.04059	0.03778	0.03778	0.0358	0.03749	0.03284	0.03515	0.03344	0.02957	0.01925	0.02557	0.03236	0.03708
3799.89	0.03813	0.03613	0.03297	0.03189	0.03059	0.0342	0.04005	0.03966	0.03758	0.03758	0.03628	0.0365	0.03301	0.03514	0.03352	0.02981	0.02075	0.026	0.03206	0.03726
3798.86	0.03736	0.03601	0.0322	0.03179	0.03107	0.03369	0.03951	0.03848	0.03762	0.03762	0.03623	0.0359	0.03256	0.03484	0.03362	0.02971	0.02194	0.02602	0.03196	0.03725
3797.83	0.03655	0.0359	0.03153	0.03183	0.03072	0.03281	0.03883	0.03842	0.03756	0.03756	0.03594	0.03576	0.03238	0.03444	0.03412	0.02973	0.02243	0.02577	0.03163	0.03705
3796.8	0.03634	0.0363	0.03173	0.03163	0.03029	0.03225	0.03844	0.03951	0.03746	0.03746	0.0362	0.03644	0.03224	0.03407	0.0346	0.02986	0.02244	0.02539	0.03131	0.03658
3795.77	0.03667	0.03669	0.03357	0.0318	0.03079	0.03278	0.03859	0.03997	0.03731	0.03731	0.0365	0.03736	0.03191	0.03407	0.03453	0.0301	0.02269	0.02519	0.03172	0.03616
3794.74	0.03684	0.03642	0.03465	0.03217	0.03136	0.03336	0.03849	0.03939	0.03666	0.03666	0.03593	0.0375	0.03158	0.03428	0.03451	0.03024	0.0233	0.025	0.03196	0.03617
3793.71	0.03666	0.03619	0.03415	0.03199	0.03107	0.03357	0.03793	0.03899	0.03611	0.03611	0.03526	0.03675	0.03133	0.03436	0.03476	0.03014	0.02332	0.0253	0.03178	0.03649
3792.68	0.03648	0.03603	0.0334	0.03163	0.03085	0.03384	0.03763	0.03915	0.03633	0.03633	0.03489	0.03554	0.03123	0.03451	0.03471	0.03002	0.0227	0.02588	0.03139	0.03707
3791.65	0.03646	0.03584	0.03313	0.03165	0.0314	0.03379	0.03799	0.03953	0.03695	0.03695	0.03495	0.03493	0.03107	0.03477	0.03448	0.03004	0.02235	0.02579	0.03114	0.03733
3790.62	0.03629	0.03589	0.03324	0.03169	0.03189	0.03325	0.03843	0.03962	0.03713	0.03713	0.03563	0.03488	0.03074	0.03443	0.03476	0.03001	0.02252	0.02533	0.03136	0.03709
3789.6	0.03619	0.03601	0.03336	0.03118	0.03191	0.03293	0.03842	0.0392	0.03692	0.03692	0.03653	0.03476	0.03068	0.03347	0.03519	0.02999	0.02271	0.02503	0.03178	0.03696
3788.57	0.03631	0.03613	0.03316	0.0307	0.03193	0.033	0.03811	0.03854	0.03701	0.03701	0.03695	0.03487	0.03095	0.03315	0.03504	0.03023	0.02314	0.02506	0.03205	0.03679
3787.54	0.03616	0.03589	0.03299	0.03084	0.03198	0.03304	0.03781	0.03799	0.03708	0.03708	0.03691	0.03495	0.03118	0.03365	0.03441	0.03079	0.02332	0.0253	0.03203	0.03654
3786.51	0.03595	0.03511	0.03318	0.03102	0.03187	0.03279	0.03788	0.03795	0.03663	0.03663	0.03681	0.03469	0.03149	0.03393	0.03381	0.03136	0.02265	0.02547	0.03199	0.03666
3785.48	0.03605	0.03466	0.03343	0.03115	0.03195	0.03253	0.03798	0.03834	0.03598	0.03598	0.03674	0.03464	0.03198	0.03359	0.03349	0.03128	0.02214	0.02559	0.03209	0.0372
3784.45	0.03648	0.03504	0.03329	0.0315	0.03202	0.03258	0.03765	0.03829	0.03575	0.03575	0.03669	0.03493	0.03214	0.03351	0.03347	0.03054	0.0224	0.0256	0.03201	0.03755
3783.42	0.03681	0.0353	0.03301	0.03164	0.03175	0.03277	0.0375	0.03785	0.03608	0.03608	0.03652	0.03529	0.03194	0.03379	0.03343	0.02986	0.0227	0.02543	0.03159	0.03737
3782.39	0.03653	0.03501	0.0331	0.03179	0.0315	0.03291	0.03772	0.03778	0.03665	0.03665	0.03589	0.03561	0.03137	0.03376	0.0331	0.02969	0.02264	0.02525	0.03128	0.03696
3781.36	0.03594	0.03469	0.033	0.03219	0.0314	0.03297	0.03814	0.03783	0.03706	0.03706	0.03502	0.03554	0.03043	0.03356	0.03287	0.02972	0.02272	0.02529	0.03086	0.03628
3780.33	0.03552	0.03479	0.03255	0.03234	0.03148	0.03299	0.03877	0.03779	0.03707	0.03707	0.03474	0.03499	0.03021	0.03351	0.03265	0.02942	0.02312	0.02531	0.03032	0.03579
3779.3	0.03608	0.03536	0.03266	0.03182	0.03186	0.0332	0.03945	0.03818	0.03725	0.03725	0.03537	0.03468	0.03125	0.03394	0.03242	0.02884	0.02337	0.02504	0.03079	0.0362
3778.27	0.03685	0.0356	0.03317	0.03088	0.03198	0.03354	0.0394	0.03857	0.03714	0.03714	0.03583	0.03496	0.03173	0.03453	0.03287	0.02893	0.0232	0.02486	0.03166	0.03697
3777.24	0.03686	0.03532	0.03325	0.03055	0.03152	0.03326	0.03871	0.0387	0.03625	0.03625	0.03552	0.03523	0.0314	0.03432	0.03344	0.02967	0.02296	0.02473	0.03153	0.03728
3776.22	0.03685	0.03516	0.03299	0.03102	0.03095	0.03273	0.03815	0.03854	0.03569	0.03569	0.03513	0.0352	0.03115	0.0336	0.03383	0.03007	0.02246	0.02471	0.03109	0.03709
3775.19	0.03686	0.03533	0.03262	0.03137	0.03074	0.03269	0.03808	0.03772	0.03582	0.03582	0.03524	0.03503	0.03066	0.03339	0.03425	0.02976	0.02152	0.025	0.03121	0.03678
3774.16	0.03657	0.03566	0.0324	0.03122	0.03092	0.033	0.03807	0.03694	0.03615	0.03615	0.03562	0.03512	0.03	0.03353	0.03461	0.02957	0.02117	0.02531	0.03121	0.03653
3773.13	0.03625	0.03596	0.03254	0.03127	0.03101	0.03337	0.03764	0.03671	0.03636	0.03636	0.03572	0.03506	0.03009	0.03374	0.03464	0.03012	0.0214	0.02537	0.03088	0.03654
3772.1	0.03587	0.03585	0.0328	0.03155	0.03057	0.03345	0.03713	0.03668	0.03636	0.03636	0.0355	0.03483	0.0307	0.03417	0.03411	0.03083	0.0212	0.02538	0.03109	0.03671
3771.07	0.03558	0.03501	0.03225	0.03124	0.03011	0.0329	0.03692	0.03699	0.03626	0.03626	0.03528	0.03493	0.03111	0.03395	0.03305	0.03089	0.02077	0.02583	0.03096	0.03625
3770.04	0.036	0.03443	0.03132	0.03055	0.03029	0.0324	0.03735	0.03812	0.03644	0.03644	0.03552	0.0351	0.03143	0.03322	0.03215	0.03037	0.0207	0.0265	0.03	0.03583
3769.01	0.03628	0.03557	0.03168	0.03087	0.0308	0.03292	0.03859	0.03897	0.03702	0.03702	0.03598	0.03555	0.0315	0.03345	0.03279	0.03047	0.02123	0.02591	0.02996	0.03673
3767.98	0.03572	0.03632	0.03196	0.03134	0.0312	0.0332	0.0391	0.03851	0.03722	0.03722	0.03613	0.03598	0.03125	0.03397	0.03378	0.0311	0.0218	0.02483	0.03058	0.03745
3766.95	0.03532	0.0358	0.03165	0.03114	0.03151	0.03287	0.03836	0.03793	0.03691	0.03691	0.03626	0.03588	0.03124	0.034	0.03373	0.03094	0.02213	0.02457	0.03081	0.03768
3765.92	0.0357	0.03529	0.03164	0.03089	0.03136	0.033	0.03747	0.03805	0.03654	0.03654	0.03618	0.03586	0.03144	0.03384	0.03311	0.02974	0.02219	0.02501	0.03123	0.03764
3764.89	0.03626	0.03537	0.03189	0.03107	0.03095	0.03375	0.03774	0.03819	0.03625	0.03625	0.0357	0.03611	0.03148	0.03391	0.03326	0.02887	0.02187	0.02521	0.03186	0.03721
3763.86	0.03617	0.0352	0.03147	0.03127	0.03091	0.03389	0.0382	0.03761	0.036	0.036	0.03532	0.03595	0.03148	0.03408	0.03372	0.0291	0.02134	0.02458	0.03158	0.03716
3762.84	0.0361	0.03519	0.03099	0.0313	0.03104	0.03318	0.03809	0.03728	0.03582	0.03582	0.03517	0.03592	0.0315	0.03419	0.03353	0.02949	0.02081	0.02384	0.03075	0.03752
3761.81	0.03596	0.03543	0.03128	0.03113	0.03134	0.03245	0.03789	0.03752	0.03556	0.03556	0.03507	0.03615	0.03126	0.03412	0.03308	0.02961	0.02083	0.0239	0.03018	0.03771
3760.78	0.0356	0.03523	0.03196	0.03088	0.0317	0.03267	0.03778	0.03775	0.03554	0.03554	0.0349	0.03592	0.03054	0.03361	0.03287	0.02954	0.02155	0.02463	0.0302	0.03749
3759.75	0.03572	0.03484	0.03267	0.03126	0.03207	0.03349	0.03755	0.03786	0.03594	0.03594	0.03516	0.03577	0.03011	0.033	0.03337	0.02938	0.02237	0.02494	0.03078	0.03711
3758.72	0.03576	0.03531	0.03303	0.03209	0.03215	0.03375	0.03769	0.03776	0.03599	0.03599	0.03582	0.03578	0.03009	0.033	0.03421	0.02931	0.02246	0.02453	0.03147	0.03695
3757.69	0.03532	0.03601	0.03302	0.0319	0.03132	0.03374	0.03795	0.03716	0.03564	0.03564	0.03586	0.03485	0.02943	0.03333	0.03399	0.02893	0.022	0.0248	0.0318	0.03693
3756.66	0.03535	0.03593	0.0331	0.03069	0.03042	0.0337	0.03782	0.0366	0.03537	0.03537	0.03541	0.03388	0.02944	0.03382	0.0331	0.02849	0.02173	0.0257	0.03178	0.03643
3755.63	0.03571	0.03531	0.0333	0.02975	0.03036	0.0331	0.0373	0.03665	0.03527	0.03527	0.03558	0.03375	0.03073	0.03361	0.03281	0.02893	0.02178	0.02581	0.03129	0.03559
3754.6	0.03555	0.03511	0.03346	0.02963	0.03051	0.03191	0.03685	0.0366	0.03519	0.03519	0.03587	0.03378	0.03143	0.03242	0.03296	0.0296	0.02168	0.02504	0.0304	0.03505
3753.57	0.03517	0.03533	0.0336	0.02933	0.03042	0.03067	0.0371	0.0358	0.03499	0.03499	0.03476	0.03374	0.03126	0.03124	0.03291	0.02999	0.02136	0.02436	0.0295	0.03486
3752.54	0.03627	0.0361	0.03406	0.0292	0.03024	0.03047	0.03781	0.03509	0.03485	0.03485	0.03232	0.03411	0.03078	0.03014	0.03312	0.03042	0.02107	0.02464	0.02888	0.03511
3751.51	0.03809	0.03673	0.03467	0.0301	0.03053	0.03234	0.03707	0.03582	0.03551	0.03551	0.03158	0.03502	0.02985	0.02925	0.03348	0.03045	0.02138	0.02577	0.02854	0.03517
3750.48	0.03744	0.03638	0.03475	0.0306	0.03066	0.03367	0.03569	0.03613	0.03569	0.03569	0.03316	0.03596	0.02905	0.02911	0.03332	0.03022	0.02154	0.0256	0.02916	0.03445
3749.46	0.037	0.03595	0.03394	0.03171	0.03068	0.03428	0.03612	0.03549	0.03448	0.03448	0.03468	0.03604	0.02967	0.02982	0.03331	0.03048	0.02112	0.02472	0.03191	0.03451
3748.43	0.03714	0.03585	0.03172	0.03219	0.0314	0.03442	0.03723	0.03571	0.03393	0.03393	0.03529	0.03535	0.03074	0.03095	0.03348	0.03025	0.02124	0.02424	0.03373	0.03565
3747.4	0.03636	0.0359	0.03061	0.03071	0.03169	0.03351	0.03739	0.03631	0.03445	0.03445	0.03534	0.03549	0.03072	0.03143	0.03323	0.02957	0.02192	0.02419	0.0321	0.0358
3746.37	0.03563	0.0355	0.0311	0.02936	0.03145	0.03223	0.03722	0.03623	0.03469	0.03469	0.03508	0.03558	0.03038	0.03167	0.03247	0.02909	0.02288	0.02431	0.02982	0.03481
3745.34	0.03575	0.03503	0.0326	0.0295	0.0312	0.03071	0.03737	0.03601	0.03478	0.03478	0.03419	0.03465	0.02974	0.03155	0.03125	0.02805	0.02369	0.02435	0.02852	0.03381
3744.31	0.03718	0.03616	0.03467	0.03122	0.03157	0.03009	0.03903	0.03665	0.03504	0.03504	0.03488	0.03368	0.03004	0.03192	0.03111	0.02613	0.02353	0.02501	0.02988	0.03608
3743.28	0.03707	0.03626	0.03386	0.03071	0.03133	0.03139	0.03827	0.03664	0.03485	0.03485	0.0365	0.03404	0.03065	0.03361	0.03316	0.02702	0.02243	0.02538	0.03153	0.03757
3742.25	0.03611	0.03507	0.03255	0.02972	0.03	0.03203	0.03661	0.0364	0.03483	0.03483	0.03592	0.03412	0.02972	0.03403	0.0338	0.02805	0.02081	0.02481	0.03229	0.03654
3741.22	0.03549	0.03422	0.03261	0.02944	0.02895	0.03232	0.03626	0.03684	0.0354	0.0354	0.0353	0.03427	0.02902	0.03339	0.03344	0.02824	0.01932	0.02433	0.0332	0.03614
3740.19	0.03504	0.03383	0.03333	0.02959	0.02928	0.03262	0.03672	0.03744	0.03578	0.03578	0.03514	0.03426	0.02949	0.03285	0.03313	0.02811	0.01935	0.02421	0.0329	0.03639
3739.16	0.03452	0.03376	0.03277	0.03021	0.02945	0.03257	0.03652	0.03754	0.03515	0.03515	0.03478	0.03429	0.02992	0.03259	0.03311	0.02813	0.0202	0.02436	0.03156	0.03605
3738.13	0.03414	0.03417	0.03131	0.03098	0.02847	0.03165	0.03577	0.03726	0.03427	0.03427	0.03469	0.03488	0.02965	0.03115	0.03263	0.02848	0.02056	0.02465	0.03022	0.03529
3737.1	0.03394	0.03491	0.03022	0.03123	0.0283	0.03106	0.03562	0.03667	0.03385	0.03385	0.03514	0.03576	0.02947	0.02807	0.03171	0.02848	0.02023	0.02507	0.02958	0.03511
3736.08	0.03456	0.03563	0.02968	0.03134	0.0301	0.03171	0.03612	0.03563	0.03422	0.03422	0.03577	0.03552	0.03014	0.02588	0.03134	0.02797	0.01995	0.02541	0.0304	0.03634
3735.05	0.03692	0.03634	0.03011	0.03135	0.03192	0.03175	0.03673	0.03528	0.03574	0.03574	0.03608	0.03338	0.03129	0.02811	0.03232	0.0283	0.02111	0.02567	0.0311	0.0385
3734.02	0.03726	0.03618	0.03114	0.03127	0.03175	0.03112	0.03802	0.03591	0.03615	0.03615	0.03539	0.0322	0.03036	0.03101	0.0333	0.02855	0.02223	0.02641	0.03116	0.03869
3732.99	0.0354	0.0354	0.03162	0.03162	0.03087	0.03116	0.0391	0.03607	0.03531	0.03531	0.03491	0.0316	0.02782	0.03129	0.03344	0.02861	0.02171	0.0271	0.03145	0.03788
3731.96	0.03443	0.03529	0.03189	0.03175	0.03044	0.03153	0.03889	0.03695	0.03506	0.03506	0.0356	0.03123	0.02622	0.03134	0.03328	0.02992	0.021	0.02677	0.03115	0.03746
3730.93	0.03459	0.03538	0.03196	0.03127	0.03061	0.03164	0.0376	0.03793	0.03537	0.03537	0.0362	0.03216	0.02765	0.03183	0.03278	0.0309	0.0213	0.0254	0.03064	0.03666
3729.9	0.03458	0.03464	0.03202	0.03106	0.03044	0.0317	0.03665	0.03739	0.03538	0.03538	0.03593	0.03328	0.02981	0.03233	0.03231	0.03071	0.02144	0.02444	0.03075	0.03581
3728.87	0.03454	0.0344	0.03222	0.03097	0.0298	0.0316	0.03653	0.0367	0.03512	0.03512	0.03531	0.03424	0.03095	0.03278	0.03209	0.03023	0.02136	0.0241	0.03088	0.03521
3727.84	0.03441	0.03512	0.03215	0.03097	0.02941	0.03121	0.03717	0.03669	0.03463	0.03463	0.03449	0.03492	0.03092	0.0328	0.03219	0.02943	0.02205	0.02423	0.03102	0.03454
3726.81	0.03437	0.03554	0.03155	0.03153	0.0294	0.03114	0.03806	0.03718	0.03439	0.03439	0.03391	0.03507	0.03024	0.03242	0.03244	0.02877	0.02302	0.02457	0.03111	0.03463
3725.78	0.03475	0.03545	0.0309	0.03131	0.02919	0.03129	0.03868	0.03762	0.03484	0.03484	0.03401	0.0352	0.03	0.03214	0.03238	0.02878	0.02225	0.02434	0.03077	0.03563
3724.75	0.0352	0.03569	0.03099	0.03014	0.02914	0.03134	0.0383	0.03675	0.03527	0.03527	0.03408	0.03543	0.03048	0.03228	0.0323	0.02918	0.02083	0.0233	0.03077	0.036
3723.72	0.03511	0.03534	0.03139	0.02927	0.02903	0.03155	0.03722	0.03565	0.03508	0.03508	0.03393	0.0353	0.0306	0.03254	0.0321	0.02929	0.02077	0.02286	0.03057	0.03553
3722.7	0.03469	0.03442	0.03185	0.02857	0.02854	0.03201	0.03666	0.03627	0.03457	0.03457	0.03426	0.0348	0.03017	0.0329	0.03144	0.02886	0.02134	0.02357	0.02972	0.03495
3721.67	0.03502	0.03466	0.0323	0.0287	0.0287	0.03243	0.0372	0.03733	0.03413	0.03413	0.03463	0.03431	0.02988	0.03305	0.03112	0.02879	0.02175	0.02398	0.02984	0.0353
3720.64	0.03525	0.03479	0.03213	0.02967	0.02932	0.03213	0.03729	0.03707	0.03371	0.03371	0.03404	0.03443	0.02981	0.03247	0.03156	0.02941	0.02198	0.02364	0.03062	0.03565
3719.61	0.03469	0.03402	0.03167	0.03017	0.02943	0.03189	0.03663	0.03694	0.03341	0.03341	0.03338	0.03481	0.02971	0.03194	0.03204	0.02987	0.02158	0.02376	0.03088	0.03503
3718.58	0.03432	0.03429	0.03127	0.03006	0.02964	0.03232	0.03644	0.03694	0.0334	0.0334	0.0332	0.03496	0.02922	0.03233	0.03248	0.03001	0.02084	0.02422	0.03122	0.03445
3717.55	0.03485	0.03518	0.03112	0.03011	0.03051	0.03249	0.03675	0.03636	0.03369	0.03369	0.03316	0.03477	0.02847	0.03313	0.03286	0.02993	0.0208	0.02427	0.03141	0.03493
3716.52	0.03544	0.03485	0.0314	0.03034	0.03079	0.03209	0.03675	0.03617	0.03438	0.03438	0.03358	0.03425	0.02844	0.03328	0.03283	0.02968	0.02096	0.0243	0.03083	0.03574
3715.49	0.03546	0.03392	0.03173	0.0304	0.03031	0.03172	0.03661	0.03672	0.03535	0.03535	0.0345	0.03391	0.02948	0.03298	0.03243	0.02956	0.02075	0.02445	0.02986	0.03593
3714.46	0.03537	0.03365	0.0314	0.03009	0.03023	0.03155	0.03653	0.0369	0.03546	0.03546	0.03491	0.03443	0.03044	0.03246	0.03224	0.02969	0.02078	0.02456	0.0291	0.03504
3713.43	0.03605	0.03394	0.03049	0.02905	0.03058	0.03151	0.03645	0.03619	0.03415	0.03415	0.03446	0.03536	0.03015	0.03188	0.03249	0.03017	0.02093	0.02474	0.0288	0.03365
3712.4	0.03753	0.03433	0.03012	0.02778	0.03096	0.03195	0.0363	0.03586	0.03289	0.03289	0.03376	0.03595	0.02961	0.03187	0.03241	0.03095	0.02039	0.02512	0.02947	0.03277
3711.37	0.0374	0.03469	0.03097	0.02886	0.03073	0.03265	0.03588	0.03718	0.03375	0.03375	0.03315	0.03549	0.03016	0.0321	0.03206	0.03074	0.02038	0.0253	0.03074	0.03332
3710.35	0.03633	0.03495	0.03105	0.03078	0.02979	0.03275	0.03589	0.03786	0.03529	0.03529	0.03237	0.03488	0.03041	0.03184	0.03251	0.0294	0.02096	0.02446	0.03078	0.03459
3709.32	0.03662	0.03495	0.03022	0.03119	0.02959	0.03282	0.03654	0.03729	0.03626	0.03626	0.0322	0.03501	0.03033	0.032	0.03294	0.02823	0.0207	0.02378	0.03086	0.03534
3708.29	0.03639	0.0345	0.03014	0.03019	0.03041	0.03319	0.03718	0.0368	0.036	0.036	0.03315	0.03462	0.03016	0.03203	0.03263	0.0282	0.0206	0.02422	0.0311	0.03517
3707.26	0.03514	0.03424	0.03064	0.02934	0.03095	0.03309	0.0374	0.03709	0.0349	0.0349	0.03394	0.03382	0.02935	0.03171	0.03253	0.02846	0.02102	0.02437	0.03084	0.03507
3706.23	0.03458	0.03448	0.03112	0.02967	0.03076	0.03206	0.03704	0.03737	0.034	0.034	0.03466	0.03382	0.02847	0.03185	0.03278	0.02881	0.02112	0.02379	0.03037	0.03527
3705.2	0.03493	0.03457	0.03174	0.03035	0.02996	0.03138	0.03626	0.03684	0.03416	0.03416	0.03529	0.03415	0.02841	0.03213	0.03263	0.0293	0.02091	0.0235	0.02982	0.03532
3704.17	0.03507	0.03389	0.03212	0.03012	0.02939	0.03167	0.0359	0.03592	0.03511	0.03511	0.03488	0.03388	0.02894	0.03209	0.03224	0.02903	0.02059	0.02402	0.02976	0.0353
3703.14	0.03443	0.03294	0.03177	0.02941	0.02976	0.03175	0.03607	0.03528	0.03571	0.03571	0.03412	0.03346	0.02906	0.03204	0.03204	0.02863	0.02017	0.02458	0.03017	0.03535
3702.11	0.03376	0.03287	0.03132	0.02866	0.0307	0.03157	0.03608	0.03527	0.03585	0.03585	0.03428	0.03386	0.0288	0.03256	0.03224	0.02894	0.02029	0.02398	0.0308	0.03563
3701.08	0.03427	0.03415	0.03152	0.02839	0.03097	0.03167	0.03596	0.03608	0.03596	0.03596	0.03472	0.0346	0.02897	0.03305	0.03258	0.0292	0.02123	0.02248	0.03152	0.03616
3700.05	0.03497	0.03505	0.03147	0.02883	0.03045	0.03163	0.03608	0.03692	0.03611	0.03611	0.03405	0.03447	0.02909	0.03243	0.03237	0.02904	0.02188	0.02252	0.03114	0.03604
3699.02	0.03509	0.03519	0.03121	0.0291	0.03009	0.03122	0.0362	0.03709	0.0359	0.0359	0.03309	0.03419	0.02894	0.03168	0.03215	0.02869	0.02206	0.02373	0.03028	0.03529
3697.99	0.03501	0.03483	0.03155	0.02954	0.0301	0.03054	0.03634	0.03648	0.03486	0.03486	0.03274	0.03396	0.02887	0.03133	0.0325	0.02857	0.022	0.02446	0.03028	0.03457
3696.97	0.03507	0.03369	0.03224	0.03028	0.03037	0.03012	0.03626	0.03632	0.03401	0.03401	0.03324	0.03331	0.02893	0.0311	0.033	0.02901	0.02198	0.02447	0.03077	0.03434
3695.94	0.03519	0.03255	0.03249	0.03068	0.0305	0.03048	0.03624	0.03721	0.03432	0.03432	0.03425	0.03276	0.02944	0.03123	0.03307	0.0293	0.02198	0.02443	0.03069	0.03457
3694.91	0.03497	0.0327	0.03227	0.03079	0.03039	0.03124	0.03661	0.03767	0.03479	0.03479	0.03444	0.03302	0.03029	0.03181	0.03286	0.02904	0.02192	0.0239	0.03028	0.03451
3693.88	0.03457	0.03372	0.03205	0.0304	0.03032	0.03134	0.0362	0.03743	0.03482	0.03482	0.03371	0.03375	0.03068	0.03245	0.03272	0.02844	0.02187	0.023	0.03023	0.03391
3692.85	0.03438	0.03424	0.03192	0.02936	0.02983	0.03091	0.03469	0.03702	0.03456	0.03456	0.0336	0.03414	0.03013	0.03263	0.03282	0.02772	0.02169	0.02274	0.02993	0.03325
3691.82	0.03441	0.03415	0.03166	0.02849	0.02906	0.03075	0.03387	0.03625	0.03386	0.03386	0.03466	0.03396	0.02915	0.03142	0.03336	0.02763	0.02122	0.02309	0.02837	0.03321
3690.79	0.03424	0.03407	0.0312	0.02884	0.0291	0.03061	0.03464	0.03589	0.03417	0.03417	0.0351	0.03366	0.02862	0.02991	0.03418	0.02896	0.02104	0.02409	0.02686	0.03475
3689.76	0.03355	0.03415	0.03141	0.02934	0.02973	0.03	0.03535	0.03601	0.036	0.036	0.03362	0.03326	0.02825	0.03037	0.03453	0.02988	0.02181	0.02552	0.02724	0.03641
3688.73	0.03327	0.03511	0.0328	0.02922	0.03034	0.02983	0.03662	0.03571	0.03691	0.03691	0.03322	0.03282	0.02869	0.03123	0.03423	0.02896	0.02261	0.02597	0.02792	0.0364
3687.7	0.03399	0.03606	0.034	0.02981	0.03034	0.03145	0.0382	0.0361	0.03586	0.03586	0.03425	0.03329	0.03042	0.03145	0.03283	0.02793	0.02274	0.02453	0.02846	0.03523
3686.67	0.0343	0.0352	0.03353	0.03052	0.02932	0.03244	0.03785	0.0366	0.0347	0.0347	0.03387	0.03401	0.03065	0.03132	0.03175	0.02846	0.0225	0.02354	0.02875	0.03467
3685.64	0.03409	0.03402	0.03251	0.03052	0.02854	0.03161	0.0372	0.03669	0.03416	0.03416	0.03336	0.03416	0.03009	0.03131	0.03198	0.02936	0.02203	0.02345	0.02837	0.03465
3684.61	0.03401	0.03327	0.03179	0.03012	0.02872	0.03042	0.03707	0.03684	0.03432	0.03432	0.03398	0.03399	0.02945	0.03161	0.03256	0.02961	0.02162	0.02368	0.02827	0.03493
3683.59	0.03422	0.03265	0.03183	0.0298	0.0295	0.03022	0.0369	0.03692	0.03479	0.03479	0.03478	0.03393	0.02909	0.03171	0.03209	0.02908	0.02129	0.02406	0.02925	0.03545
3682.56	0.03446	0.03254	0.03227	0.02974	0.03024	0.03081	0.03636	0.03648	0.03494	0.03494	0.03451	0.03383	0.02959	0.03148	0.03112	0.02872	0.02113	0.02428	0.03009	0.03561
3681.53	0.03439	0.03287	0.03223	0.0296	0.03081	0.0314	0.03605	0.03577	0.03513	0.03513	0.03385	0.03374	0.03051	0.0313	0.03125	0.02878	0.0215	0.02438	0.02963	0.03495
3680.5	0.0342	0.03271	0.03121	0.02943	0.03076	0.032	0.03615	0.03568	0.03569	0.03569	0.03374	0.03412	0.03113	0.03122	0.03253	0.02876	0.02172	0.02441	0.02874	0.0342
3679.47	0.03433	0.03253	0.03041	0.0298	0.03019	0.03226	0.03615	0.03654	0.03621	0.03621	0.03417	0.03472	0.03095	0.0313	0.03366	0.02856	0.02152	0.02435	0.02935	0.03427
3678.44	0.03421	0.03268	0.03099	0.03015	0.02967	0.03152	0.03605	0.03755	0.03598	0.03598	0.03453	0.03455	0.03002	0.03124	0.03354	0.02842	0.02171	0.02423	0.03021	0.03431
3677.41	0.0334	0.03271	0.03136	0.02975	0.02864	0.03108	0.03615	0.03715	0.03474	0.03474	0.03445	0.03365	0.02938	0.03066	0.0323	0.02826	0.02175	0.02414	0.02919	0.0338
3676.38	0.03206	0.03302	0.03046	0.02896	0.02717	0.03156	0.03616	0.03496	0.03314	0.03314	0.03397	0.03301	0.03006	0.02982	0.0297	0.02827	0.02158	0.02478	0.02778	0.03417
3675.35	0.03136	0.03431	0.02911	0.02812	0.02743	0.03207	0.03611	0.03496	0.03309	0.03309	0.03393	0.03397	0.03166	0.02952	0.02787	0.02918	0.02287	0.02686	0.02844	0.03619
3674.32	0.03316	0.03546	0.02994	0.02895	0.02918	0.03191	0.03661	0.03887	0.03475	0.03475	0.03443	0.03552	0.03138	0.03096	0.03055	0.02967	0.02303	0.02695	0.02972	0.0363
3673.29	0.03426	0.03509	0.03038	0.02977	0.02909	0.03164	0.03635	0.03901	0.03529	0.03529	0.03398	0.03559	0.0302	0.03241	0.03202	0.02942	0.02208	0.02553	0.02946	0.03519
3672.26	0.03414	0.03371	0.02972	0.02956	0.02841	0.0316	0.03535	0.03731	0.03536	0.03536	0.03334	0.03496	0.02893	0.0329	0.03234	0.02898	0.02186	0.02442	0.02883	0.03402
3671.23	0.03361	0.03204	0.02896	0.02909	0.02808	0.03184	0.03444	0.03614	0.03574	0.03574	0.03238	0.03425	0.02838	0.03219	0.03278	0.02837	0.02163	0.0235	0.02902	0.03266
3670.21	0.03373	0.03224	0.02969	0.02905	0.02908	0.03139	0.03393	0.03663	0.03602	0.03602	0.03138	0.0346	0.02961	0.03109	0.03363	0.02776	0.02098	0.0225	0.03098	0.03246
3669.18	0.0339	0.03401	0.03093	0.02951	0.03041	0.03036	0.0341	0.03723	0.03547	0.03547	0.03239	0.03534	0.03089	0.03125	0.03404	0.02722	0.02161	0.0221	0.0321	0.03373
3668.15	0.03379	0.03461	0.03093	0.03012	0.03019	0.03065	0.03564	0.03724	0.03552	0.03552	0.03381	0.03484	0.0309	0.03166	0.03349	0.02752	0.02253	0.02268	0.03104	0.03424
3667.12	0.03383	0.03469	0.03089	0.0301	0.02968	0.03129	0.03683	0.03723	0.0355	0.0355	0.03374	0.03405	0.03037	0.03181	0.03239	0.02864	0.02252	0.02329	0.02973	0.03417
3666.09	0.03384	0.03492	0.03137	0.02961	0.02997	0.03121	0.03682	0.03679	0.03523	0.03523	0.03315	0.03339	0.0299	0.03204	0.03157	0.0293	0.02223	0.02362	0.02945	0.03415
3665.06	0.03395	0.03465	0.03195	0.02926	0.03061	0.03088	0.03658	0.03597	0.03536	0.03536	0.03306	0.03282	0.0295	0.03198	0.03152	0.02916	0.02197	0.02402	0.02976	0.03432
3664.03	0.03421	0.03375	0.03221	0.02924	0.03059	0.03075	0.03646	0.03569	0.03534	0.03534	0.03335	0.03284	0.02926	0.03145	0.03211	0.02892	0.02203	0.02413	0.0299	0.03494
3663	0.03469	0.03329	0.03231	0.02904	0.0299	0.03065	0.03617	0.03589	0.03476	0.03476	0.03358	0.03324	0.02969	0.03114	0.03282	0.02912	0.02261	0.02367	0.03006	0.0355
3661.97	0.03525	0.03345	0.03233	0.02876	0.02936	0.03044	0.03579	0.03619	0.03415	0.03415	0.03356	0.03339	0.03007	0.03111	0.03333	0.02952	0.02312	0.02342	0.03046	0.03495
3660.94	0.03515	0.03361	0.032	0.02922	0.02938	0.03033	0.03567	0.03661	0.03392	0.03392	0.03342	0.03351	0.02944	0.03112	0.03316	0.02943	0.02314	0.02366	0.03092	0.03387
3659.91	0.03466	0.03393	0.03156	0.02999	0.02964	0.03032	0.03583	0.03682	0.03421	0.03421	0.03341	0.03397	0.02874	0.03134	0.03244	0.02884	0.02306	0.02376	0.03103	0.03356
3658.88	0.03465	0.03429	0.03109	0.03011	0.02973	0.03037	0.03591	0.03646	0.03452	0.03452	0.03336	0.03417	0.02866	0.03168	0.03185	0.02875	0.02287	0.02385	0.03054	0.03382
3657.85	0.03465	0.03391	0.03049	0.02992	0.02966	0.031	0.03592	0.03549	0.03438	0.03438	0.0331	0.03388	0.0284	0.03191	0.03116	0.02899	0.02234	0.02408	0.02974	0.03366
3656.83	0.03395	0.03358	0.03002	0.02981	0.02988	0.03197	0.03627	0.03464	0.03436	0.03436	0.03325	0.0339	0.02807	0.03203	0.0309	0.02886	0.02202	0.02377	0.02911	0.03296
3655.8	0.03325	0.03451	0.03008	0.02957	0.03059	0.03224	0.0371	0.03557	0.03511	0.03511	0.03391	0.03453	0.02877	0.03239	0.03179	0.02923	0.02236	0.02297	0.02846	0.03259
3654.77	0.03358	0.0353	0.03091	0.02937	0.03063	0.03182	0.03734	0.03699	0.03547	0.03547	0.03383	0.03501	0.0293	0.03266	0.03213	0.02986	0.0225	0.02299	0.02806	0.03326
3653.74	0.03418	0.03532	0.03175	0.02939	0.03016	0.03151	0.03686	0.03728	0.03518	0.03518	0.03353	0.03538	0.02894	0.03228	0.03206	0.02958	0.02274	0.02377	0.02848	0.03467
3652.71	0.03407	0.03472	0.03125	0.02982	0.02998	0.03187	0.03633	0.03747	0.0348	0.0348	0.03361	0.03524	0.02841	0.03156	0.03203	0.02915	0.02325	0.02472	0.02851	0.03568
3651.68	0.0329	0.03383	0.02919	0.03085	0.03018	0.03221	0.03623	0.03845	0.03435	0.03435	0.0337	0.03444	0.02815	0.03099	0.032	0.02937	0.02281	0.02552	0.0276	0.03605
3650.65	0.03149	0.03364	0.02775	0.03233	0.03025	0.03074	0.03675	0.03926	0.03411	0.03411	0.03354	0.03433	0.02856	0.03106	0.03213	0.0296	0.02099	0.02572	0.0271	0.03696
3649.62	0.03139	0.03491	0.02846	0.03267	0.02977	0.02942	0.03753	0.03831	0.03462	0.03462	0.03353	0.03527	0.02904	0.03186	0.03151	0.02928	0.02064	0.02646	0.02727	0.03666
3648.59	0.03249	0.03608	0.02851	0.03191	0.02928	0.03022	0.03801	0.03704	0.03498	0.03498	0.03325	0.03488	0.0285	0.03195	0.03077	0.02869	0.02225	0.02841	0.02702	0.03445
3647.56	0.03376	0.03615	0.02816	0.0317	0.02911	0.03071	0.03811	0.03611	0.03486	0.03486	0.0335	0.03384	0.02809	0.031	0.03102	0.02744	0.02327	0.02821	0.02836	0.03401
3646.53	0.03442	0.03549	0.02948	0.03144	0.02974	0.03088	0.03801	0.03622	0.03501	0.03501	0.03488	0.03372	0.02905	0.03061	0.03188	0.02756	0.02327	0.0256	0.03065	0.03515
3645.5	0.03384	0.03448	0.03065	0.031	0.0303	0.0309	0.03762	0.0366	0.03535	0.03535	0.03532	0.03418	0.02973	0.03135	0.0325	0.02902	0.02261	0.02426	0.03062	0.03551
3644.47	0.03281	0.03365	0.03074	0.03084	0.03042	0.03087	0.03723	0.03645	0.03553	0.03553	0.03499	0.03451	0.02934	0.0319	0.03242	0.0297	0.02241	0.02433	0.02975	0.03576
3643.45	0.03238	0.03288	0.03089	0.03078	0.03074	0.03118	0.0368	0.03653	0.03546	0.03546	0.03471	0.03455	0.0291	0.03195	0.03218	0.02919	0.02325	0.02418	0.02952	0.03628
3642.42	0.03308	0.03209	0.03142	0.03049	0.03092	0.03145	0.03597	0.03686	0.03497	0.03497	0.03463	0.03474	0.0298	0.03196	0.03204	0.02861	0.02416	0.02361	0.02972	0.03636
3641.39	0.0341	0.03191	0.03158	0.03022	0.03033	0.03106	0.03589	0.03678	0.03413	0.03413	0.03489	0.03509	0.03042	0.03205	0.03175	0.02909	0.0243	0.02371	0.02969	0.03584
3640.36	0.03421	0.0321	0.03134	0.03021	0.02956	0.03048	0.03695	0.03632	0.0338	0.0338	0.03496	0.03478	0.02995	0.03222	0.0317	0.0296	0.02424	0.02413	0.02908	0.03489
3639.33	0.03371	0.03235	0.03129	0.02993	0.02932	0.03074	0.03777	0.03574	0.03432	0.03432	0.03458	0.03415	0.0292	0.03231	0.032	0.02965	0.02445	0.02424	0.02858	0.03392
3638.3	0.03364	0.03308	0.03153	0.0292	0.02957	0.03154	0.03808	0.03582	0.03488	0.03488	0.03435	0.03371	0.02907	0.03204	0.0324	0.02989	0.02428	0.02448	0.02889	0.03385
3637.27	0.03408	0.03385	0.03182	0.02857	0.02967	0.03167	0.03826	0.03667	0.03498	0.03498	0.03443	0.03325	0.02895	0.03174	0.03267	0.03027	0.02358	0.02485	0.02931	0.03454
3636.24	0.03428	0.03389	0.03176	0.02882	0.02973	0.03098	0.03812	0.03714	0.035	0.035	0.03454	0.03307	0.02842	0.03145	0.03295	0.03023	0.02357	0.02491	0.02927	0.03505
3635.21	0.03401	0.03344	0.03106	0.02986	0.03023	0.03	0.0379	0.03714	0.03475	0.03475	0.03454	0.0333	0.02824	0.03077	0.03311	0.02975	0.0244	0.02467	0.02929	0.03515
3634.18	0.03369	0.03313	0.03056	0.0306	0.03103	0.02927	0.03787	0.03687	0.03436	0.03436	0.0342	0.03361	0.02852	0.03058	0.0326	0.02953	0.02497	0.02466	0.02923	0.0352
3633.15	0.0333	0.03325	0.03094	0.03049	0.03154	0.02985	0.03745	0.03649	0.03481	0.03481	0.03404	0.03389	0.02881	0.03147	0.03195	0.03003	0.02472	0.0246	0.02897	0.03574
3632.12	0.03234	0.03345	0.03123	0.03003	0.03128	0.03108	0.03697	0.03665	0.03563	0.03563	0.0343	0.03417	0.02897	0.03204	0.0317	0.03021	0.02421	0.02399	0.02898	0.03615
3631.09	0.03081	0.03338	0.03118	0.02954	0.03081	0.03131	0.03702	0.03709	0.03584	0.03584	0.03405	0.03449	0.02936	0.03171	0.03151	0.02967	0.02339	0.02333	0.02892	0.03579
3630.07	0.02945	0.0326	0.03059	0.0293	0.03085	0.03084	0.03717	0.03715	0.03512	0.03512	0.03313	0.0349	0.03018	0.03108	0.03199	0.02921	0.02234	0.02318	0.02879	0.03533
3629.04	0.03055	0.03211	0.02956	0.02927	0.0315	0.03095	0.03781	0.03715	0.03426	0.03426	0.03318	0.03572	0.0306	0.03169	0.03497	0.02864	0.02215	0.02419	0.02981	0.03589
3628.01	0.03315	0.03368	0.03019	0.02905	0.03131	0.03103	0.03837	0.03775	0.03524	0.03524	0.03509	0.03681	0.02943	0.03262	0.03635	0.02742	0.02327	0.02498	0.031	0.03627
3626.98	0.03345	0.03438	0.03077	0.02926	0.0305	0.0309	0.03758	0.0379	0.03628	0.03628	0.03569	0.03713	0.02876	0.03248	0.03413	0.02773	0.02399	0.02504	0.03074	0.03598
3625.95	0.03334	0.0345	0.03104	0.02984	0.03015	0.03129	0.03693	0.03807	0.03686	0.03686	0.03533	0.03691	0.02904	0.03257	0.0322	0.02916	0.02421	0.02546	0.03013	0.03583
3624.92	0.0336	0.03457	0.03152	0.0302	0.03024	0.03167	0.03708	0.03802	0.03712	0.03712	0.03505	0.03628	0.02946	0.03241	0.03157	0.03011	0.02434	0.02574	0.02972	0.03529
3623.89	0.03425	0.03447	0.03171	0.03026	0.03059	0.0317	0.03755	0.03756	0.037	0.037	0.03512	0.03572	0.02917	0.03191	0.03182	0.02984	0.02466	0.02562	0.02973	0.03495
3622.86	0.03528	0.03443	0.03129	0.03022	0.03129	0.03173	0.03788	0.03755	0.03651	0.03651	0.03536	0.03569	0.0286	0.03138	0.0322	0.02932	0.02505	0.02552	0.02994	0.03529
3621.83	0.03568	0.03446	0.03061	0.0298	0.03181	0.03179	0.03795	0.03811	0.03587	0.03587	0.03532	0.0357	0.02902	0.03014	0.03238	0.02948	0.02524	0.02572	0.03007	0.03543
3620.8	0.0351	0.03427	0.03018	0.02919	0.03192	0.03183	0.03759	0.03853	0.03513	0.03513	0.03477	0.03551	0.03013	0.02865	0.0324	0.02973	0.02525	0.02582	0.03008	0.03519
3619.77	0.03514	0.03362	0.03022	0.02895	0.03167	0.03225	0.03732	0.03818	0.03441	0.03441	0.03428	0.03594	0.02978	0.02892	0.03203	0.02967	0.02562	0.02506	0.02973	0.03541
3618.74	0.0362	0.0336	0.03061	0.02931	0.03091	0.03268	0.03762	0.03732	0.03451	0.03451	0.03457	0.03629	0.02792	0.03045	0.03218	0.03053	0.02675	0.02404	0.02906	0.03565
3617.72	0.03621	0.03497	0.03094	0.03007	0.03044	0.03247	0.0378	0.03722	0.03524	0.03524	0.03571	0.03522	0.02776	0.03149	0.03343	0.03164	0.02747	0.0243	0.02914	0.03545
3616.69	0.03502	0.03573	0.0312	0.03075	0.0306	0.03214	0.0379	0.03747	0.03559	0.03559	0.03658	0.03445	0.02934	0.03257	0.03376	0.03138	0.02669	0.02549	0.02992	0.0356
3615.66	0.03391	0.03485	0.03165	0.03105	0.03062	0.03213	0.03819	0.03738	0.03569	0.03569	0.03678	0.03466	0.03061	0.03348	0.03311	0.03041	0.02527	0.02621	0.03019	0.03566
3614.63	0.03324	0.0336	0.03212	0.03057	0.03044	0.03218	0.03796	0.03707	0.03612	0.03612	0.0374	0.03502	0.03086	0.03357	0.03282	0.02968	0.02479	0.02625	0.02967	0.03507
3613.6	0.03277	0.03372	0.03245	0.0298	0.03074	0.03201	0.03689	0.03668	0.03639	0.03639	0.03799	0.03516	0.03048	0.03257	0.03244	0.02947	0.02583	0.02643	0.02938	0.03471
3612.57	0.03327	0.03501	0.03283	0.03016	0.03138	0.03182	0.03701	0.03706	0.03644	0.03644	0.03681	0.03519	0.03077	0.03166	0.03197	0.02955	0.02711	0.02684	0.03031	0.03583
3611.54	0.03443	0.03546	0.03284	0.03086	0.03171	0.03188	0.03832	0.0381	0.03679	0.03679	0.03521	0.03556	0.03152	0.03194	0.0327	0.02993	0.02722	0.02636	0.03095	0.03664
3610.51	0.03471	0.03494	0.03241	0.03079	0.03141	0.03237	0.0384	0.03854	0.03677	0.03677	0.03501	0.03615	0.03139	0.03217	0.03343	0.03019	0.02678	0.02584	0.03018	0.03592
3609.48	0.03471	0.03492	0.03207	0.03043	0.03065	0.03338	0.03783	0.03874	0.03631	0.03631	0.03573	0.0364	0.03062	0.03193	0.03353	0.02995	0.02688	0.02636	0.02965	0.03564
[truncated: 3,022 more rows]

## Sheet: 3hr
Wave Number	07B1H3	07B2H3	10B1H3	10B2H3	18B1H3	18B2H3	21B1H3	21B2H3	38B1H3	38B2H3	43B1H3	43B2H3	45B1H3	45B2H3	57B1H3	57B2H3	66B1H3	66B2H3	68B1H3	68B2H3
[truncated: 3,401 more rows]

[truncated: 6 more sheets: 4hr, Combine Spects, Transpose data, hour, OD, weight loss vs tem. , IR vs OVEN]
